# Supplementary material for: Identification of plasma proteomic markers underlying polygenic risk of type 2 diabetes and related comorbidities
Source: Nat Commun. 2025 Mar 3;16:2124. doi: 10.1038/s41467-025-56695-z (PMC11876343; doi:10.1038/s41467-025-56695-z)
Supplement: Supplementary file 3 — Supplementary Data 1-21 [file 41467_2025_56695_MOESM3_ESM.xlsx]

## Sheet: Table of Contents
Table Number	Short Table Name	Description
1	Cohort Description	Description of cohorts used in this study
2	UKB Phenotype definitions	Description of UKB phenotype definitions used in this study
3	RCT phenotype descriptions	Description of phenotypes used in this study for EXSCEL and DECLARE-TIMI58
4	External data description	Description of external data used for polygenic score construction
5	PGS descriptions	Description of polygenic scores used in this study
6	PGS-protein associations in UKB-PPP	Results of PGS-protein association analyses in UKB-PPP
7	PGS-protein associations when adjusting for adiposity measures	Results of PGS-protein association analyses in UKB-PPP; also includes mediation results for PGS_T2D_gw, BMI, and proteins
8	Discordant PGS associations	Summary of proteins associated with the PGS_T2D_gw and another score with opposite directions of effect
9	UKB Two-sampled MR analysis	Results of 2-sample MR analysis in UKB-PPP, including coloc evidence
10	MR-Link2 Analysis	Results of 2-sample analysis using MR-Link2
11	Multivariable MR analysis	Results of multi-variable MR analysis with BMI and protein as exposure and T2D as the outcome.
12	UKB mediation analysis	Results of UKB-PPP mediation analysis
13	UKB Reverse MR analysis	Results of 2-sample reverse MR analysis in UKB-PPP
14	EXSCEL protein surival analysis	Results of survival analysis for trial outcomes in EXSCEL using proteins as exposure
15	DECLARE protein survival analysis	Results of survival analysis for trial outcomes in DECLARE using proteins as exposure
16	RCT PGS survival analysis	Results of survival analysis for trial outcomes in DECLARE and EXSCEL using PGS as exposure
17	DECLARE PGS-npx associations	Results of PGS-protein association analyses in DECLARE
18	EXSCEL PGS-npx associations	Results of PGS-protein association analyses in EXSCEL
19	EXSCEL mediation analysis	Results of EXSCEL mediation analysis
20	DECLARE mediation analysis	Results of DECLARE mediation analysis
21	Summary of notable proteins	Summary of proteins with causal evidence in manuscript, along with external evidence

## Sheet: Supplementary Data 1
Supplementary Data 1: Cohort Descriptions
Column definitions are as follows. COHORT: Name of Cohort. PRED Ancestry: Genetically predicted ancestry label, using KING and a posterior probability > 0.9. N: Sample size (pre-QC, assessed late 2022). BMI (SD): mean body mass index (BMI), with standard deviation in brackets. AGE (SD): mean age, with standard deviation in brackets. SEX RATIO (M): Proportion of males in the cohort. PROTEOMICS PLA…
COHORT	PRED ANCESTRY	N	BMI (SD)	AGE (SD)	SEX RATIO (M)	PROTEOMICS PLATFORM	N PROTEINS ASSAYED
UKB	ALL	492520	27.4 (4.8)	56.5 (8.1)	0.46	See UKB-PPP	See UKB-PPP
UKB	ALL (PROB > 90)	488322	27.4 (4.8)	56.6 (8.1)	0.46	See UKB-PPP	See UKB-PPP
UKB	AFR	8760	29.6 (5.4)	51.2 (8.1)	0.42	See UKB-PPP	See UKB-PPP
UKB	AMR	818	27.3 (4.8)	52.3 (8.0)	0.35	See UKB-PPP	See UKB-PPP
UKB	EAS	2534	24.4 (3.6)	52.3 (7.8)	0.33	See UKB-PPP	See UKB-PPP
UKB	EUR	466074	27.4 (4.8)	56.8 (8.0)	0.46	See UKB-PPP	See UKB-PPP
UKB	SAS	10136	27.2 (4.5)	53.5 (8.5)	0.53	See UKB-PPP	See UKB-PPP
UKB (T2D Cases)	ALL	42214	31.4 (5.8)	59.6 (7.2)	0.59	See UKB-PPP	See UKB-PPP
UKB-PPP	ALL	54781	27.5 (4.8)	56.8 (8.2)	0.46	OLINK	2922
UKB-PPP	ALL (PROB > 90)	54189	27.5 (4.8)	56.8 (8.2)	0.46	OLINK	2922
UKB-PPP	AFR	1419	29.6 (5.4)	51.3 (8.0)	0.46	OLINK	2922
UKB-PPP	AMR	85	27.5 (4.1)	52.4 (7.1)	0.29	OLINK	2922
UKB-PPP	EAS	250	24.1 (3.4)	51.8 (7.8)	0.34	OLINK	2922
UKB-PPP	EUR	51355	27.4 (4.8)	57.1 (8.1)	0.46	OLINK	2922
UKB-PPP	SAS	1080	27.3 (4.6)	53.8 (8.5)	0.53	OLINK	2922
UKB-PPP (T2D Cases)	ALL	5053	31.3 (5.7)	59.9 (7.4)	0.59	OLINK	2922
DECLARE - Genotyped	ALL	12814	32.5 (6.0)	64.0 (6.8)	0.64	See DECLARE - Proteomics	See DECLARE - Proteomics
DECLARE - Proteomics	ALL	915	33.7 (6.8)	65.1 (7.3)	0.67	OLINK	276
DECLARE - Proteomics	ALL (PROB > 90)	871	33.7 (6.9)	65.2 (7.3)	0.66	OLINK	276
DECLARE - Proteomics	AFR	37	35.7 (7.6)	63.1 (7.0)	0.49	OLINK	276
DECLARE - Proteomics	AMR	58	31.0 (5.8)	62.4 (7.1)	0.52	OLINK	276
DECLARE - Proteomics	EAS	35	27.3 (4.1)	65 (7.2)	0.69	OLINK	276
DECLARE - Proteomics	EUR	725	34.3 (6.9)	65.6 (7.3)	0.69	OLINK	276
DECLARE - Proteomics	SAS	16	29.5 (4.2)	61.6 (4.7)	0.69	OLINK	276
EXSCEL - Genotyped	ALL	4666	33.3 (6.4)	62.4 (9.4)	0.62	See EXSCEL - Proteomics	See EXSCEL - Proteomics
EXSCEL - Proteomics	ALL	2823	33.5 (6.8)	62.6 (9.5)	0.62	SOMSCAN	4746
EXSCEL - Proteomics	ALL (PROB > 90)	2743	33.5 (6.8)	62.7 (9.5)	0.62	SOMSCAN	4746
EXSCEL - Proteomics	AFR	79	36.5 (8.6)	61.3 (9.8)	0.51	SOMSCAN	4746
EXSCEL - Proteomics	AMR	370	30.3 (5.5)	61.9 (10.0)	0.5	SOMSCAN	4746
EXSCEL - Proteomics	EAS	248	26.9 (4.6)	58.0 (9.9)	0.48	SOMSCAN	4746
EXSCEL - Proteomics	EUR	2000	34.8 (6.5)	63.5 (9.2)	0.66	SOMSCAN	4746
EXSCEL - Proteomics	SAS	46	30.9 (5.5)	62.2 (8.8)	0.74	SOMSCAN	4746

## Sheet: Supplementary Data 2
Supplementary Data 2: UK Biobank phenotype definitions
Column definitions are as follows. Trait: Name of trait. Definition: Definition of trait, either based on ICD10 codes or circulating biomarkers. Subset: UKB subset, either UKB excl. UKB-PPP, UKB with T2D excl. UKB-PPP, UKB-PPP, UKB-PPP with T2D. N All: Sample size for all cases (prevalent + incident, pre-QC, assessed late 2022). N Incident: Sample size for incident cases (pre-QC). N Incident < 30…
Trait	Definition	Subset	N All	N Incident	N Incident < 30 days from Baseline
diabetes_mellitus	Union block E10-E14	UKB (excl. PPP)	38284	Not Assessed	Not Assessed
diabetes_mellitus	Union block E10-E14	UKB T2D (excl. PPP)	36331	Not Assessed	Not Assessed
diabetes_mellitus	Union block E10-E14	UKB-PPP	5078	Not Assessed	Not Assessed
diabetes_mellitus	Union block E10-E14	UKB-PPP T2D	4782	Not Assessed	Not Assessed
insulin_dependent_diabetes_mellitus	E10	UKB (excl. PPP)	4508	Not Assessed	Not Assessed
insulin_dependent_diabetes_mellitus	E10	UKB T2D (excl. PPP)	3527	Not Assessed	Not Assessed
insulin_dependent_diabetes_mellitus	E10	UKB-PPP	674	Not Assessed	Not Assessed
insulin_dependent_diabetes_mellitus	E10	UKB-PPP T2D	526	Not Assessed	Not Assessed
non_insulin_dependent_diabetes_mellitus	E11	UKB (excl. PPP)	38699	30341	118
non_insulin_dependent_diabetes_mellitus	E11	UKB T2D (excl. PPP)	NA	NA	NA
non_insulin_dependent_diabetes_mellitus	E11	UKB-PPP	5069	3885	17
non_insulin_dependent_diabetes_mellitus	E11	UKB-PPP T2D	NA	NA	NA
NAFLD	K760	UKB (excl. PPP)	6875	6359	10
NAFLD	K760	UKB T2D (excl. PPP)	2568	2350	3
NAFLD	K760	UKB-PPP	848	780	1
NAFLD	K760	UKB-PPP T2D	315	281	1
chronic_renal_failure	N18	UKB (excl. PPP)	21140	20456	5
chronic_renal_failure	N18	UKB T2D (excl. PPP)	6799	6550	2
chronic_renal_failure	N18	UKB-PPP	3383	3218	3
chronic_renal_failure	N18	UKB-PPP T2D	1134	1072	1
acute_renal_failure	N17	UKB (excl. PPP)	19257	Not Assessed	Not Assessed
acute_renal_failure	N17	UKB T2D (excl. PPP)	6064	Not Assessed	Not Assessed
acute_renal_failure	N17	UKB-PPP	2947	Not Assessed	Not Assessed
acute_renal_failure	N17	UKB-PPP T2D	964	Not Assessed	Not Assessed
CAD_narrow_definition	I25	UKB (excl. PPP)	48429	34483	122
CAD_narrow_definition	I25	UKB T2D (excl. PPP)	12288	7970	31
CAD_narrow_definition	I25	UKB-PPP	6538	4540	19
CAD_narrow_definition	I25	UKB-PPP T2D	1759	1082	8
CAD	Union block I20-I25	UKB (excl. PPP)	52524	Not Assessed	Not Assessed
CAD	Union block I20-I25	UKB T2D (excl. PPP)	12671	Not Assessed	Not Assessed
CAD	Union block I20-I25	UKB-PPP	7096	Not Assessed	Not Assessed
CAD	Union block I20-I25	UKB-PPP T2D	1844	Not Assessed	Not Assessed
heart_failure	I50	UKB (excl. PPP)	15786	Not Assessed	Not Assessed
heart_failure	I50	UKB T2D (excl. PPP)	4897	Not Assessed	Not Assessed
heart_failure	I50	UKB-PPP	2555	Not Assessed	Not Assessed
heart_failure	I50	UKB-PPP T2D	799	Not Assessed	Not Assessed
acute_myocardial_infarction	I21	UKB (excl. PPP)	20859	Not Assessed	Not Assessed
acute_myocardial_infarction	I21	UKB T2D (excl. PPP)	5359	Not Assessed	Not Assessed
acute_myocardial_infarction	I21	UKB-PPP	2887	Not Assessed	Not Assessed
acute_myocardial_infarction	I21	UKB-PPP T2D	788	Not Assessed	Not Assessed
all_stroke	Union block I60-I69	UKB (excl. PPP)	19685	Not Assessed	Not Assessed
all_stroke	Union block I60-I69	UKB T2D (excl. PPP)	4402	Not Assessed	Not Assessed
all_stroke	Union block I60-I69	UKB-PPP	2814	Not Assessed	Not Assessed
all_stroke	Union block I60-I69	UKB-PPP T2D	678	Not Assessed	Not Assessed
CKD_all_stages	N18.1 through N18.5	UKB (excl. PPP)	13016	Not Assessed	Not Assessed
CKD_all_stages	N18.1 through N18.5	UKB T2D (excl. PPP)	4108	Not Assessed	Not Assessed
CKD_all_stages	N18.1 through N18.5	UKB-PPP	2203	Not Assessed	Not Assessed
CKD_all_stages	N18.1 through N18.5	UKB-PPP T2D	737	Not Assessed	Not Assessed
CKD_4_5	N18.4 and N18.5	UKB (excl. PPP)	2066	Not Assessed	Not Assessed
CKD_4_5	N18.4 and N18.5	UKB T2D (excl. PPP)	932	Not Assessed	Not Assessed
CKD_4_5	N18.4 and N18.5	UKB-PPP	476	Not Assessed	Not Assessed
CKD_4_5	N18.4 and N18.5	UKB-PPP T2D	203	Not Assessed	Not Assessed
obese	baseline BMI >= 30	UKB (excl. PPP)	108688	Not Applicable	Not Applicable
obese	baseline BMI >= 30	UKB T2D (excl. PPP)	21251	Not Applicable	Not Applicable
obese	baseline BMI >= 30	UKB-PPP	13460	Not Applicable	Not Applicable
obese	baseline BMI >= 30	UKB-PPP T2D	2809	Not Applicable	Not Applicable

## Sheet: Supplementary Data 3
Supplementary Data 3: RCT phenotype descriptions
Column definitions are as follows. Trait: Name of trait/outcome. Subset: Trial subset, either all or just participants with proteomics data. EXSCEL Definition: Definition of outcome in EXSCEL. EXSCEL N: Number of participants experiencing event in EXSCEL. EXSCEL Median: Median time (in days) until a qualifying event. DECLARE Median: Median time (in days) until a qualifying event.
Trait	Subset	EXSCEL Definition	EXSCEL N	EXSCEL Median	DECLARE Defitinion	DECLARE N	DECLARE Median
MACE	All	Time to CV Death or Non-fatal MI or Non-fatal Stroke	836	743	Adj. Composite endpoint	1242	729
MACE	Proteomics	Time to CV Death or Non-fatal MI or Non-fatal Stroke	462	765	Adj. Composite endpoint	220	784.5
Hosp. for heart failure	All	Time to Hosp. for HF	218	860	Adj. HOSP. for HF	399	859
Hosp. for heart failure	Proteomics	Time to Hosp. for HF	120	922	Adj. HOSP. for HF	355	849
Renal outcome	All	eGFR < 30 ml/min.1.73m2	267	885	Renal Composite endpoint	660	1082
Renal outcome	Proteomics	eGFR < 30 ml/min.1.73m2	175	895	Renal Composite endpoint	130	1502.5

## Sheet: Supplementary Data 4
Supplementary Data 4: External Data Description
Column definitions are as follows. Trait: Name of trait/outcome of study. N: Same size of study. Description: Description of cohort. URL: URL to data or publication. DOI: DOI of publication.
Trait	N	Description	URL	DOI
T2D	85927	Trans-ancestry GWAS summary stats excl. UKB	https://diagram-consortium.org/downloads.html	10.1038/ng.2897
T2D	110452	European ancestry GWAS summary stats excl. UKB	https://diagram-consortium.org/downloads.html	10.1038/s41588-018-0241-6.
T2D	191474	East Asian ancestry GWAS summary stats (Biobank Japan)	http://jenger.riken.jp/en/result	https://doi.org/10.1038/s41588-018-0332-4
CAD	184305	Trans-ancestry GWAS summary stats excl. UKB	http://www.cardiogramplusc4d.org/data-downloads/	10.1038/ng.3396
CAD	212453	East Asian ancestry GWAS summary stats (Biobank Japan)	http://jenger.riken.jp/en/result	10.1038/s41588-020-0640-3
CKD	117539	European ancestry GWAS summary stats excl. UKB	https://www.ebi.ac.uk/gwas/	10.1038/ncomms10023
CKD	659525	Trans-ancestry GWAS summary stats excl. UKB	http://ckdgen.imbi.uni-freiburg.de/	10.1038/s41588-019-0407-x
BMI	339224	European ancestry GWAS summary stats excl. UKB	https://portals.broadinstitute.org/collaboration/giant/index.php/GIANT_consortium_data_files#GWAS_Anthropometric_2015_BMI_Summary_Statistics	10.1038/nature14177
BMI	158284	East Asian ancestry GWAS summary stats (Biobank Japan)	http://jenger.riken.jp/en/result	https://doi.org/10.1038/ng.3951
T2D (partitioned)	various	Clustering analysis of T2D risk variants using GWAS summary statistics from multiple sources	https://journals.plos.org/plosmedicine/article?id=10.1371/journal.pmed.1002654	https://doi.org/10.1371/journal.pmed.1002654
BMI (inverse normalized)	500348	GWAS summary statistics for BMI from FinnGen for multivariable MR (r11)	https://www.nature.com/articles/s41586-022-05473-8	https://www.nature.com/articles/s41586-022-05473-8

## Sheet: Supplementary Data 5
Supplementary Data 5: Polygenic score descriptions
Summary of polygenic scores used in the manuscript. Column definitions are as folows. Summary statistics provided here were obtained from logistic regression for relevant trait (i.e., type 2 diabetes for a type 2 diabetes score). P-values are two-sided and exact. Note that for body mass index (BMI, denoted with *), linear regression was used. PGS: Name of PGS. Source (sample size): GWAS source (s…
PGS	Source (Sample Size)	Algorithm	Effect Size for Relevant Trait
			All	European Ancestry	Afircan ancestry	South Asian ancestry
PGS_T2D_gw	DIAGRAM (110,452), BBJ (191,474)	PRS-CSx	2.22 (P=2.2E-308)	2.41 (P = 2.2E-308)	1.43 (P = 5.9E-6)	1.76 (P = 1.4E-11)
PGS_T2D_gwas	DIAGRAM (110,452)	Prune (R2 < 0.1) and Treshold (p-vale < 5E-08)	1.45 (P= 2.8E-122)	1.46 (P=1.6E-113)	1.24 (P=5E-3)	1.43 (P=3.9E-6)
T2D partitioned polygenic scores (T2D pPS)
PGS_T2D_beta_cell	Multiple GWAS (various)	Bayesian nonnegative matrix factorization, Udler et al. 2018	1.26 (P=1.5E-49)	1.27 (P=3.7E-46)	1.09 (P=0.26)	1.36 (P=6.3E-05)
PGS_T2D_lipodystrophy			1.18 (P =1.7E-25)	1.18 (P=8.9E-23)	1.15 (P=0.06)	1.13 (P=0.12)
PGS_T2D_liver_lipid			1.06 (7.6E-5)	1.07 (3.2E-5)	0.95 (P=0.53)	1.03 (P=0.67)
PGS_T2D_obesity			1.10 (P=3E-10)	1.10 (P=2.7E-9)	1.17 (P=0.049)	1.10 (P=0.20)
PGS_T2D_proinsulin			1.09 (2.3E-7)	1.09 (P=1.4E-7)	0.88 (P=0.11)	1.17 (P=0.043)
Other Cardiometabolic Traits
PGS_CAD	CARDIoGRAMplusC4D (184,305), BBJ (212,453)	PRS-CSx	1.45 (P=1.1E-151)	1.46 (P=3.6E-146)	1.07 (P=0.53)	1.45 (P=5.56E-5)
PGS_CKD	CKD Gen (659,525)	PRS-CS	1.35 (P=5.1E-39)	1.35 (P =3.2E-37)	1.13 (P=0.38)	1.40 (P=0.08)
PGS_BMI	GIANT (339,224), BBJ (158,284)	PRS-CSx	1.33* (P=2.2E-308)	1.35* (P=2.2E-308)	0.91 (P=4.8E-10)	1.13 (P=4.5E-15)

## Sheet: Supplementary Data 6
Supplementary Data 6: PGS-protein associations in the UK Biobank
Results from testing polygenic scores for associations with proteins in the UK Biobank using linear regression. P-values are two-sided and, unless noted otherwise, exact. Column definitions are as follows. UKB Protein ID: UKB Protein ID constructed as Gene:Uniprot:Olink ID:Panel. Gene Name: Gene name. PGS: T2D or cardiometabolic PGS. SUBSET: Subset of UKB-PPP; can be DISC for discovery, REP for r…
UKBPPP ID	Gene Name	PGS	SUBSET	N	BETA	SE	P	R2	SNP	BETA_SNP	SE_SNP	P_SNP	P_BONF	P_FDR
A1BG:P04217:OID30771:v1:Inflammation_II	A1BG	PGS_T2D_gw	ALL	44267	0.019322	0.00445876	1.47082e-05	0.000374526	rs2723889_T	0.0194215	0.00445589	1.31178e-05	0.42948	4.83364e-05
A1BG:P04217:OID30771:v1:Inflammation_II	A1BG	PGS_CAD	ALL	44267	0.0231948	0.00446148	2.01371e-07	0.000538946	rs1260326_T	0.0220418	0.0044406	6.94221e-07	0.00588003	2.71389e-06
A1BG:P04217:OID30771:v1:Inflammation_II	A1BG	PGS_CKD	ALL	44267	-0.010216	0.00445851	0.0219483	0.000104741	rs1260326_T	-0.00745908	0.00443931	0.0929188	1	0.0520874
A1BG:P04217:OID30771:v1:Inflammation_II	A1BG	PGS_BMI	ALL	44267	0.0107308	0.00446143	0.0161658	0.000115412	rs1265957_A	0.0103618	0.00443764	0.0195491	1	0.0353511
A1BG:P04217:OID30771:v1:Inflammation_II	A1BG	PGS_T2D_liver_lipid	ALL	44267	-0.0876768	0.00443801	1.68868e-86	0.00771906	rs1260326_T	-0.0251777	0.0105853	0.0173855	4.93096e-82	2.48068e-83
A1BG:P04217:OID30771:v1:Inflammation_II	A1BG	PGS_T2D_beta_cell	ALL	44267	0.0165967	0.0044556	0.000195621	0.000276749	rs13234131_A	0.0166435	0.00444468	0.000180911	1	0.0049977
A1BG:P04217:OID30771:v1:Inflammation_II	A1BG	PGS_T2D_gw	DISC	29422	0.021239	0.00536936	7.65245e-05	0.00046964	rs2723889_T	0.0214692	0.005366	6.32399e-05	1	0.000275864
A1BG:P04217:OID30771:v1:Inflammation_II	A1BG	PGS_CAD	DISC	29422	0.0187637	0.00536876	0.000474813	0.000366674	rs1260326_T	0.0176947	0.00534017	0.000922431	1	0.00368074
A1BG:P04217:OID30771:v1:Inflammation_II	A1BG	PGS_CKD	DISC	29422	-0.0109922	0.00536248	0.0403896	0.000126168	rs1260326_T	-0.00787803	0.00533652	0.139887	1	0.101858
A1BG:P04217:OID30771:v1:Inflammation_II	A1BG	PGS_BMI	DISC	29422	0.0133072	0.00536978	0.0132118	0.000184391	rs1265957_A	0.0127449	0.00534184	0.017045	1	0.032347
A1BG:P04217:OID30771:v1:Inflammation_II	A1BG	PGS_T2D_liver_lipid	DISC	29422	-0.0905225	0.0053379	3.37142e-64	0.0085529	rs1260326_T	-0.0200492	0.0129484	0.121538	9.84454e-60	4.95261e-61
A1BG:P04217:OID30771:v1:Inflammation_II	A1BG	PGS_T2D_beta_cell	DISC	29422	0.0172695	0.00536325	0.00128346	0.000311259	rs13234131_A	0.0173249	0.00535199	0.00120884	1	0.0314233
A1BG:P04217:OID30771:v1:Inflammation_II	A1BG	PGS_CAD	REP	14845	0.0311604	0.00799806	9.82274e-05	0.000901246	rs1260326_T	0.0298608	0.0079693	0.00017966	1	0.00265757
A1BG:P04217:OID30771:v1:Inflammation_II	A1BG	PGS_T2D_liver_lipid	REP	14845	-0.0825692	0.00795767	3.88765e-25	0.00635279	rs1260326_T	-0.0345045	0.0183639	0.0602734	1.13519e-20	1.90365e-22
A1BG:P04217:OID30771:v1:Inflammation_II	A1BG	PGS_T2D_beta_cell	REP	14845	0.0161029	0.00798789	0.0438272	0.000241477	rs13234131_A	0.0161363	0.00796279	0.0427349	1	0.421544
A1BG:P04217:OID30771:v1:Inflammation_II	A1BG	PGS_T2D_gw	AFR	1205	0.0585006	0.0295339	0.047852	0.00289901	NA	NA	NA	NA	1	0.619706
A1BG:P04217:OID30771:v1:Inflammation_II	A1BG	PGS_T2D_gw	EUR	41329	0.0189985	0.0046124	3.81273e-05	0.00036351	NA	NA	NA	NA	1	0.000120958
A1BG:P04217:OID30771:v1:Inflammation_II	A1BG	PGS_CAD	EUR	41329	0.0215796	0.00461446	2.9271e-06	0.000468519	NA	NA	NA	NA	0.0854712	3.25369e-05
A1BG:P04217:OID30771:v1:Inflammation_II	A1BG	PGS_CKD	EUR	41329	-0.0104767	0.00461068	0.0230752	0.000110657	NA	NA	NA	NA	1	0.054236
A1BG:P04217:OID30771:v1:Inflammation_II	A1BG	PGS_BMI	EUR	41329	0.0102848	0.00461568	0.0258709	0.000106409	NA	NA	NA	NA	1	0.0547218
A1BG:P04217:OID30771:v1:Inflammation_II	A1BG	PGS_T2D_liver_lipid	EUR	41329	-0.0883692	0.00458886	2.81611e-82	0.00787808	NA	NA	NA	NA	8.22303e-78	4.13686e-79
A1BG:P04217:OID30771:v1:Inflammation_II	A1BG	PGS_T2D_beta_cell	EUR	41329	0.0158666	0.00460866	0.000576355	0.000253983	NA	NA	NA	NA	1	0.012451
A1BG:P04217:OID30771:v1:Inflammation_II	A1BG	PGS_CAD	SAS	836	0.0763861	0.0317752	0.0164502	0.00592474	NA	NA	NA	NA	1	0.84365
AAMDC:Q9H7C9:OID30236:v1:Cardiometabolic_II	AAMDC	PGS_CAD	ALL	43087	0.0209955	0.00475505	1.01068e-05	0.000437173	rs2186564_G	0.0135743	0.0041483	0.00106777	0.29512	9.79996e-05
AAMDC:Q9H7C9:OID30236:v1:Cardiometabolic_II	AAMDC	PGS_T2D_liver_lipid	ALL	43087	-0.0233292	0.00474903	9.02933e-07	0.000541073	rs1260326_T	-0.0192669	0.0113213	0.0887952	0.0263656	5.09178e-06
AAMDC:Q9H7C9:OID30236:v1:Cardiometabolic_II	AAMDC	PGS_T2D_lipodystrophy	ALL	43087	0.0123112	0.00475206	0.00958122	0.000150549	rs2186564_G	0.00950579	0.00414491	0.0218318	1	0.0446819
AAMDC:Q9H7C9:OID30236:v1:Cardiometabolic_II	AAMDC	PGS_CAD	DISC	28595	0.0260492	0.00580014	7.11224e-06	0.000683584	rs2186564_G	0.0169523	0.00508278	0.000853345	0.207677	0.000105534
AAMDC:Q9H7C9:OID30236:v1:Cardiometabolic_II	AAMDC	PGS_T2D_obesity	DISC	28595	0.0131147	0.00579613	0.0236643	0.000173599	rs148604757_A	0.0131189	0.00579252	0.0235325	1	0.139891
AAMDC:Q9H7C9:OID30236:v1:Cardiometabolic_II	AAMDC	PGS_T2D_liver_lipid	DISC	28595	-0.0263778	0.00579327	5.30597e-06	0.000702588	rs1260326_T	-0.029957	0.014049	0.0329893	0.154934	3.42587e-05
AAMDC:Q9H7C9:OID30236:v1:Cardiometabolic_II	AAMDC	PGS_T2D_obesity	REP	14492	-0.0276999	0.00829871	0.000846414	0.00073811	rs148604757_A	-0.027222	0.00829283	0.00103102	1	0.0672098
AAMDC:Q9H7C9:OID30236:v1:Cardiometabolic_II	AAMDC	PGS_T2D_liver_lipid	REP	14492	-0.0166597	0.0082994	0.0447329	0.000267078	rs1260326_T	-0.000583723	0.0191421	0.975673	1	0.139814
AAMDC:Q9H7C9:OID30236:v1:Cardiometabolic_II	AAMDC	PGS_T2D_lipodystrophy	REP	14492	0.0189318	0.00830939	0.0227193	0.000344042	rs2186564_G	0.0199055	0.00718518	0.00560659	1	0.116086
AAMDC:Q9H7C9:OID30236:v1:Cardiometabolic_II	AAMDC	PGS_T2D_lipodystrophy	AFR	1169	-0.0797404	0.0283987	0.00507362	0.0064213	NA	NA	NA	NA	1	0.375998
AAMDC:Q9H7C9:OID30236:v1:Cardiometabolic_II	AAMDC	PGS_CAD	EUR	40236	0.0221447	0.00491976	6.77681e-06	0.000487547	NA	NA	NA	NA	0.197883	7.01065e-05
AAMDC:Q9H7C9:OID30236:v1:Cardiometabolic_II	AAMDC	PGS_T2D_liver_lipid	EUR	40236	-0.0257908	0.00491292	1.53214e-07	0.000663033	NA	NA	NA	NA	0.00447386	1.04442e-06
AAMDC:Q9H7C9:OID30236:v1:Cardiometabolic_II	AAMDC	PGS_T2D_lipodystrophy	EUR	40236	0.0147322	0.00491672	0.00273393	0.000216109	NA	NA	NA	NA	1	0.0155664
AARSD1:Q9BTE6:OID21311:v1:Oncology	AARSD1	PGS_T2D_gw	ALL	43657	0.0142766	0.00450226	0.00152029	0.000203362	rs323500_C	0.0133387	0.00448598	0.00294669	1	0.00389079
AARSD1:Q9BTE6:OID21311:v1:Oncology	AARSD1	PGS_T2D_gw	DISC	29021	0.0140608	0.00546172	0.0100454	0.000201872	rs323500_C	0.0133276	0.00543823	0.0142625	1	0.0254207
AARSD1:Q9BTE6:OID21311:v1:Oncology	AARSD1	PGS_CAD	DISC	29021	0.0110076	0.00546139	0.0438587	0.000123745	rs323500_C	0.00947799	0.0054386	0.081392	1	0.119755
AARSD1:Q9BTE6:OID21311:v1:Oncology	AARSD1	PGS_T2D_gwas	REP	14636	0.0182094	0.00795965	0.0221685	0.000315413	rs323500_C	0.0182849	0.00793909	0.0212845	1	0.195801
AARSD1:Q9BTE6:OID21311:v1:Oncology	AARSD1	PGS_T2D_gw	EUR	40768	0.0139326	0.0046393	0.00267347	0.000195664	NA	NA	NA	NA	1	0.00657844
AARSD1:Q9BTE6:OID21311:v1:Oncology	AARSD1	PGS_BMI	SAS	814	0.0772357	0.0358019	0.0312943	0.005063	NA	NA	NA	NA	1	0.296589
ABCA2:Q9BZC7:OID30146:v1:Cardiometabolic_II	ABCA2	PGS_T2D_gw	ALL	42767	0.0216243	0.00473618	4.99076e-06	0.000473814	rs1260326_T	0.0223898	0.00474638	2.39817e-06	0.14573	1.73115e-05
ABCA2:Q9BZC7:OID30146:v1:Cardiometabolic_II	ABCA2	PGS_CKD	ALL	42767	0.0389805	0.00473242	1.81691e-16	0.0015404	rs1260326_T	0.0393412	0.00473457	9.90249e-17	5.30536e-12	1.32788e-15
ABCA2:Q9BZC7:OID30146:v1:Cardiometabolic_II	ABCA2	PGS_T2D_obesity	ALL	42767	0.0101798	0.00473492	0.0315659	0.000105099	rs1260326_T	0.0101398	0.00473477	0.0322349	1	0.152785
ABCA2:Q9BZC7:OID30146:v1:Cardiometabolic_II	ABCA2	PGS_T2D_liver_lipid	ALL	42767	-0.0123256	0.00473493	0.00924083	0.00015407	rs1260326_T	-0.0182164	0.0112731	0.106121	1	0.019039
ABCA2:Q9BZC7:OID30146:v1:Cardiometabolic_II	ABCA2	PGS_T2D_gw	DISC	28443	0.0240702	0.00571094	2.50832e-05	0.000609987	rs1260326_T	0.0251434	0.00572213	1.11657e-05	0.732429	9.67118e-05
ABCA2:Q9BZC7:OID30146:v1:Cardiometabolic_II	ABCA2	PGS_CKD	DISC	28443	0.0370172	0.00569987	8.47413e-11	0.00144705	rs1260326_T	0.0375845	0.00570261	4.45248e-11	2.47444e-06	5.73663e-10
ABCA2:Q9BZC7:OID30146:v1:Cardiometabolic_II	ABCA2	PGS_T2D_gwas	DISC	28443	0.0126365	0.00570633	0.0268042	0.000168467	rs1260326_T	0.0134362	0.00571312	0.0186885	1	0.145593
ABCA2:Q9BZC7:OID30146:v1:Cardiometabolic_II	ABCA2	PGS_T2D_liver_lipid	DISC	28443	-0.0165819	0.00570528	0.00365883	0.000290158	rs1260326_T	-0.017212	0.0137982	0.212258	1	0.00944609
ABCA2:Q9BZC7:OID30146:v1:Cardiometabolic_II	ABCA2	PGS_CKD	REP	14324	0.0435184	0.00846117	2.7353e-07	0.0017762	rs1260326_T	0.0435468	0.00846422	2.71354e-07	0.00798707	2.40608e-06
ABCA2:Q9BZC7:OID30146:v1:Cardiometabolic_II	ABCA2	PGS_T2D_obesity	AFR	1168	0.0670663	0.0294407	0.0229145	0.00437284	NA	NA	NA	NA	1	0.797556
ABCA2:Q9BZC7:OID30146:v1:Cardiometabolic_II	ABCA2	PGS_T2D_gw	EUR	39925	0.0245785	0.00490339	5.39426e-07	0.000614259	NA	NA	NA	NA	0.0157512	2.10749e-06
ABCA2:Q9BZC7:OID30146:v1:Cardiometabolic_II	ABCA2	PGS_CKD	EUR	39925	0.039793	0.00489784	4.61682e-16	0.0016121	NA	NA	NA	NA	1.34811e-11	3.34094e-15
ABCA2:Q9BZC7:OID30146:v1:Cardiometabolic_II	ABCA2	PGS_T2D_gwas	EUR	39925	0.0105155	0.00490184	0.0319422	0.000112563	NA	NA	NA	NA	1	0.140567
ABCA2:Q9BZC7:OID30146:v1:Cardiometabolic_II	ABCA2	PGS_T2D_obesity	EUR	39925	0.00977342	0.00490231	0.0461986	9.722e-05	NA	NA	NA	NA	1	0.196713
ABCA2:Q9BZC7:OID30146:v1:Cardiometabolic_II	ABCA2	PGS_T2D_liver_lipid	EUR	39925	-0.013961	0.00490048	0.0043892	0.000198507	NA	NA	NA	NA	1	0.00962054
ABCA2:Q9BZC7:OID30146:v1:Cardiometabolic_II	ABCA2	PGS_T2D_lipodystrophy	EUR	39925	0.0100584	0.00490304	0.0402286	0.000102941	NA	NA	NA	NA	1	0.126603
ABCA2:Q9BZC7:OID30146:v1:Cardiometabolic_II	ABCA2	PGS_CKD	EAS	221	0.172671	0.0719486	0.0174858	0.0241956	NA	NA	NA	NA	1	0.997994
ABCA2:Q9BZC7:OID30146:v1:Cardiometabolic_II	ABCA2	PGS_T2D_gw	SAS	800	-0.0880332	0.0346199	0.0111959	0.0077983	NA	NA	NA	NA	1	0.316241
ABHD14B:Q96IU4:OID20921:v1:Neurology	ABHD14B	PGS_CKD	ALL	43398	0.01108	0.00471684	0.0188264	0.000122241	rs6993770_A	0.010912	0.00471452	0.0206426	1	0.0454494
ABHD14B:Q96IU4:OID20921:v1:Neurology	ABHD14B	PGS_T2D_liver_lipid	ALL	43398	-0.0175968	0.00471482	0.000190032	0.000308523	rs1260326_T	-0.0193732	0.0112563	0.0852412	1	0.000559995
ABHD14B:Q96IU4:OID20921:v1:Neurology	ABHD14B	PGS_T2D_gwas	DISC	28887	-0.0137386	0.00569162	0.0157921	0.000193986	rs141310936_G	-0.0127697	0.00565199	0.0238706	1	0.0979026
ABHD14B:Q96IU4:OID20921:v1:Neurology	ABHD14B	PGS_T2D_obesity	DISC	28887	0.0124178	0.0056919	0.0291428	0.00015847	rs373373105_C	0.0117099	0.00554695	0.0347768	1	0.155112
ABHD14B:Q96IU4:OID20921:v1:Neurology	ABHD14B	PGS_T2D_liver_lipid	DISC	28887	-0.020124	0.00569042	0.000406143	0.000416292	rs1260326_T	-0.0130755	0.0137905	0.343058	1	0.00140382
ABHD14B:Q96IU4:OID20921:v1:Neurology	ABHD14B	PGS_T2D_beta_cell	AMR	76	0.333958	0.135096	0.0200297	0.0554419	NA	NA	NA	NA	1	0.999203
ABHD14B:Q96IU4:OID20921:v1:Neurology	ABHD14B	PGS_CKD	EUR	40542	0.0110678	0.00487355	0.0231528	0.000122369	NA	NA	NA	NA	1	0.0543749
ABHD14B:Q96IU4:OID20921:v1:Neurology	ABHD14B	PGS_T2D_liver_lipid	EUR	40542	-0.0176968	0.00487167	0.000280928	0.000313033	NA	NA	NA	NA	1	0.000803668
ABL1:P00519:OID21280:v1:Oncology	ABL1	PGS_T2D_gw	ALL	43657	0.0128535	0.00465484	0.00575905	0.000164148	rs1354034_T	0.0127703	0.0046472	0.00599922	1	0.0132292
ABL1:P00519:OID21280:v1:Oncology	ABL1	PGS_CAD	ALL	43657	0.0122297	0.00465852	0.00866195	0.000148369	rs1260326_T	0.0119281	0.00465793	0.0104458	1	0.0308845
ABL1:P00519:OID21280:v1:Oncology	ABL1	PGS_CKD	ALL	43657	0.0186712	0.00465329	6.01856e-05	0.000346529	rs1354034_T	0.0188563	0.00464565	4.93872e-05	1	0.000213557
ABL1:P00519:OID21280:v1:Oncology	ABL1	PGS_BMI	ALL	43657	0.00916097	0.00465675	0.0491613	8.33209e-05	rs1354034_T	0.00890281	0.00464916	0.0555081	1	0.0952743
ABL1:P00519:OID21280:v1:Oncology	ABL1	PGS_T2D_liver_lipid	ALL	43657	-0.0192682	0.00465206	3.45131e-05	0.000369231	rs1260326_T	0.00106793	0.0111098	0.923421	1	0.000122909
ABL1:P00519:OID21280:v1:Oncology	ABL1	PGS_T2D_gw	DISC	29021	0.0148461	0.0056773	0.00892775	0.000222465	rs1354034_T	0.0148763	0.00566718	0.0086698	1	0.0228283
ABL1:P00519:OID21280:v1:Oncology	ABL1	PGS_CAD	DISC	29021	0.0149165	0.00567671	0.00860189	0.000224627	rs1260326_T	0.0146434	0.00567583	0.00988622	1	0.0378896
ABL1:P00519:OID21280:v1:Oncology	ABL1	PGS_CKD	DISC	29021	0.0155756	0.00566908	0.00600958	0.00024557	rs1354034_T	0.0158359	0.00565901	0.00513969	1	0.0184495
ABL1:P00519:OID21280:v1:Oncology	ABL1	PGS_BMI	DISC	29021	0.0150051	0.00567624	0.00821018	0.000227339	rs1354034_T	0.0147473	0.0056662	0.00925455	1	0.0208844
ABL1:P00519:OID21280:v1:Oncology	ABL1	PGS_T2D_obesity	DISC	29021	0.0118258	0.00567195	0.0370821	0.000141434	rs1260326_T	0.0115977	0.00567093	0.0408535	1	0.17715
ABL1:P00519:OID21280:v1:Oncology	ABL1	PGS_T2D_liver_lipid	DISC	29021	-0.0206869	0.00566987	0.000264166	0.000432984	rs1260326_T	-0.00472647	0.0137567	0.731167	1	0.000959973
ABL1:P00519:OID21280:v1:Oncology	ABL1	PGS_CKD	REP	14636	0.0256486	0.00815269	0.00165839	0.000629261	rs1354034_T	0.0256741	0.00814142	0.00161641	1	0.00762494
ABL1:P00519:OID21280:v1:Oncology	ABL1	PGS_T2D_liver_lipid	REP	14636	-0.0159743	0.0081435	0.0498277	0.000244742	rs1260326_T	0.0116675	0.0188535	0.536024	1	0.148926
ABL1:P00519:OID21280:v1:Oncology	ABL1	PGS_T2D_lipodystrophy	REP	14636	0.0163554	0.00815366	0.0448851	0.000255918	rs1260326_T	0.0163005	0.00815227	0.0455721	1	0.16799
ABL1:P00519:OID21280:v1:Oncology	ABL1	PGS_T2D_lipodystrophy	AFR	1190	-0.0599332	0.0290182	0.039115	0.00333676	NA	NA	NA	NA	1	0.422309
ABL1:P00519:OID21280:v1:Oncology	ABL1	PGS_T2D_gw	EUR	40768	0.0142994	0.00481118	0.00295925	0.000203657	NA	NA	NA	NA	1	0.00723919
ABL1:P00519:OID21280:v1:Oncology	ABL1	PGS_CAD	EUR	40768	0.0116451	0.00481412	0.0155696	0.000134913	NA	NA	NA	NA	1	0.0497754
ABL1:P00519:OID21280:v1:Oncology	ABL1	PGS_CKD	EUR	40768	0.0185257	0.00480791	0.000116779	0.000342246	NA	NA	NA	NA	1	0.000397101
ABL1:P00519:OID21280:v1:Oncology	ABL1	PGS_T2D_liver_lipid	EUR	40768	-0.0207289	0.00480668	1.61783e-05	0.000428673	NA	NA	NA	NA	0.472405	6.19058e-05
ABO:P16442:OID30675:v1:Inflammation_II	ABO	PGS_T2D_gw	ALL	44243	0.0282877	0.0047069	1.87161e-09	0.000801085	rs505922_T	-0.00190159	0.00290919	0.513343	5.4651e-05	8.94113e-09
ABO:P16442:OID30675:v1:Inflammation_II	ABO	PGS_CAD	ALL	44243	0.0527164	0.0047057	4.33042e-29	0.00277792	rs505922_T	0.00598321	0.00291433	0.0400752	1.26448e-24	2.76492e-26
ABO:P16442:OID30675:v1:Inflammation_II	ABO	PGS_CKD	ALL	44243	-0.0114737	0.00470754	0.0148013	0.000131846	rs782134971_GAAACTGCC	-0.00145972	0.00334737	0.662781	1	0.0366046
ABO:P16442:OID30675:v1:Inflammation_II	ABO	PGS_T2D_gwas	ALL	44243	0.0420817	0.00470299	3.76175e-19	0.00177402	rs505922_T	-0.000564244	0.00291042	0.846278	1.09843e-14	1.00473e-16
ABO:P16442:OID30675:v1:Inflammation_II	ABO	PGS_T2D_beta_cell	ALL	44243	0.0943055	0.0046838	9.33862e-90	0.00891698	rs505922_T	-0.00556183	0.00292887	0.0575755	2.72688e-85	2.74369e-86
ABO:P16442:OID30675:v1:Inflammation_II	ABO	PGS_T2D_gw	DISC	29413	0.0211793	0.00577688	0.000246604	0.000454162	rs505922_T	-0.00815333	0.00360367	0.0236732	1	0.000834999
ABO:P16442:OID30675:v1:Inflammation_II	ABO	PGS_CAD	DISC	29413	0.0505107	0.00576948	2.15182e-18	0.00258426	rs505922_T	0.00192913	0.00360775	0.592848	6.28332e-14	9.03151e-16
ABO:P16442:OID30675:v1:Inflammation_II	ABO	PGS_CKD	DISC	29413	-0.0139006	0.00576864	0.0159721	0.000196251	rs782134971_GAAACTGCC	-0.00282276	0.00407932	0.488962	1	0.0445642
ABO:P16442:OID30675:v1:Inflammation_II	ABO	PGS_T2D_gwas	DISC	29413	0.0344547	0.00576884	2.36272e-09	0.00120438	rs505922_T	-0.00495652	0.00360231	0.168854	6.89914e-05	1.92824e-07
ABO:P16442:OID30675:v1:Inflammation_II	ABO	PGS_T2D_beta_cell	DISC	29413	0.0861581	0.00574876	1.36933e-50	0.00753543	rs505922_T	-0.00840732	0.00362353	0.0203367	3.99844e-46	4.02308e-47
ABO:P16442:OID30675:v1:Inflammation_II	ABO	PGS_T2D_gw	REP	14830	0.0437001	0.00813664	7.95868e-08	0.00187059	rs505922_T	0.0111771	0.00493542	0.0235471	0.00232394	8.47196e-07
ABO:P16442:OID30675:v1:Inflammation_II	ABO	PGS_CAD	REP	14830	0.0578529	0.00814687	1.29284e-12	0.00326544	rs505922_T	0.0144001	0.00494796	0.00361602	3.77511e-08	1.89919e-09
ABO:P16442:OID30675:v1:Inflammation_II	ABO	PGS_T2D_gwas	REP	14830	0.0585142	0.00813112	6.48376e-13	0.00335316	rs505922_T	0.00852966	0.00494201	0.0843773	1.89326e-08	9.52464e-10
ABO:P16442:OID30675:v1:Inflammation_II	ABO	PGS_T2D_beta_cell	REP	14830	0.110786	0.00809656	2.3219e-42	0.012013	rs505922_T	-0.000238741	0.00498366	0.961793	6.77995e-38	6.82174e-39
ABO:P16442:OID30675:v1:Inflammation_II	ABO	PGS_T2D_gw	AFR	1196	0.0683554	0.0341857	0.0457872	0.00334654	NA	NA	NA	NA	1	0.619706
ABO:P16442:OID30675:v1:Inflammation_II	ABO	PGS_T2D_gwas	AFR	1196	0.0860929	0.0342392	0.0120582	0.00528139	NA	NA	NA	NA	1	0.910876
ABO:P16442:OID30675:v1:Inflammation_II	ABO	PGS_T2D_beta_cell	AFR	1196	0.0993664	0.0338808	0.00342596	0.00717086	NA	NA	NA	NA	1	0.476225
ABO:P16442:OID30675:v1:Inflammation_II	ABO	PGS_T2D_liver_lipid	AMR	76	-0.427151	0.1596	0.0124962	0.0905162	NA	NA	NA	NA	1	0.871918
ABO:P16442:OID30675:v1:Inflammation_II	ABO	PGS_T2D_gw	EUR	41322	0.0259955	0.00484869	8.30503e-08	0.000682612	NA	NA	NA	NA	0.00242507	3.51082e-07
ABO:P16442:OID30675:v1:Inflammation_II	ABO	PGS_CAD	EUR	41322	0.0529113	0.00484589	1.02279e-27	0.00282506	NA	NA	NA	NA	2.98655e-23	5.00826e-25
ABO:P16442:OID30675:v1:Inflammation_II	ABO	PGS_CKD	EUR	41322	-0.0118462	0.00484737	0.0145364	0.000141909	NA	NA	NA	NA	1	0.0361318
ABO:P16442:OID30675:v1:Inflammation_II	ABO	PGS_T2D_gwas	EUR	41322	0.0395697	0.00484376	3.19158e-16	0.00158339	NA	NA	NA	NA	9.31941e-12	4.31062e-14
ABO:P16442:OID30675:v1:Inflammation_II	ABO	PGS_T2D_beta_cell	EUR	41322	0.0931178	0.00482439	1.2096e-82	0.0087742	NA	NA	NA	NA	3.53202e-78	3.55379e-79
ABO:P16442:OID30675:v1:Inflammation_II	ABO	PGS_CAD	SAS	829	0.0766287	0.0353832	0.0306396	0.00555359	NA	NA	NA	NA	1	0.904675
ABO:P16442:OID30675:v1:Inflammation_II	ABO	PGS_T2D_gwas	SAS	829	0.0846764	0.035582	0.0175648	0.00669744	NA	NA	NA	NA	1	0.94336
ABO:P16442:OID30675:v1:Inflammation_II	ABO	PGS_T2D_beta_cell	SAS	829	0.148647	0.0351793	2.66839e-05	0.0207904	NA	NA	NA	NA	0.779169	0.0783972
ABRAXAS2:Q15018:OID30130:v1:Cardiometabolic_II	ABRAXAS2	PGS_CKD	ALL	42767	0.00967757	0.00474214	0.0412808	9.34765e-05	rs1260326_T	0.010205	0.00474394	0.0314683	1	0.0896401
ABRAXAS2:Q15018:OID30130:v1:Cardiometabolic_II	ABRAXAS2	PGS_T2D_liver_lipid	ALL	42767	-0.0163801	0.00474083	0.000550615	0.000267893	rs1260326_T	-0.00956248	0.0112872	0.396889	1	0.00148686
ABRAXAS2:Q15018:OID30130:v1:Cardiometabolic_II	ABRAXAS2	PGS_CAD	DISC	28443	0.0125419	0.00572942	0.0286019	0.000162741	rs1260326_T	0.0123307	0.00572859	0.0313672	1	0.0885483
ABRAXAS2:Q15018:OID30130:v1:Cardiometabolic_II	ABRAXAS2	PGS_T2D_obesity	DISC	28443	0.0118694	0.00572443	0.0381375	0.000146013	rs1260326_T	0.0116661	0.00572358	0.0415341	1	0.179715
ABRAXAS2:Q15018:OID30130:v1:Cardiometabolic_II	ABRAXAS2	PGS_T2D_liver_lipid	DISC	28443	-0.0216531	0.00572301	0.000154942	0.000485999	rs1260326_T	-0.0190596	0.0138411	0.168514	1	0.000601345
ABRAXAS2:Q15018:OID30130:v1:Cardiometabolic_II	ABRAXAS2	PGS_CKD	REP	14324	0.0199656	0.00845557	0.0182276	0.000369046	rs1260326_T	0.0201565	0.00845839	0.0171846	1	0.0598354
ABRAXAS2:Q15018:OID30130:v1:Cardiometabolic_II	ABRAXAS2	PGS_T2D_lipodystrophy	REP	14324	0.0192236	0.00845472	0.0229981	0.000342205	rs1260326_T	0.0191923	0.00845491	0.0232251	1	0.116397
ABRAXAS2:Q15018:OID30130:v1:Cardiometabolic_II	ABRAXAS2	PGS_T2D_lipodystrophy	AFR	1168	-0.0551657	0.0275973	0.0458553	0.00328324	NA	NA	NA	NA	1	0.446868
ABRAXAS2:Q15018:OID30130:v1:Cardiometabolic_II	ABRAXAS2	PGS_T2D_lipodystrophy	AMR	75	0.453151	0.155114	0.00711663	0.0877522	NA	NA	NA	NA	1	0.376098
ABRAXAS2:Q15018:OID30130:v1:Cardiometabolic_II	ABRAXAS2	PGS_T2D_liver_lipid	EUR	39925	-0.0176679	0.00491542	0.000325559	0.000311284	NA	NA	NA	NA	1	0.00091882
ABRAXAS2:Q15018:OID30130:v1:Cardiometabolic_II	ABRAXAS2	PGS_T2D_lipodystrophy	EUR	39925	0.0114166	0.00491821	0.0202763	0.000129852	NA	NA	NA	NA	1	0.076867
ABRAXAS2:Q15018:OID30130:v1:Cardiometabolic_II	ABRAXAS2	PGS_T2D_liver_lipid	EAS	221	0.156634	0.0676952	0.0218817	0.021595	NA	NA	NA	NA	1	0.769522
ACAA1:P09110:OID21269:v1:Oncology	ACAA1	PGS_T2D_gw	ALL	42835	0.0345425	0.00474881	3.55159e-13	0.00119809	rs156265_C	0.0344158	0.00473895	3.86968e-13	1.03706e-08	2.12085e-12
ACAA1:P09110:OID21269:v1:Oncology	ACAA1	PGS_CAD	ALL	42835	0.0271292	0.00475339	1.1552e-08	0.000737946	rs1260326_T	0.0267298	0.00475176	1.86398e-08	0.00033732	2.04457e-07
ACAA1:P09110:OID21269:v1:Oncology	ACAA1	PGS_CKD	ALL	42835	0.0122973	0.00475021	0.00963477	0.00015192	rs156265_C	0.0120171	0.00474039	0.0112468	1	0.0248525
ACAA1:P09110:OID21269:v1:Oncology	ACAA1	PGS_BMI	ALL	42835	0.0100607	0.00475324	0.0343	0.000101559	rs4835265_C	0.00980056	0.00474882	0.0390439	1	0.0695469
ACAA1:P09110:OID21269:v1:Oncology	ACAA1	PGS_T2D_liver_lipid	ALL	42835	-0.0217403	0.00474813	4.69193e-06	0.000475074	rs1260326_T	0.0301839	0.0113568	0.00786837	0.137004	2.14051e-05
ACAA1:P09110:OID21269:v1:Oncology	ACAA1	PGS_T2D_lipodystrophy	ALL	42835	0.014448	0.00475097	0.00235886	0.000209627	rs1260326_T	0.0143043	0.00474892	0.00259579	1	0.0140575
ACAA1:P09110:OID21269:v1:Oncology	ACAA1	PGS_T2D_gw	DISC	28471	0.0368003	0.0058018	2.28857e-10	0.00137482	rs156265_C	0.0364672	0.00579082	3.07052e-10	6.68263e-06	1.49255e-09
ACAA1:P09110:OID21269:v1:Oncology	ACAA1	PGS_CAD	DISC	28471	0.0348402	0.00580127	1.92919e-09	0.00123267	rs1260326_T	0.0344032	0.00579818	3.00084e-09	5.63323e-05	1.03054e-07
ACAA1:P09110:OID21269:v1:Oncology	ACAA1	PGS_BMI	DISC	28471	0.0134314	0.00580376	0.0206611	0.00018324	rs4835265_C	0.0128929	0.00579856	0.0261921	1	0.0483684
ACAA1:P09110:OID21269:v1:Oncology	ACAA1	PGS_T2D_liver_lipid	DISC	28471	-0.0279536	0.00579618	1.42319e-06	0.000795276	rs1260326_T	0.0237012	0.0140524	0.0916847	0.0415571	1.10035e-05
ACAA1:P09110:OID21269:v1:Oncology	ACAA1	PGS_T2D_gw	REP	14364	0.0295069	0.00828753	0.000371489	0.000851561	rs156265_C	0.0297718	0.00826728	0.000317879	1	0.00183435
ACAA1:P09110:OID21269:v1:Oncology	ACAA1	PGS_T2D_gwas	REP	14364	0.0170669	0.00829128	0.0395679	0.000284801	rs156265_C	0.0163856	0.00827154	0.0476152	1	0.272249
ACAA1:P09110:OID21269:v1:Oncology	ACAA1	PGS_T2D_lipodystrophy	REP	14364	0.0221419	0.0082986	0.00763558	0.000478418	rs1260326_T	0.0220273	0.00829751	0.0079468	1	0.0591385
ACAA1:P09110:OID21269:v1:Oncology	ACAA1	PGS_T2D_gw	EUR	39993	0.0361587	0.00491115	1.83871e-13	0.00131777	NA	NA	NA	NA	5.36905e-09	1.14695e-12
ACAA1:P09110:OID21269:v1:Oncology	ACAA1	PGS_CAD	EUR	39993	0.026571	0.00491531	6.49011e-08	0.000710831	NA	NA	NA	NA	0.00189511	1.06525e-06
ACAA1:P09110:OID21269:v1:Oncology	ACAA1	PGS_CKD	EUR	39993	0.0120238	0.00491113	0.0143589	0.000145889	NA	NA	NA	NA	1	0.0358118
ACAA1:P09110:OID21269:v1:Oncology	ACAA1	PGS_BMI	EUR	39993	0.0112533	0.00491636	0.0220875	0.000127522	NA	NA	NA	NA	1	0.0473179
ACAA1:P09110:OID21269:v1:Oncology	ACAA1	PGS_T2D_liver_lipid	EUR	39993	-0.0224591	0.00490893	4.77303e-06	0.000509276	NA	NA	NA	NA	0.139373	2.10875e-05
ACAA1:P09110:OID21269:v1:Oncology	ACAA1	PGS_T2D_lipodystrophy	EUR	39993	0.0160683	0.00491268	0.0010734	0.00026035	NA	NA	NA	NA	1	0.00703942
ACADM:P11310:OID31277:v1:Oncology_II	ACADM	PGS_CKD	AMR	76	0.367927	0.16971	0.0391439	0.0626638	NA	NA	NA	NA	1	0.998846
ACADM:P11310:OID31277:v1:Oncology_II	ACADM	PGS_T2D_gwas	AMR	76	-0.43395	0.163367	0.0130986	0.0875653	NA	NA	NA	NA	1	0.995918
ACADM:P11310:OID31277:v1:Oncology_II	ACADM	PGS_T2D_obesity	SAS	815	-0.0965796	0.0356327	0.00687091	0.00889199	NA	NA	NA	NA	1	0.979285
ACADSB:P45954:OID30356:v1:Cardiometabolic_II	ACADSB	PGS_T2D_liver_lipid	ALL	44207	-0.0243025	0.00471894	2.61608e-07	0.000589198	rs1260326_T	0.00631485	0.0112554	0.574766	0.00763894	1.69296e-06
ACADSB:P45954:OID30356:v1:Cardiometabolic_II	ACADSB	PGS_T2D_liver_lipid	DISC	29369	-0.0231185	0.00565909	4.41548e-05	0.00055924	rs1260326_T	0.000496658	0.0137287	0.971142	1	0.000210254
ACADSB:P45954:OID30356:v1:Cardiometabolic_II	ACADSB	PGS_BMI	REP	14838	-0.0175493	0.00851743	0.0393774	0.000279811	rs7896518_A	-0.0164227	0.00851861	0.0538909	1	0.10202
ACADSB:P45954:OID30356:v1:Cardiometabolic_II	ACADSB	PGS_T2D_liver_lipid	REP	14838	-0.0257701	0.00850384	0.00244643	0.000605088	rs1260326_T	0.0172488	0.0196238	0.379431	1	0.016912
ACADSB:P45954:OID30356:v1:Cardiometabolic_II	ACADSB	PGS_T2D_lipodystrophy	REP	14838	0.0167474	0.00851588	0.0492474	0.000254921	rs1260326_T	0.0166187	0.00851212	0.050914	1	0.174399
ACADSB:P45954:OID30356:v1:Cardiometabolic_II	ACADSB	PGS_T2D_liver_lipid	EUR	41280	-0.0253198	0.00488097	2.14192e-07	0.000641012	NA	NA	NA	NA	0.00625442	1.40468e-06
ACADSB:P45954:OID30356:v1:Cardiometabolic_II	ACADSB	PGS_T2D_lipodystrophy	EUR	41280	0.011645	0.00488502	0.0171389	0.000135433	NA	NA	NA	NA	1	0.0675892
ACAN:P16112:OID20159:v1:Cardiometabolic	ACAN	PGS_T2D_gw	ALL	43437	-0.0458025	0.00442416	4.34589e-25	0.00210758	rs828602_G	-0.0452157	0.00441937	1.53206e-24	1.269e-20	4.98759e-24
ACAN:P16112:OID20159:v1:Cardiometabolic	ACAN	PGS_CAD	ALL	43437	-0.0117541	0.00443286	0.00801467	0.000138572	rs186021206_G	-0.0112882	0.00442945	0.0108239	1	0.0288214
ACAN:P16112:OID20159:v1:Cardiometabolic	ACAN	PGS_CKD	ALL	43437	0.0211734	0.00442784	1.74232e-06	0.000450512	rs11039216_C	0.0185553	0.00443914	2.92177e-05	0.0508758	7.376e-06
ACAN:P16112:OID20159:v1:Cardiometabolic	ACAN	PGS_BMI	ALL	43437	-0.0535536	0.00442431	1.13455e-33	0.00287845	rs11039216_C	-0.051803	0.0044286	1.46617e-31	3.3129e-29	2.12313e-32
ACAN:P16112:OID20159:v1:Cardiometabolic	ACAN	PGS_T2D_gwas	ALL	43437	-0.013283	0.00442778	0.00270201	0.000177365	rs61852248_G	-0.0125609	0.00440469	0.00435038	1	0.0195529
ACAN:P16112:OID20159:v1:Cardiometabolic	ACAN	PGS_T2D_liver_lipid	ALL	43437	0.0224281	0.00442666	4.06622e-07	0.000505727	rs1260326_T	0.00689101	0.0105396	0.51323	0.0118734	2.51506e-06
ACAN:P16112:OID20159:v1:Cardiometabolic	ACAN	PGS_T2D_gw	DISC	28910	-0.0494356	0.00531384	1.45658e-20	0.00258081	rs828602_G	-0.0487248	0.00530711	4.54665e-20	4.25322e-16	2.00913e-19
ACAN:P16112:OID20159:v1:Cardiometabolic	ACAN	PGS_CKD	DISC	28910	0.0227053	0.00531258	1.92723e-05	0.000545962	rs11039216_C	0.0200893	0.00532456	0.000161647	0.562751	8.56612e-05
ACAN:P16112:OID20159:v1:Cardiometabolic	ACAN	PGS_BMI	DISC	28910	-0.0513985	0.00531274	4.17781e-22	0.00279031	rs11039216_C	-0.0497275	0.00531597	8.99895e-21	1.21992e-17	6.04651e-21
ACAN:P16112:OID20159:v1:Cardiometabolic	ACAN	PGS_T2D_gwas	DISC	28910	-0.015708	0.00531561	0.00312851	0.000261095	rs61852248_G	-0.0146053	0.00528589	0.00572956	1	0.0281088
ACAN:P16112:OID20159:v1:Cardiometabolic	ACAN	PGS_T2D_liver_lipid	DISC	28910	0.0170185	0.00531474	0.00136562	0.000306562	rs1260326_T	0.00933971	0.0128626	0.467775	1	0.00405681
ACAN:P16112:OID20159:v1:Cardiometabolic	ACAN	PGS_T2D_lipodystrophy	DISC	28910	-0.015453	0.00531678	0.00365822	0.000252578	rs12684083_G	-0.0146503	0.00530391	0.00574564	1	0.0249667
ACAN:P16112:OID20159:v1:Cardiometabolic	ACAN	PGS_T2D_gw	REP	14527	-0.0390956	0.00796219	9.19997e-07	0.00140014	rs828602_G	-0.0387412	0.00795639	1.13237e-06	0.0268639	7.67884e-06
ACAN:P16112:OID20159:v1:Cardiometabolic	ACAN	PGS_CAD	REP	14527	-0.0216054	0.00798145	0.00679849	0.000426035	rs186021206_G	-0.0217009	0.00797453	0.00651078	1	0.0605318
ACAN:P16112:OID20159:v1:Cardiometabolic	ACAN	PGS_CKD	REP	14527	0.0186371	0.00797924	0.0195204	0.000317232	rs11039216_C	0.0160776	0.00800457	0.0446033	1	0.0629537
ACAN:P16112:OID20159:v1:Cardiometabolic	ACAN	PGS_BMI	REP	14527	-0.0582583	0.00796334	2.69278e-13	0.00310189	rs11039216_C	-0.0564291	0.00797763	1.581e-12	7.86291e-09	7.6071e-12
ACAN:P16112:OID20159:v1:Cardiometabolic	ACAN	PGS_T2D_obesity	REP	14527	-0.0212563	0.00796808	0.00764616	0.000413771	rs200201338_TGAA	-0.0206976	0.00796049	0.00933074	1	0.105964
ACAN:P16112:OID20159:v1:Cardiometabolic	ACAN	PGS_T2D_liver_lipid	REP	14527	0.0334867	0.00796423	2.63065e-05	0.00102715	rs1260326_T	0.00337432	0.0183621	0.8542	0.768149	0.000415528
ACAN:P16112:OID20159:v1:Cardiometabolic	ACAN	PGS_T2D_liver_lipid	AFR	1172	0.0584483	0.0284849	0.0404115	0.00307474	NA	NA	NA	NA	1	0.793251
ACAN:P16112:OID20159:v1:Cardiometabolic	ACAN	PGS_T2D_proinsulin	AMR	73	-0.358503	0.157132	0.0316797	0.0427676	NA	NA	NA	NA	1	0.73969
ACAN:P16112:OID20159:v1:Cardiometabolic	ACAN	PGS_T2D_gw	EUR	40573	-0.0465451	0.00457125	2.54866e-24	0.00221069	NA	NA	NA	NA	7.44208e-20	2.8911e-23
ACAN:P16112:OID20159:v1:Cardiometabolic	ACAN	PGS_CAD	EUR	40573	-0.0106775	0.00457955	0.0197285	0.000116197	NA	NA	NA	NA	1	0.0608847
ACAN:P16112:OID20159:v1:Cardiometabolic	ACAN	PGS_CKD	EUR	40573	0.0210414	0.00457368	4.22699e-06	0.000452216	NA	NA	NA	NA	0.123428	1.68735e-05
ACAN:P16112:OID20159:v1:Cardiometabolic	ACAN	PGS_BMI	EUR	40573	-0.0528097	0.0045721	8.20977e-31	0.00284267	NA	NA	NA	NA	2.39725e-26	1.33261e-29
ACAN:P16112:OID20159:v1:Cardiometabolic	ACAN	PGS_T2D_gwas	EUR	40573	-0.0133217	0.00457416	0.00358888	0.000181285	NA	NA	NA	NA	1	0.0249712
ACAN:P16112:OID20159:v1:Cardiometabolic	ACAN	PGS_T2D_liver_lipid	EUR	40573	0.0221504	0.00457235	1.27447e-06	0.000501408	NA	NA	NA	NA	0.0372145	6.72242e-06
ACAN:P16112:OID20159:v1:Cardiometabolic	ACAN	PGS_T2D_lipodystrophy	EUR	40573	-0.0092779	0.00457607	0.0426196	8.78675e-05	NA	NA	NA	NA	1	0.132566
ACAN:P16112:OID20159:v1:Cardiometabolic	ACAN	PGS_BMI	SAS	815	-0.0823523	0.0348206	0.0182774	0.0059519	NA	NA	NA	NA	1	0.233474
ACE:P12821:OID30696:v1:Inflammation_II	ACE	PGS_T2D_gw	ALL	44243	0.0156314	0.00468228	0.00084326	0.000249566	rs4362_T	0.0124475	0.00441518	0.00481569	1	0.00222797
ACE:P12821:OID30696:v1:Inflammation_II	ACE	PGS_BMI	ALL	44243	0.012564	0.00468461	0.00732186	0.000161082	rs4362_T	0.00935531	0.00441736	0.0341931	1	0.0169784
ACE:P12821:OID30696:v1:Inflammation_II	ACE	PGS_T2D_liver_lipid	ALL	44243	0.0198435	0.00467958	2.23522e-05	0.000402588	rs1260326_T	0.0100621	0.0111519	0.366914	0.652685	8.41934e-05
ACE:P12821:OID30696:v1:Inflammation_II	ACE	PGS_T2D_gw	DISC	29413	0.0230151	0.00561936	4.22051e-05	0.000566057	rs4362_T	0.018433	0.00530528	0.000512591	1	0.00015796
ACE:P12821:OID30696:v1:Inflammation_II	ACE	PGS_BMI	DISC	29413	0.0207273	0.00561872	0.000225562	0.000459269	rs4362_T	0.0179898	0.00530408	0.000695556	1	0.000729044
ACE:P12821:OID30696:v1:Inflammation_II	ACE	PGS_T2D_liver_lipid	DISC	29413	0.0155522	0.00561255	0.00559249	0.000259182	rs1260326_T	0.0145037	0.0136012	0.286271	1	0.013771
ACE:P12821:OID30696:v1:Inflammation_II	ACE	PGS_T2D_liver_lipid	REP	14830	0.0290361	0.00843429	0.000577694	0.000788087	rs1260326_T	0.00246121	0.0194534	0.899323	1	0.00544894
ACE:P12821:OID30696:v1:Inflammation_II	ACE	PGS_T2D_gw	EUR	41322	0.0184574	0.00484506	0.000139439	0.000348083	NA	NA	NA	NA	1	0.000414646
ACE:P12821:OID30696:v1:Inflammation_II	ACE	PGS_BMI	EUR	41322	0.0135569	0.00484799	0.00517009	0.00018759	NA	NA	NA	NA	1	0.0125431
ACE:P12821:OID30696:v1:Inflammation_II	ACE	PGS_T2D_liver_lipid	EUR	41322	0.0192829	0.00484078	6.80412e-05	0.000380579	NA	NA	NA	NA	1	0.000222364
ACE:P12821:OID30696:v1:Inflammation_II	ACE	PGS_T2D_gw	SAS	829	-0.0724618	0.0341836	0.034341	0.00543013	NA	NA	NA	NA	1	0.47165
ACE2:Q9BYF1:OID20105:v1:Cardiometabolic	ACE2	PGS_T2D_gw	ALL	43072	0.0572843	0.00424411	1.96911e-41	0.00334791	rs569707517_G	0.0569307	0.00424058	5.20664e-41	5.74979e-37	4.742e-40
ACE2:Q9BYF1:OID20105:v1:Cardiometabolic	ACE2	PGS_CAD	ALL	43072	0.0234979	0.00425442	3.34834e-08	0.000562579	rs112875651_G	0.0220899	0.00424929	2.01836e-07	0.000977716	5.49577e-07
ACE2:Q9BYF1:OID20105:v1:Cardiometabolic	ACE2	PGS_CKD	ALL	43072	-0.0108607	0.00425182	0.0106418	0.000120396	rs35095363_C	-0.0057852	0.00432137	0.180662	1	0.0272585
ACE2:Q9BYF1:OID20105:v1:Cardiometabolic	ACE2	PGS_BMI	ALL	43072	0.0318732	0.00425234	6.73372e-14	0.00103548	rs1047891_C	0.0311048	0.00425042	2.55993e-13	1.96625e-09	4.26372e-13
ACE2:Q9BYF1:OID20105:v1:Cardiometabolic	ACE2	PGS_T2D_gwas	ALL	43072	0.0146088	0.00425071	0.000589192	0.000217922	rs112875651_G	0.0144906	0.00424376	0.000639427	1	0.00534273
ACE2:Q9BYF1:OID20105:v1:Cardiometabolic	ACE2	PGS_T2D_obesity	ALL	43072	0.0114562	0.00425075	0.00703951	0.000134026	rs72694393_G	0.0108806	0.00424626	0.010399	1	0.0533043
ACE2:Q9BYF1:OID20105:v1:Cardiometabolic	ACE2	PGS_T2D_liver_lipid	ALL	43072	-0.0135803	0.00425028	0.00139857	0.000188362	rs1260326_T	0.0187146	0.0101495	0.065205	1	0.00344628
ACE2:Q9BYF1:OID20105:v1:Cardiometabolic	ACE2	PGS_T2D_lipodystrophy	ALL	43072	0.0335499	0.00424943	2.96808e-15	0.00114869	rs569707517_G	0.0333507	0.0042457	4.08483e-15	8.6668e-11	1.85537e-13
ACE2:Q9BYF1:OID20105:v1:Cardiometabolic	ACE2	PGS_T2D_gw	DISC	28584	0.0559776	0.00516303	2.46076e-27	0.00325175	rs569707517_G	0.0555274	0.00516026	5.95255e-27	7.18542e-23	5.12746e-26
ACE2:Q9BYF1:OID20105:v1:Cardiometabolic	ACE2	PGS_CAD	DISC	28584	0.0178284	0.00517148	0.000566747	0.000329986	rs112875651_G	0.0161203	0.00516483	0.00180318	1	0.00425857
ACE2:Q9BYF1:OID20105:v1:Cardiometabolic	ACE2	PGS_BMI	DISC	28584	0.0303585	0.00517026	4.35967e-09	0.000956522	rs1047891_C	0.029324	0.0051677	1.40455e-08	0.000127302	2.40313e-08
ACE2:Q9BYF1:OID20105:v1:Cardiometabolic	ACE2	PGS_T2D_liver_lipid	DISC	28584	-0.015898	0.00516574	0.00208881	0.000263003	rs1260326_T	0.0133247	0.0125221	0.287298	1	0.00579501
ACE2:Q9BYF1:OID20105:v1:Cardiometabolic	ACE2	PGS_T2D_lipodystrophy	DISC	28584	0.0308624	0.0051654	2.33047e-09	0.000990359	rs569707517_G	0.0307015	0.00516204	2.75353e-09	6.80496e-05	1.06983e-07
ACE2:Q9BYF1:OID20105:v1:Cardiometabolic	ACE2	PGS_T2D_gw	REP	14488	0.0600962	0.0074645	8.8542e-16	0.00354925	rs569707517_G	0.0601563	0.00745438	7.58602e-16	2.58543e-11	2.70975e-14
ACE2:Q9BYF1:OID20105:v1:Cardiometabolic	ACE2	PGS_CAD	REP	14488	0.0344685	0.00748892	4.20816e-06	0.00116348	rs112875651_G	0.0335775	0.00748084	7.22924e-06	0.122878	0.000220778
ACE2:Q9BYF1:OID20105:v1:Cardiometabolic	ACE2	PGS_CKD	REP	14488	-0.0181476	0.00749074	0.0154192	0.000322701	rs35095363_C	-0.0162238	0.00759775	0.0327495	1	0.0522489
ACE2:Q9BYF1:OID20105:v1:Cardiometabolic	ACE2	PGS_BMI	REP	14488	0.0346319	0.0074848	3.74284e-06	0.00117582	rs1047891_C	0.0342634	0.00748267	4.71025e-06	0.109291	3.0045e-05
ACE2:Q9BYF1:OID20105:v1:Cardiometabolic	ACE2	PGS_T2D_gwas	REP	14488	0.0259638	0.0074785	0.000518502	0.000662423	rs112875651_G	0.0260179	0.00746875	0.000496239	1	0.0168677
ACE2:Q9BYF1:OID20105:v1:Cardiometabolic	ACE2	PGS_T2D_obesity	REP	14488	0.0149119	0.00748178	0.0462695	0.000218438	rs72694393_G	0.0146702	0.00747515	0.0497195	1	0.205926
ACE2:Q9BYF1:OID20105:v1:Cardiometabolic	ACE2	PGS_T2D_lipodystrophy	REP	14488	0.0391625	0.00748174	1.67836e-07	0.00150418	rs569707517_G	0.0388886	0.00747188	1.97025e-07	0.00490082	1.23276e-05
ACE2:Q9BYF1:OID20105:v1:Cardiometabolic	ACE2	PGS_T2D_lipodystrophy	AFR	1162	0.0528719	0.025963	0.041944	0.00304056	NA	NA	NA	NA	1	0.429474
ACE2:Q9BYF1:OID20105:v1:Cardiometabolic	ACE2	PGS_T2D_gw	EUR	40233	0.0581553	0.00438285	4.26427e-40	0.00346847	NA	NA	NA	NA	1.24517e-35	9.9432e-39
ACE2:Q9BYF1:OID20105:v1:Cardiometabolic	ACE2	PGS_CAD	EUR	40233	0.0216973	0.00439314	7.88772e-07	0.000482358	NA	NA	NA	NA	0.0230321	9.77811e-06
ACE2:Q9BYF1:OID20105:v1:Cardiometabolic	ACE2	PGS_CKD	EUR	40233	-0.0123225	0.00438962	0.00499986	0.000155895	NA	NA	NA	NA	1	0.0135763
ACE2:Q9BYF1:OID20105:v1:Cardiometabolic	ACE2	PGS_BMI	EUR	40233	0.0304862	0.00439224	3.95435e-12	0.000952108	NA	NA	NA	NA	1.15467e-07	2.24717e-11
ACE2:Q9BYF1:OID20105:v1:Cardiometabolic	ACE2	PGS_T2D_gwas	EUR	40233	0.0149069	0.00438897	0.000683319	0.000228191	NA	NA	NA	NA	1	0.00635313
ACE2:Q9BYF1:OID20105:v1:Cardiometabolic	ACE2	PGS_T2D_obesity	EUR	40233	0.0100621	0.00439018	0.0219138	0.000103926	NA	NA	NA	NA	1	0.119671
ACE2:Q9BYF1:OID20105:v1:Cardiometabolic	ACE2	PGS_T2D_liver_lipid	EUR	40233	-0.0145842	0.00438786	0.000888882	0.000218532	NA	NA	NA	NA	1	0.00225327
ACE2:Q9BYF1:OID20105:v1:Cardiometabolic	ACE2	PGS_T2D_lipodystrophy	EUR	40233	0.0312766	0.00438854	1.04401e-12	0.00100374	NA	NA	NA	NA	3.0485e-08	4.71892e-11
ACE2:Q9BYF1:OID20105:v1:Cardiometabolic	ACE2	PGS_T2D_beta_cell	EAS	218	-0.149778	0.0590133	0.0120682	0.0213364	NA	NA	NA	NA	1	0.997813
ACE2:Q9BYF1:OID20105:v1:Cardiometabolic	ACE2	PGS_T2D_gw	SAS	808	0.0932835	0.0351066	0.00804693	0.00650924	NA	NA	NA	NA	1	0.288316
ACE2:Q9BYF1:OID20105:v1:Cardiometabolic	ACE2	PGS_CAD	SAS	808	0.0722303	0.0346767	0.0375904	0.00401435	NA	NA	NA	NA	1	0.921187
ACE2:Q9BYF1:OID20105:v1:Cardiometabolic	ACE2	PGS_T2D_lipodystrophy	SAS	808	0.0870263	0.0347397	0.0124515	0.00579152	NA	NA	NA	NA	1	0.768403
ACHE:P22303:OID30585:v1:Inflammation_II	ACHE	PGS_CAD	ALL	43272	-0.0156865	0.0045192	0.00051889	0.000248814	rs2519093_C	-0.00886789	0.00450748	0.0491469	1	0.00303081
ACHE:P22303:OID30585:v1:Inflammation_II	ACHE	PGS_BMI	ALL	43272	-0.0199727	0.00451788	9.85656e-06	0.000403533	rs6976053_C	-0.0183246	0.00440155	3.1441e-05	0.287811	3.38258e-05
ACHE:P22303:OID30585:v1:Inflammation_II	ACHE	PGS_T2D_liver_lipid	ALL	43272	0.0249776	0.00451304	3.13832e-08	0.000632305	rs1260326_T	0.0144545	0.0107542	0.178929	0.000916388	2.50554e-07
ACHE:P22303:OID30585:v1:Inflammation_II	ACHE	PGS_T2D_lipodystrophy	ALL	43272	0.0198175	0.00451552	1.1427e-05	0.000397703	rs6976053_C	0.0182534	0.00439924	3.34245e-05	0.333668	0.000132175
ACHE:P22303:OID30585:v1:Inflammation_II	ACHE	PGS_CAD	DISC	28719	-0.0162167	0.00549153	0.00314922	0.000273296	rs2519093_C	-0.00939889	0.00547798	0.086217	1	0.0175235
ACHE:P22303:OID30585:v1:Inflammation_II	ACHE	PGS_BMI	DISC	28719	-0.018165	0.00549165	0.000941674	0.000342867	rs6976053_C	-0.0173216	0.00533472	0.0011678	1	0.00281162
ACHE:P22303:OID30585:v1:Inflammation_II	ACHE	PGS_T2D_liver_lipid	DISC	28719	0.0286272	0.00548402	1.80053e-07	0.000853448	rs1260326_T	0.0211867	0.0132795	0.110623	0.00525753	1.82412e-06
ACHE:P22303:OID30585:v1:Inflammation_II	ACHE	PGS_T2D_lipodystrophy	DISC	28719	0.0183948	0.00548716	0.000802371	0.00035217	rs6976053_C	0.0164528	0.00533065	0.00202752	1	0.00736677
ACHE:P22303:OID30585:v1:Inflammation_II	ACHE	PGS_BMI	REP	14553	-0.0230158	0.00795317	0.00381044	0.000507482	rs6976053_C	-0.0200416	0.007789	0.0100902	1	0.0149667
ACHE:P22303:OID30585:v1:Inflammation_II	ACHE	PGS_T2D_liver_lipid	REP	14553	0.0177496	0.00794358	0.0254681	0.000302619	rs1260326_T	0.00385156	0.0183515	0.833766	1	0.0959298
ACHE:P22303:OID30585:v1:Inflammation_II	ACHE	PGS_T2D_lipodystrophy	REP	14553	0.0230687	0.00795259	0.003728	0.000509891	rs6976053_C	0.0220152	0.00778727	0.00470403	1	0.0364997
ACHE:P22303:OID30585:v1:Inflammation_II	ACHE	PGS_T2D_liver_lipid	AFR	1180	0.0612593	0.0279325	0.0285024	0.00355274	NA	NA	NA	NA	1	0.793251
ACHE:P22303:OID30585:v1:Inflammation_II	ACHE	PGS_CAD	EUR	40402	-0.0165571	0.0046793	0.000403074	0.000277734	NA	NA	NA	NA	1	0.00250366
ACHE:P22303:OID30585:v1:Inflammation_II	ACHE	PGS_BMI	EUR	40402	-0.0174759	0.00467977	0.000188463	0.000309342	NA	NA	NA	NA	1	0.000568485
ACHE:P22303:OID30585:v1:Inflammation_II	ACHE	PGS_T2D_liver_lipid	EUR	40402	0.0244674	0.00467247	1.64464e-07	0.000608062	NA	NA	NA	NA	0.00480235	1.11045e-06
ACHE:P22303:OID30585:v1:Inflammation_II	ACHE	PGS_T2D_lipodystrophy	EUR	40402	0.019717	0.00467581	2.48314e-05	0.000394401	NA	NA	NA	NA	0.725077	0.000267233
ACHE:P22303:OID30585:v1:Inflammation_II	ACHE	PGS_BMI	EAS	223	-0.181733	0.0622722	0.00399209	0.0313779	NA	NA	NA	NA	1	0.593065
ACOT13:Q9NPJ3:OID31522:v1:Oncology_II	ACOT13	PGS_CAD	ALL	44008	0.012787	0.00472696	0.00683038	0.000163441	rs10058074_G	0.0124373	0.00472456	0.00847947	1	0.0251475
ACOT13:Q9NPJ3:OID31522:v1:Oncology_II	ACOT13	PGS_T2D_liver_lipid	ALL	44008	-0.0143182	0.004721	0.00242383	0.000205434	rs1260326_T	0.00393686	0.0112626	0.726676	1	0.00561166
ACOT13:Q9NPJ3:OID31522:v1:Oncology_II	ACOT13	PGS_CAD	DISC	29235	0.0117722	0.00572317	0.0397004	0.000142654	rs10058074_G	0.0113942	0.00571918	0.0463501	1	0.110874
ACOT13:Q9NPJ3:OID31522:v1:Oncology_II	ACOT13	PGS_T2D_liver_lipid	DISC	29235	-0.0169904	0.00571606	0.00295724	0.000297841	rs1260326_T	-0.00562103	0.0138628	0.68513	1	0.00784859
ACOT13:Q9NPJ3:OID31522:v1:Oncology_II	ACOT13	PGS_CKD	AFR	1198	0.0587859	0.0296506	0.0476487	0.00316721	NA	NA	NA	NA	1	0.417042
ACOT13:Q9NPJ3:OID31522:v1:Oncology_II	ACOT13	PGS_T2D_lipodystrophy	AMR	75	0.301872	0.145874	0.0485818	0.0380929	NA	NA	NA	NA	1	0.389851
ACOT13:Q9NPJ3:OID31522:v1:Oncology_II	ACOT13	PGS_CAD	EUR	41087	0.011894	0.00488514	0.0149074	0.000142062	NA	NA	NA	NA	1	0.0483933
ACOT13:Q9NPJ3:OID31522:v1:Oncology_II	ACOT13	PGS_T2D_liver_lipid	EUR	41087	-0.0159473	0.00487804	0.00107942	0.000256101	NA	NA	NA	NA	1	0.0027036
ACOX1:Q15067:OID20124:v1:Cardiometabolic	ACOX1	PGS_T2D_liver_lipid	ALL	43848	-0.0126851	0.004756	0.0076521	0.000160727	rs1260326_T	-0.00668053	0.0113295	0.555423	1	0.0159786
ACOX1:Q15067:OID20124:v1:Cardiometabolic	ACOX1	PGS_CAD	DISC	29143	0.0133092	0.00579766	0.0217047	0.000179519	rs10852766_T	0.0119671	0.00579138	0.0388024	1	0.0736655
ACOX1:Q15067:OID20124:v1:Cardiometabolic	ACOX1	PGS_T2D_gwas	DISC	29143	-0.0130978	0.00579219	0.0237487	0.000174191	rs1260326_T	-0.0123051	0.00579913	0.0338551	1	0.133666
ACOX1:Q15067:OID20124:v1:Cardiometabolic	ACOX1	PGS_T2D_liver_lipid	DISC	29143	-0.0180703	0.00579065	0.00180656	0.000331682	rs1260326_T	-0.0196824	0.0140148	0.16021	1	0.00515808
ACOX1:Q15067:OID20124:v1:Cardiometabolic	ACOX1	PGS_T2D_liver_lipid	EUR	40969	-0.0142969	0.00491914	0.00365833	0.000204397	NA	NA	NA	NA	1	0.00819846
ACP1:P24666:OID30524:v1:Inflammation_II	ACP1	PGS_T2D_liver_lipid	ALL	42952	-0.0102744	0.00470193	0.0288833	0.000105444	rs11553742_C	-0.0101739	0.00459229	0.0267361	1	0.0526095
ACP1:P24666:OID30524:v1:Inflammation_II	ACP1	PGS_T2D_liver_lipid	DISC	28528	-0.0119217	0.00567669	0.0357283	0.000146818	rs11553742_C	-0.0116772	0.0055333	0.0348362	1	0.0697474
ACP1:P24666:OID30524:v1:Inflammation_II	ACP1	PGS_T2D_proinsulin	REP	14424	0.0210192	0.00837457	0.0120879	0.000412947	rs11553746_C	0.0222503	0.00810393	0.00604734	1	0.830337
ACP1:P24666:OID30524:v1:Inflammation_II	ACP1	PGS_T2D_liver_lipid	AFR	1163	-0.0634414	0.0300449	0.0349478	0.00366117	NA	NA	NA	NA	1	0.793251
ACP5:P13686:OID20314:v1:Cardiometabolic	ACP5	PGS_T2D_gw	ALL	44035	0.0490573	0.00448777	8.86308e-28	0.00241658	rs35382467_G	0.0484722	0.0044848	3.40922e-27	2.58802e-23	1.22252e-26
ACP5:P13686:OID20314:v1:Cardiometabolic	ACP5	PGS_CAD	ALL	44035	0.0283923	0.00449505	2.7036e-10	0.000808298	rs541385873_A	0.0279871	0.00448927	4.58154e-10	7.8945e-06	6.96769e-09
ACP5:P13686:OID20314:v1:Cardiometabolic	ACP5	PGS_CKD	ALL	44035	0.0130369	0.00449263	0.0037115	0.000170726	rs1260326_T	0.0127739	0.00449461	0.00448442	1	0.0103457
ACP5:P13686:OID20314:v1:Cardiometabolic	ACP5	PGS_T2D_gwas	ALL	44035	0.0209769	0.00449135	3.01343e-06	0.000442125	rs541385873_A	0.0202058	0.00448601	6.67976e-06	0.0879923	5.53342e-05
ACP5:P13686:OID20314:v1:Cardiometabolic	ACP5	PGS_T2D_liver_lipid	ALL	44035	0.0156808	0.00449128	0.000480972	0.000247121	rs147025508_G	0.0148947	0.004448	0.000812822	1	0.00131942
ACP5:P13686:OID20314:v1:Cardiometabolic	ACP5	PGS_T2D_beta_cell	ALL	44035	0.0210491	0.00448938	2.75849e-06	0.000445563	rs35863302_C	0.0199724	0.00446219	7.62721e-06	0.080548	0.000139732
ACP5:P13686:OID20314:v1:Cardiometabolic	ACP5	PGS_T2D_gw	DISC	29327	0.0455675	0.00548653	1.03787e-16	0.00211342	rs35382467_G	0.0448982	0.00548215	2.72009e-16	3.03058e-12	1.05511e-15
ACP5:P13686:OID20314:v1:Cardiometabolic	ACP5	PGS_CAD	DISC	29327	0.0256101	0.0054905	3.10841e-06	0.000667679	rs541385873_A	0.0252305	0.00548302	4.21088e-06	0.0907657	5.27891e-05
ACP5:P13686:OID20314:v1:Cardiometabolic	ACP5	PGS_CKD	DISC	29327	0.0140145	0.00548463	0.0106167	0.000200474	rs1260326_T	0.0136845	0.00548754	0.0126463	1	0.0308219
ACP5:P13686:OID20314:v1:Cardiometabolic	ACP5	PGS_T2D_gwas	DISC	29327	0.0211151	0.00548619	0.000118966	0.000454692	rs541385873_A	0.0204535	0.00547906	0.000189543	1	0.00197841
ACP5:P13686:OID20314:v1:Cardiometabolic	ACP5	PGS_T2D_liver_lipid	DISC	29327	0.0184953	0.00548512	0.000747489	0.000349039	rs147025508_G	0.0179761	0.00543085	0.000934079	1	0.00236142
ACP5:P13686:OID20314:v1:Cardiometabolic	ACP5	PGS_T2D_beta_cell	DISC	29327	0.0185226	0.00548566	0.000734979	0.000350001	rs35863302_C	0.0175676	0.00545254	0.00127476	1	0.0227302
ACP5:P13686:OID20314:v1:Cardiometabolic	ACP5	PGS_T2D_gw	REP	14708	0.0557549	0.00781689	1.03092e-12	0.00302507	rs35382467_G	0.0553286	0.00781392	1.49883e-12	3.0103e-08	2.26193e-11
ACP5:P13686:OID20314:v1:Cardiometabolic	ACP5	PGS_CAD	REP	14708	0.0336642	0.00783958	1.7651e-05	0.00109887	rs541385873_A	0.0331538	0.00783066	2.31126e-05	0.515408	0.000747725
ACP5:P13686:OID20314:v1:Cardiometabolic	ACP5	PGS_T2D_gwas	REP	14708	0.0208809	0.00782984	0.00766522	0.000424157	rs541385873_A	0.0198786	0.0078223	0.0110551	1	0.112905
ACP5:P13686:OID20314:v1:Cardiometabolic	ACP5	PGS_T2D_beta_cell	REP	14708	0.0262268	0.00782925	0.000810587	0.000669056	rs35863302_C	0.024915	0.00778123	0.00136799	1	0.0355448
ACP5:P13686:OID20314:v1:Cardiometabolic	ACP5	PGS_CAD	AFR	1197	0.0576659	0.0272579	0.0345973	0.00317073	NA	NA	NA	NA	1	0.995743
ACP5:P13686:OID20314:v1:Cardiometabolic	ACP5	PGS_CKD	AFR	1197	0.0712271	0.0275482	0.0098453	0.00472689	NA	NA	NA	NA	1	0.205589
ACP5:P13686:OID20314:v1:Cardiometabolic	ACP5	PGS_T2D_obesity	AFR	1197	0.0543378	0.0271866	0.0458771	0.00283128	NA	NA	NA	NA	1	0.842631
ACP5:P13686:OID20314:v1:Cardiometabolic	ACP5	PGS_T2D_gw	EUR	41128	0.0490615	0.00464778	5.15092e-26	0.00242699	NA	NA	NA	NA	1.50407e-21	6.55126e-25
ACP5:P13686:OID20314:v1:Cardiometabolic	ACP5	PGS_CAD	EUR	41128	0.0278082	0.00465437	2.3248e-09	0.000778935	NA	NA	NA	NA	6.78843e-05	5.50829e-08
ACP5:P13686:OID20314:v1:Cardiometabolic	ACP5	PGS_CKD	EUR	41128	0.0114867	0.00465135	0.0135328	0.000133174	NA	NA	NA	NA	1	0.0338955
ACP5:P13686:OID20314:v1:Cardiometabolic	ACP5	PGS_T2D_gwas	EUR	41128	0.0209491	0.00465039	6.66202e-06	0.000442985	NA	NA	NA	NA	0.194531	0.000118624
ACP5:P13686:OID20314:v1:Cardiometabolic	ACP5	PGS_T2D_liver_lipid	EUR	41128	0.0163623	0.0046495	0.00043339	0.000270396	NA	NA	NA	NA	1	0.00119223
ACP5:P13686:OID20314:v1:Cardiometabolic	ACP5	PGS_T2D_beta_cell	EUR	41128	0.0203548	0.00464884	1.19815e-05	0.000418499	NA	NA	NA	NA	0.349858	0.000550023
ACP5:P13686:OID20314:v1:Cardiometabolic	ACP5	PGS_T2D_proinsulin	EAS	220	-0.142007	0.0668669	0.0351574	0.015542	NA	NA	NA	NA	1	0.997529
ACP5:P13686:OID20314:v1:Cardiometabolic	ACP5	PGS_T2D_gw	SAS	825	0.102845	0.0334462	0.00217968	0.00988732	NA	NA	NA	NA	1	0.198605
ACP5:P13686:OID20314:v1:Cardiometabolic	ACP5	PGS_T2D_beta_cell	SAS	825	0.0861879	0.033241	0.00969935	0.00705462	NA	NA	NA	NA	1	0.983604
ACP6:Q9NPH0:OID21432:v1:Oncology	ACP6	PGS_CKD	ALL	44149	0.0378952	0.0046955	7.17439e-16	0.00144465	rs75583687_T	0.0336466	0.00439732	2.02484e-14	2.09492e-11	5.1161e-15
ACP6:Q9NPH0:OID21432:v1:Oncology	ACP6	PGS_T2D_liver_lipid	ALL	44149	-0.0123795	0.00469724	0.00840463	0.000154259	rs75583687_T	-0.00930039	0.00439859	0.0344865	1	0.0174138
ACP6:Q9NPH0:OID21432:v1:Oncology	ACP6	PGS_CKD	DISC	29347	0.0367763	0.005758	1.7171e-10	0.00136602	rs75583687_T	0.0338507	0.00536476	2.83367e-10	5.01393e-06	1.14655e-09
ACP6:Q9NPH0:OID21432:v1:Oncology	ACP6	PGS_T2D_liver_lipid	DISC	29347	-0.0149321	0.00576273	0.00957027	0.000225089	rs75583687_T	-0.0107273	0.00536952	0.0457459	1	0.0219839
ACP6:Q9NPH0:OID21432:v1:Oncology	ACP6	PGS_T2D_proinsulin	DISC	29347	-0.0119195	0.00576237	0.0386013	0.000143456	rs2153463_T	-0.00785182	0.00429409	0.0674821	1	0.722984
ACP6:Q9NPH0:OID21432:v1:Oncology	ACP6	PGS_CKD	REP	14802	0.0409871	0.00812557	4.60801e-07	0.00167169	rs75583687_T	0.034356	0.00768482	7.8569e-06	0.0134554	3.93557e-06
ACP6:Q9NPH0:OID21432:v1:Oncology	ACP6	PGS_CAD	AFR	1190	-0.0805978	0.0265698	0.00247276	0.00760135	NA	NA	NA	NA	1	0.995743
ACP6:Q9NPH0:OID21432:v1:Oncology	ACP6	PGS_CKD	EUR	41227	0.0385998	0.00488103	2.67745e-15	0.00148798	NA	NA	NA	NA	7.81815e-11	1.87741e-14
ACP6:Q9NPH0:OID21432:v1:Oncology	ACP6	PGS_BMI	EUR	41227	-0.00987029	0.00488963	0.0435334	9.70898e-05	NA	NA	NA	NA	1	0.0873044
ACP6:Q9NPH0:OID21432:v1:Oncology	ACP6	PGS_T2D_liver_lipid	EUR	41227	-0.011946	0.00488306	0.0144322	0.000142596	NA	NA	NA	NA	1	0.0281366
ACP6:Q9NPH0:OID21432:v1:Oncology	ACP6	PGS_T2D_obesity	SAS	831	-0.0743904	0.0343097	0.0304459	0.00555591	NA	NA	NA	NA	1	0.979285
ACRBP:Q8NEB7:OID31385:v1:Oncology_II	ACRBP	PGS_T2D_gwas	ALL	43990	-0.0109184	0.00471342	0.020538	0.000118706	rs1260326_T	-0.0102629	0.00471913	0.0296542	1	0.0987216
ACRBP:Q8NEB7:OID31385:v1:Oncology_II	ACRBP	PGS_T2D_liver_lipid	ALL	43990	-0.0120387	0.00471265	0.0106359	0.000144358	rs1260326_T	0.00100814	0.0112418	0.928543	1	0.0214617
ACRBP:Q8NEB7:OID31385:v1:Oncology_II	ACRBP	PGS_T2D_gwas	DISC	29222	-0.018037	0.00573711	0.00166871	0.000331577	rs1260326_T	-0.0173892	0.00574449	0.00247125	1	0.0170825
ACRBP:Q8NEB7:OID31385:v1:Oncology_II	ACRBP	PGS_T2D_liver_lipid	DISC	29222	-0.0135698	0.00573612	0.0180037	0.000187766	rs1260326_T	-0.00814095	0.0139075	0.558306	1	0.037972
ACRBP:Q8NEB7:OID31385:v1:Oncology_II	ACRBP	PGS_T2D_gw	AFR	1197	0.0664561	0.0277872	0.0169356	0.00469066	NA	NA	NA	NA	1	0.512014
ACRBP:Q8NEB7:OID31385:v1:Oncology_II	ACRBP	PGS_T2D_beta_cell	AFR	1197	0.060803	0.0276085	0.0278412	0.00398058	NA	NA	NA	NA	1	0.526938
ACRBP:Q8NEB7:OID31385:v1:Oncology_II	ACRBP	PGS_T2D_gwas	EUR	41072	-0.0122115	0.00487905	0.012324	0.000149405	NA	NA	NA	NA	1	0.0671759
ACRBP:Q8NEB7:OID31385:v1:Oncology_II	ACRBP	PGS_T2D_liver_lipid	EUR	41072	-0.014349	0.00487744	0.00326377	0.000206411	NA	NA	NA	NA	1	0.00739889
ACRV1:P26436:OID30513:v1:Inflammation_II	ACRV1	PGS_CKD	ALL	42952	0.0115864	0.0030381	0.000137104	0.000136562	rs1260326_T	0.0114757	0.00303948	0.000159883	1	0.0004673
ACRV1:P26436:OID30513:v1:Inflammation_II	ACRV1	PGS_BMI	ALL	42952	0.00749925	0.0030403	0.0136438	5.71386e-05	rs113811036_CTT	0.00724712	0.00303382	0.0169091	1	0.030276
ACRV1:P26436:OID30513:v1:Inflammation_II	ACRV1	PGS_CKD	DISC	28528	0.0104335	0.00377676	0.00573875	0.0001098	rs1260326_T	0.0103655	0.00377881	0.00609101	1	0.0176734
ACRV1:P26436:OID30513:v1:Inflammation_II	ACRV1	PGS_BMI	DISC	28528	0.00827384	0.00378236	0.0287155	6.88517e-05	rs113811036_CTT	0.00818607	0.00377553	0.0301524	1	0.0653493
ACRV1:P26436:OID30513:v1:Inflammation_II	ACRV1	PGS_CKD	REP	14424	0.0137011	0.00511173	0.00736352	0.000193632	rs1260326_T	0.0135221	0.00511321	0.00818887	1	0.0287304
ACRV1:P26436:OID30513:v1:Inflammation_II	ACRV1	PGS_T2D_gwas	AFR	1163	-0.0419989	0.0178645	0.0188986	0.00204848	NA	NA	NA	NA	1	0.910876
ACRV1:P26436:OID30513:v1:Inflammation_II	ACRV1	PGS_T2D_lipodystrophy	AFR	1163	-0.0360784	0.0177948	0.0428534	0.00152544	NA	NA	NA	NA	1	0.429704
ACRV1:P26436:OID30513:v1:Inflammation_II	ACRV1	PGS_CKD	EUR	40119	0.0130881	0.00315312	3.31954e-05	0.000172605	NA	NA	NA	NA	0.969307	0.000120453
ACRV1:P26436:OID30513:v1:Inflammation_II	ACRV1	PGS_BMI	EUR	40119	0.00832359	0.00315691	0.00837669	6.96613e-05	NA	NA	NA	NA	1	0.0196101
ACSL1:P33121:OID30080:v1:Cardiometabolic_II	ACSL1	PGS_CKD	AFR	1168	-0.0585346	0.028977	0.0436182	0.00347042	NA	NA	NA	NA	1	0.406872
ACSL1:P33121:OID30080:v1:Cardiometabolic_II	ACSL1	PGS_T2D_liver_lipid	EAS	221	0.142801	0.0707544	0.0451446	0.0175591	NA	NA	NA	NA	1	0.769522
ACSL1:P33121:OID30080:v1:Cardiometabolic_II	ACSL1	PGS_T2D_lipodystrophy	EAS	221	0.225615	0.0716343	0.00193414	0.0413626	NA	NA	NA	NA	1	0.493342
ACTA2:P62736:OID20079:v1:Cardiometabolic	ACTA2	PGS_CKD	ALL	43072	0.0526721	0.00417437	1.95042e-36	0.00282231	rs1324551_C	0.0524291	0.00416956	3.38724e-36	5.69524e-32	3.03193e-35
ACTA2:P62736:OID20079:v1:Cardiometabolic	ACTA2	PGS_BMI	ALL	43072	0.0153419	0.00418435	0.000246196	0.000239109	rs1324551_C	0.0151929	0.00417945	0.000278147	1	0.000720443
ACTA2:P62736:OID20079:v1:Cardiometabolic	ACTA2	PGS_T2D_obesity	ALL	43072	0.0146607	0.00418048	0.000453752	0.000218757	rs1260326_T	0.0146852	0.00418046	0.000443838	1	0.00753177
ACTA2:P62736:OID20079:v1:Cardiometabolic	ACTA2	PGS_T2D_lipodystrophy	ALL	43072	-0.00825137	0.00418226	0.0485083	6.92501e-05	rs1324551_C	-0.00800822	0.0041774	0.05524	1	0.15713
ACTA2:P62736:OID20079:v1:Cardiometabolic	ACTA2	PGS_CKD	DISC	28584	0.0549815	0.00503638	1.08616e-27	0.00325917	rs1324551_C	0.0546558	0.00502911	1.85606e-27	3.17159e-23	1.70649e-26
ACTA2:P62736:OID20079:v1:Cardiometabolic	ACTA2	PGS_BMI	DISC	28584	0.0146931	0.00505374	0.00364753	0.000232058	rs1324551_C	0.0145449	0.00504627	0.00395079	1	0.00990428
ACTA2:P62736:OID20079:v1:Cardiometabolic	ACTA2	PGS_T2D_obesity	DISC	28584	0.013611	0.00504899	0.00702655	0.000199517	rs1260326_T	0.0136795	0.00504919	0.00674761	1	0.0685848
ACTA2:P62736:OID20079:v1:Cardiometabolic	ACTA2	PGS_T2D_lipodystrophy	DISC	28584	-0.0134169	0.00504922	0.0078833	0.000193851	rs1324551_C	-0.0130874	0.00504187	0.00944363	1	0.0480521
ACTA2:P62736:OID20079:v1:Cardiometabolic	ACTA2	PGS_CKD	REP	14488	0.0476131	0.00744558	1.65693e-10	0.00207179	rs1324551_C	0.0475144	0.00744053	1.75617e-10	4.83825e-06	2.2748e-09
ACTA2:P62736:OID20079:v1:Cardiometabolic	ACTA2	PGS_BMI	REP	14488	0.0173495	0.00745282	0.0199306	0.000275225	rs1324551_C	0.0172159	0.00744778	0.0208164	1	0.059751
ACTA2:P62736:OID20079:v1:Cardiometabolic	ACTA2	PGS_T2D_obesity	REP	14488	0.0167771	0.0074454	0.024252	0.000257883	rs1260326_T	0.016728	0.0074457	0.0246762	1	0.153504
ACTA2:P62736:OID20079:v1:Cardiometabolic	ACTA2	PGS_T2D_gwas	AFR	1162	0.0576937	0.028807	0.0454457	0.00283598	NA	NA	NA	NA	1	0.910876
ACTA2:P62736:OID20079:v1:Cardiometabolic	ACTA2	PGS_T2D_liver_lipid	AMR	76	0.276317	0.116627	0.0252337	0.0313473	NA	NA	NA	NA	1	0.871918
ACTA2:P62736:OID20079:v1:Cardiometabolic	ACTA2	PGS_CKD	EUR	40233	0.0542412	0.00429922	2.00775e-36	0.0030541	NA	NA	NA	NA	5.86264e-32	3.07228e-35
ACTA2:P62736:OID20079:v1:Cardiometabolic	ACTA2	PGS_BMI	EUR	40233	0.0161938	0.00431171	0.000173041	0.000271626	NA	NA	NA	NA	1	0.00052304
ACTA2:P62736:OID20079:v1:Cardiometabolic	ACTA2	PGS_T2D_obesity	EUR	40233	0.0146334	0.00430752	0.00068151	0.000222245	NA	NA	NA	NA	1	0.0104285
ACTN2:P35609:OID30192:v1:Cardiometabolic_II	ACTN2	PGS_T2D_gw	ALL	42767	0.0176518	0.00466517	0.000154703	0.000312596	rs1260326_T	0.0169241	0.00467524	0.000295019	1	0.000452926
ACTN2:P35609:OID30192:v1:Cardiometabolic_II	ACTN2	PGS_CKD	ALL	42767	0.025673	0.00466316	3.70232e-08	0.000661565	rs1260326_T	0.0253131	0.00466527	5.79928e-08	0.00108108	1.77446e-07
ACTN2:P35609:OID30192:v1:Cardiometabolic_II	ACTN2	PGS_BMI	ALL	42767	0.039839	0.0046645	1.37502e-17	0.00159057	rs1260326_T	0.039646	0.00466489	1.97667e-17	4.01505e-13	1.08016e-16
ACTN2:P35609:OID30192:v1:Cardiometabolic_II	ACTN2	PGS_T2D_obesity	ALL	42767	0.015518	0.00466322	0.00087626	0.00024181	rs575136178_C	0.0153591	0.00466223	0.000987207	1	0.0122012
ACTN2:P35609:OID30192:v1:Cardiometabolic_II	ACTN2	PGS_T2D_liver_lipid	ALL	42767	0.0102351	0.00466369	0.0281956	0.000105186	rs1260326_T	-0.00412214	0.0111033	0.710451	1	0.051613
ACTN2:P35609:OID30192:v1:Cardiometabolic_II	ACTN2	PGS_T2D_gw	DISC	28443	0.0148012	0.00566943	0.00904035	0.000224811	rs1260326_T	0.0141517	0.00568108	0.0127434	1	0.023056
ACTN2:P35609:OID30192:v1:Cardiometabolic_II	ACTN2	PGS_CKD	DISC	28443	0.02562	0.00565951	6.01009e-06	0.000675604	rs1260326_T	0.0252689	0.00566273	8.1387e-06	0.175495	2.81173e-05
ACTN2:P35609:OID30192:v1:Cardiometabolic_II	ACTN2	PGS_BMI	DISC	28443	0.0349856	0.00566617	6.72814e-10	0.0012561	rs1260326_T	0.0348066	0.00566678	8.24564e-10	1.96462e-05	4.02592e-09
ACTN2:P35609:OID30192:v1:Cardiometabolic_II	ACTN2	PGS_T2D_obesity	DISC	28443	0.0157078	0.0056632	0.0055465	0.000253744	rs575136178_C	0.0155864	0.00566174	0.00591022	1	0.0594731
ACTN2:P35609:OID30192:v1:Cardiometabolic_II	ACTN2	PGS_T2D_gw	REP	14324	0.0228203	0.00822129	0.00551453	0.000498162	rs1260326_T	0.0219784	0.00824058	0.00765979	1	0.0194265
ACTN2:P35609:OID30192:v1:Cardiometabolic_II	ACTN2	PGS_CKD	REP	14324	0.0255471	0.00823059	0.00191345	0.000622834	rs1260326_T	0.0252129	0.00823283	0.00219916	1	0.0086621
ACTN2:P35609:OID30192:v1:Cardiometabolic_II	ACTN2	PGS_BMI	REP	14324	0.0496477	0.0082246	1.61414e-09	0.00235127	rs1260326_T	0.0494433	0.0082252	1.88646e-09	4.7133e-05	2.45718e-08
ACTN2:P35609:OID30192:v1:Cardiometabolic_II	ACTN2	PGS_T2D_liver_lipid	REP	14324	0.0176058	0.00822252	0.0322772	0.000296487	rs1260326_T	0.0279314	0.018985	0.141249	1	0.112492
ACTN2:P35609:OID30192:v1:Cardiometabolic_II	ACTN2	PGS_BMI	AFR	1168	0.0659352	0.0276651	0.0173232	0.00445957	NA	NA	NA	NA	1	0.999321
ACTN2:P35609:OID30192:v1:Cardiometabolic_II	ACTN2	PGS_T2D_liver_lipid	AFR	1168	0.0844564	0.0278694	0.00249833	0.00718748	NA	NA	NA	NA	1	0.508803
ACTN2:P35609:OID30192:v1:Cardiometabolic_II	ACTN2	PGS_T2D_gw	EUR	39925	0.0192805	0.00482631	6.48459e-05	0.000374311	NA	NA	NA	NA	1	0.000200968
ACTN2:P35609:OID30192:v1:Cardiometabolic_II	ACTN2	PGS_CKD	EUR	39925	0.0280298	0.00482224	6.1974e-09	0.000792092	NA	NA	NA	NA	0.000180964	3.0861e-08
ACTN2:P35609:OID30192:v1:Cardiometabolic_II	ACTN2	PGS_BMI	EUR	39925	0.0396926	0.00482614	2.01879e-16	0.00158447	NA	NA	NA	NA	5.89486e-12	1.52082e-15
ACTN2:P35609:OID30192:v1:Cardiometabolic_II	ACTN2	PGS_T2D_obesity	EUR	39925	0.0175585	0.00482413	0.000273278	0.000310737	NA	NA	NA	NA	1	0.00569427
ACTN2:P35609:OID30192:v1:Cardiometabolic_II	ACTN2	PGS_T2D_lipodystrophy	EAS	221	0.175723	0.0741744	0.0189625	0.0221853	NA	NA	NA	NA	1	0.784672
ACTN4:O43707:OID20435:v1:Inflammation	ACTN4	PGS_CKD	ALL	43053	0.0182338	0.00480666	0.000148777	0.000332035	rs1260326_T	0.0180792	0.0048091	0.000170559	1	0.000505327
ACTN4:O43707:OID20435:v1:Inflammation	ACTN4	PGS_T2D_gwas	ALL	43053	-0.0099617	0.00480613	0.0382054	9.91505e-05	rs1260326_T	-0.0102618	0.00481222	0.0329767	1	0.155683
ACTN4:O43707:OID20435:v1:Inflammation	ACTN4	PGS_CKD	DISC	28633	0.0180668	0.0058232	0.00192049	0.000334481	rs1260326_T	0.0179573	0.00582697	0.0020598	1	0.00645917
ACTN4:O43707:OID20435:v1:Inflammation	ACTN4	PGS_CKD	REP	14420	0.0182249	0.00851087	0.0322611	0.000314626	rs1260326_T	0.018028	0.00851326	0.0342228	1	0.0940309
ACTN4:O43707:OID20435:v1:Inflammation	ACTN4	PGS_T2D_obesity	REP	14420	0.0172504	0.00849702	0.0423579	0.000282806	rs1260326_T	0.0171943	0.00849719	0.0430369	1	0.198889
ACTN4:O43707:OID20435:v1:Inflammation	ACTN4	PGS_CKD	EUR	40218	0.0213435	0.0049798	1.82326e-05	0.000454112	NA	NA	NA	NA	0.532391	6.81518e-05
ACTN4:O43707:OID20435:v1:Inflammation	ACTN4	PGS_T2D_gwas	EUR	40218	-0.0108987	0.00498022	0.0286461	0.000118428	NA	NA	NA	NA	1	0.128886
ACVRL1:P37023:OID20999:v1:Neurology	ACVRL1	PGS_T2D_gw	ALL	43472	0.0145888	0.00442017	0.00096586	0.000221162	rs1260326_T	0.0135419	0.00442934	0.00223458	1	0.00254046
ACVRL1:P37023:OID20999:v1:Neurology	ACVRL1	PGS_CKD	ALL	43472	0.0823567	0.00440227	8.66081e-78	0.00705042	rs41556617_A	0.0787275	0.00443492	2.96376e-70	2.52896e-73	5.08909e-76
ACVRL1:P37023:OID20999:v1:Neurology	ACVRL1	PGS_BMI	ALL	43472	0.0597312	0.00441317	1.18448e-41	0.0037045	rs41556617_A	0.0584851	0.00441218	5.02481e-40	3.45867e-37	3.03838e-40
ACVRL1:P37023:OID20999:v1:Neurology	ACVRL1	PGS_T2D_obesity	ALL	43472	0.0184005	0.00441777	3.11789e-05	0.000352159	rs139142865_C	0.0181763	0.00441607	3.86312e-05	0.910424	0.000995691
ACVRL1:P37023:OID20999:v1:Neurology	ACVRL1	PGS_T2D_liver_lipid	ALL	43472	0.0113964	0.00441805	0.00989739	0.000135103	rs1260326_T	-0.0213279	0.0105535	0.0432919	1	0.0201654
ACVRL1:P37023:OID20999:v1:Neurology	ACVRL1	PGS_T2D_lipodystrophy	ALL	43472	-0.0167993	0.00441969	0.000144306	0.000293298	rs41556617_A	-0.0150998	0.00442032	0.000636095	1	0.00127702
ACVRL1:P37023:OID20999:v1:Neurology	ACVRL1	PGS_T2D_gw	DISC	28893	0.0168806	0.00527059	0.00136254	0.000317003	rs1260326_T	0.0161745	0.00528164	0.00219776	1	0.00407141
ACVRL1:P37023:OID20999:v1:Neurology	ACVRL1	PGS_CKD	DISC	28893	0.0847647	0.00524018	1.35165e-58	0.00801637	rs41556617_A	0.0809105	0.00528797	1.21533e-52	3.94682e-54	9.45511e-57
ACVRL1:P37023:OID20999:v1:Neurology	ACVRL1	PGS_BMI	DISC	28893	0.06347	0.00525735	1.77527e-33	0.00448307	rs41556617_A	0.0622057	0.00525597	3.04714e-32	5.1838e-29	5.43308e-32
ACVRL1:P37023:OID20999:v1:Neurology	ACVRL1	PGS_T2D_obesity	DISC	28893	0.0193176	0.00526459	0.000243607	0.000416043	rs139142865_C	0.0191574	0.00526211	0.000272444	1	0.00790722
ACVRL1:P37023:OID20999:v1:Neurology	ACVRL1	PGS_T2D_lipodystrophy	DISC	28893	-0.0224288	0.00526497	2.05074e-05	0.000560672	rs41556617_A	-0.0207034	0.00526561	8.45045e-05	0.598815	0.000325679
ACVRL1:P37023:OID20999:v1:Neurology	ACVRL1	PGS_CKD	REP	14579	0.0774164	0.00803537	6.65087e-22	0.00546958	rs41556617_A	0.0742754	0.00807098	3.95658e-20	1.94205e-17	3.15165e-20
ACVRL1:P37023:OID20999:v1:Neurology	ACVRL1	PGS_BMI	REP	14579	0.0529628	0.00804782	4.83289e-11	0.0025607	rs41556617_A	0.0517312	0.00804649	1.32423e-10	1.41121e-06	9.40334e-10
ACVRL1:P37023:OID20999:v1:Neurology	ACVRL1	PGS_T2D_obesity	REP	14579	0.0168342	0.00805031	0.0365345	0.000259236	rs139142865_C	0.0165323	0.0080491	0.04	1	0.186009
ACVRL1:P37023:OID20999:v1:Neurology	ACVRL1	PGS_T2D_liver_lipid	REP	14579	0.0223687	0.00804716	0.00544791	0.000457964	rs1260326_T	-0.00945861	0.018666	0.612352	1	0.0312616
ACVRL1:P37023:OID20999:v1:Neurology	ACVRL1	PGS_T2D_proinsulin	AFR	1169	-0.0597369	0.0279046	0.0325101	0.00358334	NA	NA	NA	NA	1	0.836281
ACVRL1:P37023:OID20999:v1:Neurology	ACVRL1	PGS_T2D_gw	EUR	40608	0.0147865	0.00457071	0.00121718	0.000228172	NA	NA	NA	NA	1	0.00315909
ACVRL1:P37023:OID20999:v1:Neurology	ACVRL1	PGS_CKD	EUR	40608	0.0850566	0.0045494	1.12827e-77	0.00755775	NA	NA	NA	NA	3.29456e-73	6.90598e-76
ACVRL1:P37023:OID20999:v1:Neurology	ACVRL1	PGS_BMI	EUR	40608	0.061738	0.00456321	1.28957e-41	0.00397392	NA	NA	NA	NA	3.76555e-37	3.47593e-40
ACVRL1:P37023:OID20999:v1:Neurology	ACVRL1	PGS_T2D_obesity	EUR	40608	0.0186106	0.00456809	4.6293e-05	0.000361813	NA	NA	NA	NA	1	0.00152819
ACVRL1:P37023:OID20999:v1:Neurology	ACVRL1	PGS_T2D_liver_lipid	EUR	40608	0.0103047	0.00456723	0.0240615	0.000111	NA	NA	NA	NA	1	0.0447139
ACVRL1:P37023:OID20999:v1:Neurology	ACVRL1	PGS_T2D_lipodystrophy	EUR	40608	-0.017325	0.00456926	0.000149872	0.000313409	NA	NA	NA	NA	1	0.00124738
ACVRL1:P37023:OID20999:v1:Neurology	ACVRL1	PGS_T2D_beta_cell	EAS	223	-0.126377	0.0633144	0.047518	0.0151741	NA	NA	NA	NA	1	0.997813
ACY1:Q03154:OID20137:v1:Cardiometabolic	ACY1	PGS_T2D_gw	ALL	43848	0.106369	0.00440413	4.90852e-128	0.011385	rs3747207_G	0.105405	0.00440157	6.41623e-126	1.43329e-123	1.80265e-125
ACY1:Q03154:OID20137:v1:Cardiometabolic	ACY1	PGS_CAD	ALL	43848	0.0416479	0.00443227	5.90201e-21	0.00174274	rs1260326_T	0.0410574	0.00442786	1.89804e-20	1.72339e-16	1.02001e-18
ACY1:Q03154:OID20137:v1:Cardiometabolic	ACY1	PGS_BMI	ALL	43848	0.0484127	0.00442913	8.94602e-28	0.00235653	rs34017492_C	0.0482334	0.0044274	1.33128e-27	2.61224e-23	1.20566e-26
ACY1:Q03154:OID20137:v1:Cardiometabolic	ACY1	PGS_T2D_gwas	ALL	43848	0.0390935	0.0044277	1.09132e-18	0.00153905	rs3747207_G	0.0371869	0.00442873	4.72664e-17	3.18666e-14	2.67192e-16
ACY1:Q03154:OID20137:v1:Cardiometabolic	ACY1	PGS_T2D_obesity	ALL	43848	0.0113126	0.00443104	0.0106825	0.00012889	rs1260326_T	0.0110777	0.00442619	0.0123262	1	0.072201
ACY1:Q03154:OID20137:v1:Cardiometabolic	ACY1	PGS_T2D_liver_lipid	ALL	43848	-0.0287998	0.00442908	7.98851e-11	0.000835418	rs1260326_T	0.0629286	0.0105397	2.3817e-09	2.33264e-06	9.65853e-10
ACY1:Q03154:OID20137:v1:Cardiometabolic	ACY1	PGS_T2D_beta_cell	ALL	43848	0.0123841	0.00442955	0.00517951	0.000154563	rs34017492_C	0.012393	0.00442768	0.00512844	1	0.0618402
ACY1:Q03154:OID20137:v1:Cardiometabolic	ACY1	PGS_T2D_lipodystrophy	ALL	43848	0.0466386	0.00442739	6.46109e-26	0.00218911	rs34017492_C	0.0464277	0.0044257	1.02508e-25	1.88664e-21	1.89827e-23
ACY1:Q03154:OID20137:v1:Cardiometabolic	ACY1	PGS_T2D_gw	DISC	29143	0.10773	0.00539244	3.35288e-88	0.011783	rs3747207_G	0.106808	0.00538809	7.06786e-87	9.79042e-84	1.09453e-85
ACY1:Q03154:OID20137:v1:Cardiometabolic	ACY1	PGS_CAD	DISC	29143	0.0379506	0.00542401	2.67575e-12	0.00146266	rs1260326_T	0.0373957	0.00541725	5.19311e-12	7.81318e-08	3.41798e-10
ACY1:Q03154:OID20137:v1:Cardiometabolic	ACY1	PGS_BMI	DISC	29143	0.0523477	0.00541983	4.88013e-22	0.00278298	rs34017492_C	0.0519082	0.0054179	1.03606e-21	1.425e-17	7.02834e-21
ACY1:Q03154:OID20137:v1:Cardiometabolic	ACY1	PGS_T2D_gwas	DISC	29143	0.036471	0.00541921	1.72885e-11	0.00135339	rs3747207_G	0.0342719	0.00542062	2.61074e-10	5.04824e-07	2.3088e-09
ACY1:Q03154:OID20137:v1:Cardiometabolic	ACY1	PGS_T2D_obesity	DISC	29143	0.011724	0.00542346	0.0306471	0.000139833	rs1260326_T	0.0111968	0.00541658	0.0387297	1	0.158961
ACY1:Q03154:OID20137:v1:Cardiometabolic	ACY1	PGS_T2D_liver_lipid	DISC	29143	-0.0317257	0.00541923	4.84202e-09	0.0010245	rs1260326_T	0.0706068	0.0130993	7.09593e-08	0.000141387	7.33291e-08
ACY1:Q03154:OID20137:v1:Cardiometabolic	ACY1	PGS_T2D_lipodystrophy	DISC	29143	0.0411648	0.00541925	3.14501e-14	0.00172341	rs34017492_C	0.0409928	0.00541669	3.90606e-14	9.18343e-10	4.01741e-12
ACY1:Q03154:OID20137:v1:Cardiometabolic	ACY1	PGS_T2D_gw	REP	14705	0.102642	0.00764934	8.21993e-41	0.010366	rs3747207_G	0.101693	0.00764844	4.17674e-40	2.40022e-36	4.02502e-38
ACY1:Q03154:OID20137:v1:Cardiometabolic	ACY1	PGS_CAD	REP	14705	0.048541	0.00770098	2.99877e-10	0.00230922	rs1260326_T	0.0479208	0.00769674	4.91201e-10	8.75641e-06	1.25863e-07
ACY1:Q03154:OID20137:v1:Cardiometabolic	ACY1	PGS_BMI	REP	14705	0.0401161	0.00769785	1.90035e-07	0.00157983	rs34017492_C	0.0403566	0.00769602	1.5947e-07	0.00554902	1.93862e-06
ACY1:Q03154:OID20137:v1:Cardiometabolic	ACY1	PGS_T2D_gwas	REP	14705	0.043803	0.00768865	1.24203e-08	0.0018874	rs3747207_G	0.0424592	0.0076903	3.42539e-08	0.000362674	5.21299e-06
ACY1:Q03154:OID20137:v1:Cardiometabolic	ACY1	PGS_T2D_liver_lipid	REP	14705	-0.0239199	0.00769355	0.0018803	0.000562982	rs1260326_T	0.0478782	0.0177556	0.00701506	1	0.0136741
ACY1:Q03154:OID20137:v1:Cardiometabolic	ACY1	PGS_T2D_beta_cell	REP	14705	0.0201422	0.00769595	0.00887331	0.000399028	rs34017492_C	0.0200811	0.00769384	0.00906302	1	0.18104
ACY1:Q03154:OID20137:v1:Cardiometabolic	ACY1	PGS_T2D_lipodystrophy	REP	14705	0.0581297	0.00768985	4.29291e-14	0.00331732	rs34017492_C	0.0578692	0.00768834	5.49934e-14	1.25353e-09	3.15314e-11
ACY1:Q03154:OID20137:v1:Cardiometabolic	ACY1	PGS_CAD	AFR	1177	0.0581875	0.0284684	0.041193	0.00295601	NA	NA	NA	NA	1	0.995743
ACY1:Q03154:OID20137:v1:Cardiometabolic	ACY1	PGS_T2D_proinsulin	AMR	75	-0.435251	0.194354	0.0338966	0.063974	NA	NA	NA	NA	1	0.747844
ACY1:Q03154:OID20137:v1:Cardiometabolic	ACY1	PGS_T2D_gw	EUR	40969	0.10798	0.00454694	7.98728e-124	0.0118275	NA	NA	NA	NA	2.33229e-119	2.93333e-121
ACY1:Q03154:OID20137:v1:Cardiometabolic	ACY1	PGS_CAD	EUR	40969	0.041016	0.00457613	3.28854e-19	0.00170471	NA	NA	NA	NA	9.60253e-15	4.83086e-17
ACY1:Q03154:OID20137:v1:Cardiometabolic	ACY1	PGS_BMI	EUR	40969	0.0498784	0.00457362	1.18244e-27	0.00252136	NA	NA	NA	NA	3.45272e-23	1.62337e-26
ACY1:Q03154:OID20137:v1:Cardiometabolic	ACY1	PGS_T2D_gwas	EUR	40969	0.039819	0.00457109	3.12137e-18	0.00161038	NA	NA	NA	NA	9.1144e-14	7.64216e-16
ACY1:Q03154:OID20137:v1:Cardiometabolic	ACY1	PGS_T2D_obesity	EUR	40969	0.0108979	0.00457585	0.0172411	0.000120581	NA	NA	NA	NA	1	0.102332
ACY1:Q03154:OID20137:v1:Cardiometabolic	ACY1	PGS_T2D_liver_lipid	EUR	40969	-0.0290032	0.00457194	2.2659e-10	0.000854782	NA	NA	NA	NA	6.61644e-06	2.75092e-09
ACY1:Q03154:OID20137:v1:Cardiometabolic	ACY1	PGS_T2D_beta_cell	EUR	40969	0.0119576	0.00457376	0.00894165	0.000145299	NA	NA	NA	NA	1	0.0988298
ACY1:Q03154:OID20137:v1:Cardiometabolic	ACY1	PGS_T2D_lipodystrophy	EUR	40969	0.0469916	0.00457125	9.31358e-25	0.002241	NA	NA	NA	NA	2.71957e-20	2.73633e-22
ACY1:Q03154:OID20137:v1:Cardiometabolic	ACY1	PGS_T2D_lipodystrophy	EAS	221	0.148027	0.0683914	0.0318364	0.0171352	NA	NA	NA	NA	1	0.938297
ACY1:Q03154:OID20137:v1:Cardiometabolic	ACY1	PGS_T2D_gw	SAS	820	0.0971993	0.0323638	0.00275721	0.00943903	NA	NA	NA	NA	1	0.206199
ACY1:Q03154:OID20137:v1:Cardiometabolic	ACY1	PGS_CAD	SAS	820	0.0823593	0.0320864	0.0104529	0.00691617	NA	NA	NA	NA	1	0.713899
ACY1:Q03154:OID20137:v1:Cardiometabolic	ACY1	PGS_BMI	SAS	820	0.0673058	0.0322622	0.0372894	0.00458201	NA	NA	NA	NA	1	0.32297
ACY3:Q96HD9:OID30086:v1:Cardiometabolic_II	ACY3	PGS_T2D_gw	ALL	42767	0.0502409	0.00470592	1.42241e-26	0.00254558	rs738409_C	0.0493127	0.00470428	1.11688e-25	4.15343e-22	1.81697e-25
ACY3:Q96HD9:OID30086:v1:Cardiometabolic_II	ACY3	PGS_CAD	ALL	42767	0.0226906	0.00471396	1.48824e-06	0.000518564	rs112875651_G	0.021913	0.00471423	3.35753e-06	0.0434566	1.68821e-05
ACY3:Q96HD9:OID30086:v1:Cardiometabolic_II	ACY3	PGS_CKD	ALL	42767	0.0203682	0.00471001	1.53254e-05	0.000418592	rs750864807_T	0.0200867	0.00470033	1.92868e-05	0.447503	5.77999e-05
ACY3:Q96HD9:OID30086:v1:Cardiometabolic_II	ACY3	PGS_BMI	ALL	42767	0.0260386	0.00471306	3.31828e-08	0.000683025	rs6894249_A	0.0259286	0.00470993	3.71095e-08	0.000968939	1.41087e-07
ACY3:Q96HD9:OID30086:v1:Cardiometabolic_II	ACY3	PGS_T2D_gwas	ALL	42767	0.0211895	0.0047096	6.83833e-06	0.000453092	rs738409_C	0.0193718	0.00471225	3.94795e-05	0.199679	0.000117353
ACY3:Q96HD9:OID30086:v1:Cardiometabolic_II	ACY3	PGS_T2D_obesity	ALL	42767	0.010775	0.00470976	0.0221537	0.000117193	rs112875651_G	0.0104459	0.00470831	0.0265184	1	0.120532
ACY3:Q96HD9:OID30086:v1:Cardiometabolic_II	ACY3	PGS_T2D_liver_lipid	ALL	42767	-0.0103672	0.0047099	0.02773	0.000108486	rs56031100_G	-0.00950062	0.0046792	0.0423228	1	0.0508239
ACY3:Q96HD9:OID30086:v1:Cardiometabolic_II	ACY3	PGS_T2D_beta_cell	ALL	42767	0.0131135	0.00470824	0.00535161	0.000173682	rs6894249_A	0.0127127	0.0047054	0.00690081	1	0.0631447
ACY3:Q96HD9:OID30086:v1:Cardiometabolic_II	ACY3	PGS_T2D_lipodystrophy	ALL	42767	0.0250067	0.00471022	1.1075e-07	0.00063076	rs56031100_G	0.024588	0.0046794	1.49123e-07	0.00323391	2.11289e-06
ACY3:Q96HD9:OID30086:v1:Cardiometabolic_II	ACY3	PGS_T2D_gw	DISC	28443	0.0552808	0.00566635	1.88635e-22	0.00321077	rs738409_C	0.0543832	0.00566364	8.44934e-22	5.50815e-18	2.88651e-21
ACY3:Q96HD9:OID30086:v1:Cardiometabolic_II	ACY3	PGS_CAD	DISC	28443	0.0168314	0.0056738	0.00301453	0.000297768	rs112875651_G	0.0156798	0.00567358	0.00571939	1	0.0169994
ACY3:Q96HD9:OID30086:v1:Cardiometabolic_II	ACY3	PGS_CKD	DISC	28443	0.0214201	0.00566585	0.000156798	0.00048352	rs750864807_T	0.0215252	0.00565566	0.000141555	1	0.000623373
ACY3:Q96HD9:OID30086:v1:Cardiometabolic_II	ACY3	PGS_BMI	DISC	28443	0.0252503	0.00567372	8.60351e-06	0.000669912	rs6894249_A	0.0250988	0.00566913	9.5786e-06	0.251223	3.34796e-05
ACY3:Q96HD9:OID30086:v1:Cardiometabolic_II	ACY3	PGS_T2D_gwas	DISC	28443	0.0238681	0.0056682	2.55158e-05	0.000599787	rs738409_C	0.0218241	0.0056722	0.000119565	0.745062	0.0005553
ACY3:Q96HD9:OID30086:v1:Cardiometabolic_II	ACY3	PGS_T2D_beta_cell	DISC	28443	0.0137706	0.00566828	0.0151292	0.000199727	rs6894249_A	0.0133355	0.00566402	0.0185582	1	0.17096
ACY3:Q96HD9:OID30086:v1:Cardiometabolic_II	ACY3	PGS_T2D_lipodystrophy	DISC	28443	0.0192483	0.00566932	0.000686791	0.000390004	rs56031100_G	0.0188766	0.00562673	0.000795226	1	0.0066045
ACY3:Q96HD9:OID30086:v1:Cardiometabolic_II	ACY3	PGS_T2D_gw	REP	14324	0.0378383	0.00843397	7.29984e-06	0.0013338	rs738409_C	0.0369279	0.00843338	1.20192e-05	0.213155	5.04634e-05
ACY3:Q96HD9:OID30086:v1:Cardiometabolic_II	ACY3	PGS_CAD	REP	14324	0.033923	0.00845075	5.9953e-05	0.0010681	rs112875651_G	0.0337089	0.0084521	6.69019e-05	1	0.00177921
ACY3:Q96HD9:OID30086:v1:Cardiometabolic_II	ACY3	PGS_CKD	REP	14324	0.0180984	0.00844868	0.0321974	0.000304417	rs750864807_T	0.0168992	0.00842811	0.0449712	1	0.0939643
ACY3:Q96HD9:OID30086:v1:Cardiometabolic_II	ACY3	PGS_BMI	REP	14324	0.027188	0.00844875	0.00129382	0.000686684	rs6894249_A	0.0271403	0.00844551	0.00131382	1	0.00585708
ACY3:Q96HD9:OID30086:v1:Cardiometabolic_II	ACY3	PGS_T2D_lipodystrophy	REP	14324	0.0369374	0.00844341	1.22461e-05	0.00126829	rs56031100_G	0.0363678	0.00840195	1.51159e-05	0.357585	0.000382755
ACY3:Q96HD9:OID30086:v1:Cardiometabolic_II	ACY3	PGS_T2D_gw	EUR	39925	0.0525445	0.00480619	8.80956e-28	0.00287026	NA	NA	NA	NA	2.57239e-23	1.24435e-26
ACY3:Q96HD9:OID30086:v1:Cardiometabolic_II	ACY3	PGS_CAD	EUR	39925	0.0210746	0.00481404	1.2023e-05	0.000461378	NA	NA	NA	NA	0.351071	0.000119336
ACY3:Q96HD9:OID30086:v1:Cardiometabolic_II	ACY3	PGS_CKD	EUR	39925	0.0192042	0.00480945	6.53551e-05	0.000383881	NA	NA	NA	NA	1	0.000230232
ACY3:Q96HD9:OID30086:v1:Cardiometabolic_II	ACY3	PGS_BMI	EUR	39925	0.0271409	0.00481442	1.73792e-08	0.00076486	NA	NA	NA	NA	0.000507474	7.64375e-08
ACY3:Q96HD9:OID30086:v1:Cardiometabolic_II	ACY3	PGS_T2D_gwas	EUR	39925	0.0222718	0.00480933	3.65124e-06	0.00051627	NA	NA	NA	NA	0.106616	6.87651e-05
ACY3:Q96HD9:OID30086:v1:Cardiometabolic_II	ACY3	PGS_T2D_obesity	EUR	39925	0.0100871	0.00481079	0.0360204	0.000105882	NA	NA	NA	NA	1	0.166396
ACY3:Q96HD9:OID30086:v1:Cardiometabolic_II	ACY3	PGS_T2D_liver_lipid	EUR	39925	-0.0109146	0.0048092	0.023242	0.000124045	NA	NA	NA	NA	1	0.0434936
ACY3:Q96HD9:OID30086:v1:Cardiometabolic_II	ACY3	PGS_T2D_beta_cell	EUR	39925	0.01267	0.00480857	0.00842021	0.00016719	NA	NA	NA	NA	1	0.0944328
ACY3:Q96HD9:OID30086:v1:Cardiometabolic_II	ACY3	PGS_T2D_lipodystrophy	EUR	39925	0.0263812	0.00480997	4.16719e-08	0.00072401	NA	NA	NA	NA	0.00121682	8.68312e-07
ACY3:Q96HD9:OID30086:v1:Cardiometabolic_II	ACY3	PGS_T2D_obesity	EAS	221	0.153681	0.0770361	0.0476582	0.0172162	NA	NA	NA	NA	1	0.975645
ACYP1:P07311:OID30642:v1:Inflammation_II	ACYP1	PGS_T2D_gw	ALL	43128	0.00943369	0.0046421	0.0421392	8.86995e-05	rs1354034_T	0.00932675	0.00463851	0.0443611	1	0.0810242
ACYP1:P07311:OID30642:v1:Inflammation_II	ACYP1	PGS_T2D_liver_lipid	ALL	43128	-0.0168587	0.00463955	0.000279719	0.000283525	rs1260326_T	-0.014235	0.0110569	0.197949	1	0.000798655
ACYP1:P07311:OID30642:v1:Inflammation_II	ACYP1	PGS_T2D_obesity	DISC	28607	0.0116863	0.00567287	0.0394039	0.000138259	rs7156328_T	0.0106176	0.00563204	0.0594115	1	0.181456
ACYP1:P07311:OID30642:v1:Inflammation_II	ACYP1	PGS_T2D_liver_lipid	DISC	28607	-0.0168729	0.00567138	0.00293142	0.00028832	rs1260326_T	-0.00583316	0.0137357	0.671079	1	0.00779413
ACYP1:P07311:OID30642:v1:Inflammation_II	ACYP1	PGS_T2D_liver_lipid	REP	14521	-0.0159573	0.00807426	0.048138	0.000246672	rs1260326_T	-0.0301138	0.0186537	0.106471	1	0.145804
ACYP1:P07311:OID30642:v1:Inflammation_II	ACYP1	PGS_T2D_gw	EUR	40265	0.0101955	0.00481688	0.0342981	0.000103624	NA	NA	NA	NA	1	0.0675207
ACYP1:P07311:OID30642:v1:Inflammation_II	ACYP1	PGS_T2D_liver_lipid	EUR	40265	-0.0171854	0.00481265	0.000356212	0.00029487	NA	NA	NA	NA	1	0.000996716
ADA:P00813:OID20645:v1:Inflammation	ADA	PGS_T2D_gw	ALL	44333	0.03219	0.00465527	4.7508e-12	0.00103032	rs11555566_T	0.0251278	0.00413323	1.21567e-09	1.38723e-07	2.65358e-11
ADA:P00813:OID20645:v1:Inflammation	ADA	PGS_CAD	ALL	44333	0.0143587	0.0046607	0.00206575	0.000204701	rs35350651_A	0.0117902	0.00466714	0.0115334	1	0.00943885
ADA:P00813:OID20645:v1:Inflammation	ADA	PGS_CKD	ALL	44333	0.0192726	0.00465607	3.49099e-05	0.000369455	rs35350651_A	0.0181282	0.00465435	9.8388e-05	1	0.00012678
ADA:P00813:OID20645:v1:Inflammation	ADA	PGS_BMI	ALL	44333	0.0224091	0.00465868	1.51291e-06	0.000498866	rs2425647_G	0.0211674	0.00464868	5.29194e-06	0.0441768	5.57706e-06
ADA:P00813:OID20645:v1:Inflammation	ADA	PGS_T2D_gw	DISC	29480	0.0288778	0.00567798	3.6807e-07	0.000841966	rs11555566_T	0.0201945	0.00504836	6.34437e-05	0.0107476	1.76409e-06
ADA:P00813:OID20645:v1:Inflammation	ADA	PGS_CAD	DISC	29480	0.0182116	0.00567873	0.00134278	0.000334948	rs35350651_A	0.0157799	0.00568783	0.00553511	1	0.00886535
ADA:P00813:OID20645:v1:Inflammation	ADA	PGS_CKD	DISC	29480	0.019184	0.00567132	0.000718874	0.000372629	rs35350651_A	0.0181945	0.00566946	0.00133241	1	0.00259785
ADA:P00813:OID20645:v1:Inflammation	ADA	PGS_BMI	DISC	29480	0.0258559	0.00567787	5.2896e-06	0.000675115	rs2425647_G	0.0247417	0.00566301	1.25238e-05	0.154456	2.10866e-05
ADA:P00813:OID20645:v1:Inflammation	ADA	PGS_T2D_obesity	DISC	29480	0.015012	0.0056742	0.00815731	0.000227983	rs2425647_G	0.014783	0.00565856	0.00899269	1	0.0760831
ADA:P00813:OID20645:v1:Inflammation	ADA	PGS_T2D_gw	REP	14853	0.0383712	0.00814194	2.46588e-06	0.00141467	rs11555566_T	0.035029	0.00721087	1.19912e-06	0.0720036	1.8672e-05
ADA:P00813:OID20645:v1:Inflammation	ADA	PGS_CKD	REP	14853	0.0193844	0.00815829	0.0175126	0.000359992	rs35350651_A	0.0179021	0.00815486	0.0281596	1	0.0582036
ADA:P00813:OID20645:v1:Inflammation	ADA	PGS_T2D_gwas	REP	14853	0.018471	0.00814717	0.0233944	0.000327771	rs406383_C	0.0144163	0.00804341	0.073103	1	0.202751
ADA:P00813:OID20645:v1:Inflammation	ADA	PGS_T2D_beta_cell	REP	14853	0.0179358	0.00814833	0.0277402	0.000308969	rs11555566_T	0.0133502	0.00721738	0.0643725	1	0.326957
ADA:P00813:OID20645:v1:Inflammation	ADA	PGS_T2D_lipodystrophy	REP	14853	0.0168162	0.00815656	0.0392556	0.000271064	rs11555566_T	0.0140835	0.00722421	0.0512557	1	0.154602
ADA:P00813:OID20645:v1:Inflammation	ADA	PGS_T2D_beta_cell	AFR	1192	0.0641445	0.0301712	0.0337163	0.00361909	NA	NA	NA	NA	1	0.526938
ADA:P00813:OID20645:v1:Inflammation	ADA	PGS_BMI	AMR	75	-0.443312	0.154946	0.00822355	0.097484	NA	NA	NA	NA	1	0.99716
ADA:P00813:OID20645:v1:Inflammation	ADA	PGS_T2D_gw	EUR	41414	0.0334849	0.00481747	3.68817e-12	0.00111745	NA	NA	NA	NA	1.07695e-07	2.10405e-11
ADA:P00813:OID20645:v1:Inflammation	ADA	PGS_CAD	EUR	41414	0.0169285	0.00482209	0.000447564	0.000285306	NA	NA	NA	NA	1	0.00272809
ADA:P00813:OID20645:v1:Inflammation	ADA	PGS_CKD	EUR	41414	0.0203565	0.00481679	2.3823e-05	0.000413408	NA	NA	NA	NA	0.695632	8.77092e-05
ADA:P00813:OID20645:v1:Inflammation	ADA	PGS_BMI	EUR	41414	0.0245099	0.00482133	3.71883e-07	0.000598073	NA	NA	NA	NA	0.010859	1.44523e-06
ADA:P00813:OID20645:v1:Inflammation	ADA	PGS_T2D_obesity	EUR	41414	0.010029	0.0048179	0.0373835	0.00010033	NA	NA	NA	NA	1	0.170813
ADA2:Q9NZK5:OID20394:v1:Cardiometabolic	ADA2	PGS_T2D_gw	ALL	43597	0.0357433	0.0045773	5.90137e-15	0.00131222	rs535777_G	0.0313054	0.00457242	7.6636e-12	1.7232e-10	3.99499e-14
ADA2:Q9NZK5:OID20394:v1:Cardiometabolic	ADA2	PGS_CAD	ALL	43597	0.0092403	0.00458382	0.0438217	8.75629e-05	rs3184504_T	0.00356752	0.00457536	0.435558	1	0.106067
ADA2:Q9NZK5:OID20394:v1:Cardiometabolic	ADA2	PGS_CKD	ALL	43597	0.0347621	0.00457694	3.13789e-14	0.00124146	rs535777_G	0.0211487	0.00465131	5.46081e-06	9.16264e-10	2.07638e-13
ADA2:Q9NZK5:OID20394:v1:Cardiometabolic	ADA2	PGS_BMI	ALL	43597	0.026675	0.004581	5.82202e-09	0.000730118	rs535777_G	0.0246388	0.0045689	6.97578e-08	0.000170003	2.59561e-08
ADA2:Q9NZK5:OID20394:v1:Cardiometabolic	ADA2	PGS_T2D_gwas	ALL	43597	0.0134052	0.00457883	0.00341722	0.000184669	rs535777_G	0.0112422	0.00456681	0.0138313	1	0.0232985
ADA2:Q9NZK5:OID20394:v1:Cardiometabolic	ADA2	PGS_T2D_obesity	ALL	43597	0.0147654	0.00457839	0.00126058	0.000224081	rs56093546_T	0.0144346	0.00457149	0.00159225	1	0.0154316
ADA2:Q9NZK5:OID20394:v1:Cardiometabolic	ADA2	PGS_T2D_liver_lipid	ALL	43597	0.0325939	0.00457594	1.07313e-12	0.00109207	rs1260326_T	0.0414656	0.0109134	0.000145172	3.13354e-08	1.68602e-11
ADA2:Q9NZK5:OID20394:v1:Cardiometabolic	ADA2	PGS_T2D_beta_cell	ALL	43597	0.0194097	0.00457632	2.2266e-05	0.000387497	rs12575367_A	0.016085	0.00458927	0.000457206	0.650169	0.000872235
ADA2:Q9NZK5:OID20394:v1:Cardiometabolic	ADA2	PGS_T2D_lipodystrophy	ALL	43597	0.0090969	0.00458054	0.047041	8.4988e-05	rs535777_G	0.00655265	0.00456922	0.151555	1	0.154213
ADA2:Q9NZK5:OID20394:v1:Cardiometabolic	ADA2	PGS_T2D_gw	DISC	28915	0.0320784	0.00555868	7.96699e-09	0.00108412	rs535777_G	0.0279155	0.00555369	5.02587e-07	0.000232636	4.53624e-08
ADA2:Q9NZK5:OID20394:v1:Cardiometabolic	ADA2	PGS_CKD	DISC	28915	0.0339161	0.00555113	1.0106e-09	0.00121501	rs535777_G	0.0207418	0.00564782	0.000240591	2.95096e-05	6.29057e-09
ADA2:Q9NZK5:OID20394:v1:Cardiometabolic	ADA2	PGS_BMI	DISC	28915	0.0256184	0.00556012	4.09236e-06	0.000691369	rs535777_G	0.0237318	0.00554666	1.88698e-05	0.119497	1.64478e-05
ADA2:Q9NZK5:OID20394:v1:Cardiometabolic	ADA2	PGS_T2D_obesity	DISC	28915	0.013939	0.00555652	0.0121269	0.000205049	rs56093546_T	0.013933	0.00554606	0.0120026	1	0.0957764
ADA2:Q9NZK5:OID20394:v1:Cardiometabolic	ADA2	PGS_T2D_liver_lipid	DISC	28915	0.0291067	0.00555316	1.60426e-07	0.000894512	rs1260326_T	0.0463571	0.0134731	0.000580999	0.00468445	1.64227e-06
ADA2:Q9NZK5:OID20394:v1:Cardiometabolic	ADA2	PGS_T2D_beta_cell	DISC	28915	0.0124568	0.00555551	0.0249531	0.000163827	rs12575367_A	0.00933439	0.00556968	0.0937631	1	0.222833
ADA2:Q9NZK5:OID20394:v1:Cardiometabolic	ADA2	PGS_T2D_gw	REP	14682	0.0425633	0.00806514	1.32874e-07	0.00176727	rs535777_G	0.0374507	0.0080535	3.34457e-06	0.00387993	1.36977e-06
ADA2:Q9NZK5:OID20394:v1:Cardiometabolic	ADA2	PGS_CKD	REP	14682	0.0351305	0.00807935	1.38195e-05	0.00120043	rs535777_G	0.0205394	0.00819109	0.0121686	0.403529	9.62125e-05
ADA2:Q9NZK5:OID20394:v1:Cardiometabolic	ADA2	PGS_BMI	REP	14682	0.0288802	0.0080797	0.00035214	0.000811547	rs535777_G	0.026458	0.00805431	0.00102241	1	0.00184856
ADA2:Q9NZK5:OID20394:v1:Cardiometabolic	ADA2	PGS_T2D_gwas	REP	14682	0.0235951	0.00807221	0.003472	0.000542861	rs535777_G	0.0205335	0.00804892	0.010749	1	0.0662385
ADA2:Q9NZK5:OID20394:v1:Cardiometabolic	ADA2	PGS_T2D_liver_lipid	REP	14682	0.0389682	0.00806682	1.37445e-06	0.00148118	rs1260326_T	0.033415	0.0186117	0.0726137	0.0401339	3.30994e-05
ADA2:Q9NZK5:OID20394:v1:Cardiometabolic	ADA2	PGS_T2D_beta_cell	REP	14682	0.0328054	0.00807054	4.83197e-05	0.00104924	rs12575367_A	0.0289906	0.0080992	0.000345447	1	0.00473211
ADA2:Q9NZK5:OID20394:v1:Cardiometabolic	ADA2	PGS_T2D_lipodystrophy	REP	14682	0.015974	0.00808256	0.0481336	0.000248254	rs535777_G	0.0124793	0.00806071	0.121605	1	0.17267
ADA2:Q9NZK5:OID20394:v1:Cardiometabolic	ADA2	PGS_CKD	AFR	1184	0.085296	0.0327411	0.00930346	0.00543739	NA	NA	NA	NA	1	0.205589
ADA2:Q9NZK5:OID20394:v1:Cardiometabolic	ADA2	PGS_T2D_proinsulin	AMR	76	-0.425874	0.154186	0.0102065	0.107872	NA	NA	NA	NA	1	0.73969
ADA2:Q9NZK5:OID20394:v1:Cardiometabolic	ADA2	PGS_T2D_gw	EUR	40716	0.0358286	0.00471874	3.1966e-14	0.00132871	NA	NA	NA	NA	9.33406e-10	2.13932e-13
ADA2:Q9NZK5:OID20394:v1:Cardiometabolic	ADA2	PGS_CAD	EUR	40716	0.00933217	0.0047246	0.0482489	9.0039e-05	NA	NA	NA	NA	1	0.116767
ADA2:Q9NZK5:OID20394:v1:Cardiometabolic	ADA2	PGS_CKD	EUR	40716	0.0359757	0.00471656	2.44512e-14	0.00134086	NA	NA	NA	NA	7.13976e-10	1.61433e-13
ADA2:Q9NZK5:OID20394:v1:Cardiometabolic	ADA2	PGS_BMI	EUR	40716	0.0272701	0.00472276	7.7887e-09	0.000768888	NA	NA	NA	NA	0.00022743	3.49896e-08
ADA2:Q9NZK5:OID20394:v1:Cardiometabolic	ADA2	PGS_T2D_gwas	EUR	40716	0.0126883	0.00471924	0.00717734	0.000166811	NA	NA	NA	NA	1	0.0445814
ADA2:Q9NZK5:OID20394:v1:Cardiometabolic	ADA2	PGS_T2D_obesity	EUR	40716	0.0144374	0.00471966	0.00222234	0.000215919	NA	NA	NA	NA	1	0.0250163
ADA2:Q9NZK5:OID20394:v1:Cardiometabolic	ADA2	PGS_T2D_liver_lipid	EUR	40716	0.0346342	0.00471526	2.09397e-13	0.00124354	NA	NA	NA	NA	6.1144e-09	4.04743e-12
ADA2:Q9NZK5:OID20394:v1:Cardiometabolic	ADA2	PGS_T2D_beta_cell	EUR	40716	0.0185585	0.0047173	8.36335e-05	0.000357085	NA	NA	NA	NA	1	0.00270017
ADA2:Q9NZK5:OID20394:v1:Cardiometabolic	ADA2	PGS_T2D_gw	SAS	823	0.0959065	0.0334901	0.00430056	0.00905724	NA	NA	NA	NA	1	0.244125
ADAM12:O43184:OID30491:v1:Inflammation_II	ADAM12	PGS_T2D_gw	ALL	42952	0.0361509	0.00467333	1.05173e-14	0.00133687	rs1676735_G	0.0360731	0.00467284	1.19091e-14	3.07106e-10	6.95944e-14
ADAM12:O43184:OID30491:v1:Inflammation_II	ADAM12	PGS_CKD	ALL	42952	0.0314649	0.00467309	1.6805e-11	0.0010132	rs7082031_T	0.0310481	0.00466043	2.73253e-11	4.90705e-07	9.79624e-11
ADAM12:O43184:OID30491:v1:Inflammation_II	ADAM12	PGS_BMI	ALL	42952	0.0664942	0.00466746	6.01481e-46	0.00451925	rs1676735_G	0.0663695	0.00466709	8.6602e-46	1.75632e-41	1.86016e-44
ADAM12:O43184:OID30491:v1:Inflammation_II	ADAM12	PGS_T2D_obesity	ALL	42952	0.0125527	0.00467425	0.00724492	0.000161319	rs7082031_T	0.0121021	0.00466157	0.00943108	1	0.0544388
ADAM12:O43184:OID30491:v1:Inflammation_II	ADAM12	PGS_T2D_gw	DISC	28528	0.037572	0.00563637	2.67684e-11	0.00151434	rs1676735_G	0.0374634	0.00563525	3.02394e-11	7.81638e-07	1.85924e-10
ADAM12:O43184:OID30491:v1:Inflammation_II	ADAM12	PGS_CKD	DISC	28528	0.0283086	0.00562971	4.975e-07	0.000862286	rs7082031_T	0.0279061	0.0056126	6.66333e-07	0.014527	2.587e-06
ADAM12:O43184:OID30491:v1:Inflammation_II	ADAM12	PGS_BMI	DISC	28528	0.0715434	0.00562433	5.74716e-37	0.00549172	rs1676735_G	0.0714037	0.0056233	7.65191e-37	1.67817e-32	2.25135e-35
ADAM12:O43184:OID30491:v1:Inflammation_II	ADAM12	PGS_T2D_obesity	DISC	28528	0.0137193	0.00563463	0.0149055	0.000202308	rs7082031_T	0.0137068	0.00561736	0.0146899	1	0.109208
ADAM12:O43184:OID30491:v1:Inflammation_II	ADAM12	PGS_T2D_gw	REP	14424	0.0326913	0.00834908	9.06121e-05	0.000997539	rs1676735_G	0.0326628	0.00834937	9.19528e-05	1	0.000501353
ADAM12:O43184:OID30491:v1:Inflammation_II	ADAM12	PGS_CKD	REP	14424	0.0384214	0.00835816	4.32543e-06	0.00137433	rs7082031_T	0.0379231	0.00834095	5.49618e-06	0.126302	3.25105e-05
ADAM12:O43184:OID30491:v1:Inflammation_II	ADAM12	PGS_BMI	REP	14424	0.0564348	0.00835036	1.44935e-11	0.00296558	rs1676735_G	0.056378	0.00835113	1.5252e-11	4.2321e-07	3.08565e-10
ADAM12:O43184:OID30491:v1:Inflammation_II	ADAM12	PGS_CAD	AFR	1163	0.0679803	0.0302275	0.0247108	0.00383442	NA	NA	NA	NA	1	0.995743
ADAM12:O43184:OID30491:v1:Inflammation_II	ADAM12	PGS_T2D_gw	EUR	40119	0.0366112	0.00483134	3.58826e-14	0.00138537	NA	NA	NA	NA	1.04777e-09	2.39598e-13
ADAM12:O43184:OID30491:v1:Inflammation_II	ADAM12	PGS_CKD	EUR	40119	0.0333255	0.00482932	5.25305e-12	0.0011491	NA	NA	NA	NA	1.53389e-07	3.16259e-11
ADAM12:O43184:OID30491:v1:Inflammation_II	ADAM12	PGS_BMI	EUR	40119	0.0672174	0.0048257	5.34555e-44	0.00466485	NA	NA	NA	NA	1.5609e-39	1.65318e-42
ADAM12:O43184:OID30491:v1:Inflammation_II	ADAM12	PGS_T2D_obesity	EUR	40119	0.0145773	0.00483224	0.00255715	0.000219814	NA	NA	NA	NA	1	0.0274087
ADAM12:O43184:OID30491:v1:Inflammation_II	ADAM12	PGS_T2D_proinsulin	EUR	40119	-0.00948432	0.00483003	0.0495816	9.31461e-05	NA	NA	NA	NA	1	0.754015
ADAM12:O43184:OID30491:v1:Inflammation_II	ADAM12	PGS_BMI	SAS	806	0.0967052	0.0348402	0.00564534	0.00909471	NA	NA	NA	NA	1	0.133895
ADAM15:Q13444:OID20109:v1:Cardiometabolic	ADAM15	PGS_BMI	ALL	43072	-0.0106725	0.00475494	0.0248055	0.000114135	rs3184504_T	-0.00942544	0.00475326	0.0473801	1	0.051871
ADAM15:Q13444:OID20109:v1:Cardiometabolic	ADAM15	PGS_T2D_liver_lipid	ALL	43072	0.0204076	0.00474936	1.73575e-05	0.000418175	rs1260326_T	0.0204794	0.0113429	0.0710053	0.50684	6.86359e-05
ADAM15:Q13444:OID20109:v1:Cardiometabolic	ADAM15	PGS_T2D_liver_lipid	DISC	28584	0.0225908	0.00580658	0.000100243	0.000521094	rs1260326_T	0.0354114	0.014077	0.0118899	1	0.000415981
ADAM15:Q13444:OID20109:v1:Cardiometabolic	ADAM15	PGS_T2D_liver_lipid	REP	14488	0.0165513	0.00826824	0.0453256	0.00026571	rs1260326_T	-0.00598229	0.0191766	0.755077	1	0.140745
ADAM15:Q13444:OID20109:v1:Cardiometabolic	ADAM15	PGS_BMI	EUR	40233	-0.0110354	0.0049389	0.0254634	0.000121786	NA	NA	NA	NA	1	0.0538987
ADAM15:Q13444:OID20109:v1:Cardiometabolic	ADAM15	PGS_T2D_liver_lipid	EUR	40233	0.0206078	0.00493093	2.93029e-05	0.000425945	NA	NA	NA	NA	0.855646	0.000105247
ADAM15:Q13444:OID20109:v1:Cardiometabolic	ADAM15	PGS_CKD	EAS	218	-0.198267	0.0692756	0.00475205	0.0347228	NA	NA	NA	NA	1	0.997994
ADAM22:Q9P0K1:OID21001:v1:Neurology	ADAM22	PGS_CAD	ALL	43538	-0.0177247	0.0046227	0.000126113	0.000321232	rs75166367_G	-0.0172288	0.00461979	0.000192215	1	0.000910366
ADAM22:Q9P0K1:OID21001:v1:Neurology	ADAM22	PGS_CKD	ALL	43538	0.0742305	0.00460529	2.79099e-58	0.00564498	rs1260326_T	0.073451	0.00460603	4.3611e-57	8.1497e-54	8.19994e-57
ADAM22:Q9P0K1:OID21001:v1:Neurology	ADAM22	PGS_BMI	ALL	43538	0.0170676	0.00462094	0.000221431	0.000298089	rs1260326_T	0.0165841	0.00461992	0.000331445	1	0.000652522
ADAM22:Q9P0K1:OID21001:v1:Neurology	ADAM22	PGS_T2D_liver_lipid	ALL	43538	0.0264251	0.00461569	1.04076e-08	0.000715866	rs1260326_T	0.00941026	0.0110234	0.393297	0.000303901	9.10044e-08
ADAM22:Q9P0K1:OID21001:v1:Neurology	ADAM22	PGS_CAD	DISC	28941	-0.012452	0.00558534	0.0257948	0.000168625	rs75166367_G	-0.0119349	0.00558133	0.0324958	1	0.08282
ADAM22:Q9P0K1:OID21001:v1:Neurology	ADAM22	PGS_CKD	DISC	28941	0.0775919	0.0055597	4.01564e-44	0.00656496	rs1260326_T	0.0768638	0.00556148	2.625e-43	1.17257e-39	1.31088e-42
ADAM22:Q9P0K1:OID21001:v1:Neurology	ADAM22	PGS_BMI	DISC	28941	0.0238939	0.00558368	1.88144e-05	0.000620977	rs1260326_T	0.0234791	0.00558286	2.61206e-05	0.549382	7.08677e-05
ADAM22:Q9P0K1:OID21001:v1:Neurology	ADAM22	PGS_T2D_gwas	DISC	28941	-0.0112598	0.00557988	0.043607	0.000138157	rs7777040_A	-0.0107067	0.00555012	0.0537302	1	0.200531
ADAM22:Q9P0K1:OID21001:v1:Neurology	ADAM22	PGS_T2D_liver_lipid	DISC	28941	0.0262161	0.00557766	2.61119e-06	0.000749062	rs1260326_T	0.024249	0.0135199	0.0728906	0.0762468	1.86366e-05
ADAM22:Q9P0K1:OID21001:v1:Neurology	ADAM22	PGS_T2D_beta_cell	DISC	28941	-0.0111231	0.00557876	0.0461804	0.000134876	rs2299190_T	-0.0106172	0.00554312	0.0554533	1	0.330117
ADAM22:Q9P0K1:OID21001:v1:Neurology	ADAM22	PGS_CAD	REP	14597	-0.0290871	0.00822024	0.000403695	0.000774384	rs75166367_G	-0.0286185	0.00821646	0.000497152	1	0.00812366
ADAM22:Q9P0K1:OID21001:v1:Neurology	ADAM22	PGS_CKD	REP	14597	0.0675761	0.00819953	1.84562e-16	0.00418485	rs1260326_T	0.0667499	0.00819825	4.20293e-16	5.3892e-12	4.51869e-15
ADAM22:Q9P0K1:OID21001:v1:Neurology	ADAM22	PGS_T2D_liver_lipid	REP	14597	0.0268792	0.00820353	0.00105334	0.000664059	rs1260326_T	-0.018884	0.0190265	0.320964	1	0.00874215
ADAM22:Q9P0K1:OID21001:v1:Neurology	ADAM22	PGS_T2D_beta_cell	AFR	1171	0.0613849	0.0274454	0.0255077	0.00398218	NA	NA	NA	NA	1	0.526938
ADAM22:Q9P0K1:OID21001:v1:Neurology	ADAM22	PGS_CAD	EUR	40668	-0.0174075	0.00479021	0.00027943	0.000317473	NA	NA	NA	NA	1	0.00183251
ADAM22:Q9P0K1:OID21001:v1:Neurology	ADAM22	PGS_CKD	EUR	40668	0.0765527	0.00477055	9.04609e-58	0.0061535	NA	NA	NA	NA	2.64146e-53	2.55552e-56
ADAM22:Q9P0K1:OID21001:v1:Neurology	ADAM22	PGS_BMI	EUR	40668	0.0190343	0.00478951	7.07521e-05	0.000379668	NA	NA	NA	NA	1	0.000221138
ADAM22:Q9P0K1:OID21001:v1:Neurology	ADAM22	PGS_T2D_liver_lipid	EUR	40668	0.0263874	0.00478241	3.45773e-08	0.000731571	NA	NA	NA	NA	0.00100966	2.76055e-07
ADAM23:O75077:OID20651:v1:Inflammation	ADAM23	PGS_CAD	ALL	44333	-0.0149462	0.00467979	0.00140525	0.000225336	rs116360212_G	-0.013129	0.00456771	0.00405094	1	0.00699764
ADAM23:O75077:OID20651:v1:Inflammation	ADAM23	PGS_CKD	ALL	44333	0.0667279	0.00466533	2.66065e-46	0.00449957	rs8176741_G	0.0657602	0.00465079	2.71815e-45	7.76909e-42	5.62373e-45
ADAM23:O75077:OID20651:v1:Inflammation	ADAM23	PGS_T2D_liver_lipid	ALL	44333	0.0206666	0.00467355	9.80088e-06	0.000431891	rs1260326_T	0.0062372	0.0111575	0.576156	0.286186	4.09602e-05
ADAM23:O75077:OID20651:v1:Inflammation	ADAM23	PGS_CAD	DISC	29480	-0.015485	0.0057265	0.00685305	0.000244329	rs116360212_G	-0.0140279	0.00557114	0.0118087	1	0.03201
ADAM23:O75077:OID20651:v1:Inflammation	ADAM23	PGS_CKD	DISC	29480	0.0677054	0.00570622	2.12794e-32	0.00468291	rs8176741_G	0.0671396	0.0056913	4.78328e-32	6.21359e-28	4.1959e-31
ADAM23:O75077:OID20651:v1:Inflammation	ADAM23	PGS_T2D_liver_lipid	DISC	29480	0.017821	0.00571979	0.00183705	0.000324338	rs1260326_T	0.0137193	0.013881	0.322987	1	0.00522484
ADAM23:O75077:OID20651:v1:Inflammation	ADAM23	PGS_CKD	REP	14853	0.0645954	0.00810962	1.7679e-15	0.00411409	rs8176741_G	0.0627502	0.0080761	8.37235e-15	5.16228e-11	3.87619e-14
ADAM23:O75077:OID20651:v1:Inflammation	ADAM23	PGS_T2D_liver_lipid	REP	14853	0.0260932	0.00811221	0.00130025	0.000673293	rs1260326_T	-0.00779895	0.0187568	0.677568	1	0.0101437
ADAM23:O75077:OID20651:v1:Inflammation	ADAM23	PGS_CAD	EUR	41414	-0.0159938	0.00486159	0.00100334	0.000256669	NA	NA	NA	NA	1	0.00538903
ADAM23:O75077:OID20651:v1:Inflammation	ADAM23	PGS_CKD	EUR	41414	0.0680346	0.00484567	1.11932e-44	0.00465401	NA	NA	NA	NA	3.26842e-40	2.20709e-43
ADAM23:O75077:OID20651:v1:Inflammation	ADAM23	PGS_T2D_liver_lipid	EUR	41414	0.0210269	0.00485449	1.48492e-05	0.000444843	NA	NA	NA	NA	0.433598	5.76315e-05
ADAM23:O75077:OID20651:v1:Inflammation	ADAM23	PGS_BMI	EAS	224	-0.150135	0.0683059	0.0292855	0.0210454	NA	NA	NA	NA	1	0.875448
ADAM23:O75077:OID20651:v1:Inflammation	ADAM23	PGS_CKD	SAS	831	0.0702314	0.0338095	0.0381043	0.00498313	NA	NA	NA	NA	1	0.999233
ADAM8:P78325:OID21039:v1:Neurology	ADAM8	PGS_T2D_gw	ALL	44163	0.0341294	0.00468018	3.09721e-13	0.0011759	rs141431648_C	0.0328249	0.00464443	1.59987e-12	9.04386e-09	1.86086e-12
ADAM8:P78325:OID21039:v1:Neurology	ADAM8	PGS_CAD	ALL	44163	0.0130212	0.0046863	0.00546219	0.000170894	rs3184504_T	0.00822769	0.00468295	0.0789343	1	0.0209415
ADAM8:P78325:OID21039:v1:Neurology	ADAM8	PGS_CKD	ALL	44163	0.0404741	0.00467808	5.23387e-18	0.00165442	rs2596530_G	0.0374052	0.0046941	1.64353e-15	1.52829e-13	4.06802e-17
ADAM8:P78325:OID21039:v1:Neurology	ADAM8	PGS_BMI	ALL	44163	0.0534906	0.00467815	3.11466e-30	0.00288591	rs2596530_G	0.0523558	0.00467738	4.80654e-29	9.09481e-26	4.69275e-29
ADAM8:P78325:OID21039:v1:Neurology	ADAM8	PGS_T2D_obesity	ALL	44163	0.015419	0.00468041	0.000987217	0.000240214	rs386474812_A	0.0146733	0.00464818	0.00159634	1	0.013244
ADAM8:P78325:OID21039:v1:Neurology	ADAM8	PGS_T2D_liver_lipid	ALL	44163	0.0109555	0.00468038	0.0192508	0.000121285	rs1260326_T	-0.0198179	0.0111616	0.0758155	1	0.0364426
ADAM8:P78325:OID21039:v1:Neurology	ADAM8	PGS_T2D_gw	DISC	29333	0.0315035	0.00567731	2.89745e-08	0.00103258	rs141431648_C	0.0302979	0.00563147	7.50147e-08	0.000846056	1.55341e-07
ADAM8:P78325:OID21039:v1:Neurology	ADAM8	PGS_CAD	DISC	29333	0.0121665	0.00567966	0.0321919	0.000154016	rs3184504_T	0.00736981	0.00567705	0.194237	1	0.0958885
ADAM8:P78325:OID21039:v1:Neurology	ADAM8	PGS_CKD	DISC	29333	0.0397219	0.00566766	2.46073e-12	0.00164615	rs2596530_G	0.0363097	0.00568864	1.76433e-10	7.18533e-08	1.80741e-11
ADAM8:P78325:OID21039:v1:Neurology	ADAM8	PGS_BMI	DISC	29333	0.0587609	0.00566945	3.97609e-25	0.00359293	rs2596530_G	0.0574362	0.00566866	4.35592e-24	1.16102e-20	6.95343e-24
ADAM8:P78325:OID21039:v1:Neurology	ADAM8	PGS_T2D_obesity	DISC	29333	0.0165601	0.00567423	0.00352016	0.000285845	rs386474812_A	0.0151391	0.00563375	0.00720921	1	0.0480143
ADAM8:P78325:OID21039:v1:Neurology	ADAM8	PGS_T2D_gw	REP	14830	0.037942	0.00826897	4.5016e-06	0.00136675	rs141431648_C	0.0364261	0.00821317	9.26998e-06	0.131447	3.23367e-05
ADAM8:P78325:OID21039:v1:Neurology	ADAM8	PGS_CKD	REP	14830	0.0418509	0.00827828	4.34392e-07	0.00165863	rs2596530_G	0.0394644	0.00830239	2.01935e-06	0.0126843	3.72083e-06
ADAM8:P78325:OID21039:v1:Neurology	ADAM8	PGS_BMI	REP	14830	0.0425214	0.00827896	2.84105e-07	0.00171182	rs2596530_G	0.0417385	0.0082777	4.65474e-07	0.00829586	2.76391e-06
ADAM8:P78325:OID21039:v1:Neurology	ADAM8	PGS_T2D_liver_lipid	REP	14830	0.0166171	0.00827307	0.0446007	0.000262197	rs1260326_T	-0.0371875	0.0191183	0.051779	1	0.139698
ADAM8:P78325:OID21039:v1:Neurology	ADAM8	PGS_T2D_beta_cell	REP	14830	0.016303	0.00827658	0.0488831	0.000252167	rs2504235_A	0.0161316	0.0082754	0.0512727	1	0.436342
ADAM8:P78325:OID21039:v1:Neurology	ADAM8	PGS_CKD	AFR	1193	0.0817981	0.0317239	0.0100493	0.00549471	NA	NA	NA	NA	1	0.205589
ADAM8:P78325:OID21039:v1:Neurology	ADAM8	PGS_BMI	AFR	1193	-0.0788031	0.0313243	0.0120155	0.00523211	NA	NA	NA	NA	1	0.999321
ADAM8:P78325:OID21039:v1:Neurology	ADAM8	PGS_T2D_lipodystrophy	AFR	1193	0.0951857	0.0314019	0.00249078	0.00757705	NA	NA	NA	NA	1	0.375998
ADAM8:P78325:OID21039:v1:Neurology	ADAM8	PGS_T2D_obesity	AMR	75	0.214052	0.0933895	0.0302481	0.0439788	NA	NA	NA	NA	1	0.999697
ADAM8:P78325:OID21039:v1:Neurology	ADAM8	PGS_T2D_liver_lipid	AMR	75	0.255834	0.0916468	0.00970178	0.0603336	NA	NA	NA	NA	1	0.871918
ADAM8:P78325:OID21039:v1:Neurology	ADAM8	PGS_T2D_lipodystrophy	AMR	75	0.194346	0.0943725	0.0496055	0.0366915	NA	NA	NA	NA	1	0.389851
ADAM8:P78325:OID21039:v1:Neurology	ADAM8	PGS_T2D_gw	EUR	41250	0.0353237	0.00482974	2.64416e-13	0.00127083	NA	NA	NA	NA	7.72094e-09	1.63205e-12
ADAM8:P78325:OID21039:v1:Neurology	ADAM8	PGS_CAD	EUR	41250	0.0154034	0.0048351	0.00144486	0.00024137	NA	NA	NA	NA	1	0.00731895
ADAM8:P78325:OID21039:v1:Neurology	ADAM8	PGS_CKD	EUR	41250	0.042699	0.00482568	9.23201e-19	0.00185892	NA	NA	NA	NA	2.69575e-14	7.43114e-18
ADAM8:P78325:OID21039:v1:Neurology	ADAM8	PGS_BMI	EUR	41250	0.0562423	0.00482744	2.55341e-31	0.00321833	NA	NA	NA	NA	7.45597e-27	4.4129e-30
ADAM8:P78325:OID21039:v1:Neurology	ADAM8	PGS_T2D_obesity	EUR	41250	0.0177417	0.00482988	0.000239718	0.00032088	NA	NA	NA	NA	1	0.00521698
ADAM8:P78325:OID21039:v1:Neurology	ADAM8	PGS_T2D_liver_lipid	EUR	41250	0.0122819	0.00482848	0.0109739	0.00015389	NA	NA	NA	NA	1	0.0219927
ADAM9:Q13443:OID31488:v1:Oncology_II	ADAM9	PGS_T2D_gw	ALL	44008	0.0124394	0.00456677	0.00645425	0.000159735	rs2854011_G	0.00703631	0.00457212	0.123821	1	0.0146769
ADAM9:Q13443:OID31488:v1:Oncology_II	ADAM9	PGS_CAD	ALL	44008	-0.0123032	0.00457007	0.00710261	0.000156031	rs507666_G	-0.00917353	0.0045766	0.0450289	1	0.0259546
ADAM9:Q13443:OID31488:v1:Oncology_II	ADAM9	PGS_CKD	ALL	44008	0.0783541	0.00455087	3.24443e-66	0.0063403	rs2854011_G	0.067028	0.00466281	9.4781e-47	9.47375e-62	1.22207e-64
ADAM9:Q13443:OID31488:v1:Oncology_II	ADAM9	PGS_BMI	ALL	44008	0.0396657	0.00456502	3.77855e-18	0.0016229	rs2854011_G	0.0373909	0.0045576	2.38613e-16	1.10334e-13	3.07517e-17
ADAM9:Q13443:OID31488:v1:Oncology_II	ADAM9	PGS_T2D_obesity	ALL	44008	0.0115879	0.00456447	0.0111293	0.000138758	rs2517759_T	0.0112304	0.004558	0.013748	1	0.0742366
ADAM9:Q13443:OID31488:v1:Oncology_II	ADAM9	PGS_T2D_liver_lipid	ALL	44008	0.0209158	0.00456369	4.59388e-06	0.000452069	rs1260326_T	0.00188917	0.0108872	0.862242	0.134141	2.11218e-05
ADAM9:Q13443:OID31488:v1:Oncology_II	ADAM9	PGS_T2D_lipodystrophy	ALL	44008	-0.0131436	0.00456629	0.00399884	0.000178367	rs77550992_G	-0.012592	0.00456477	0.00580901	1	0.0217566
ADAM9:Q13443:OID31488:v1:Oncology_II	ADAM9	PGS_CAD	DISC	29235	-0.0146181	0.00549699	0.00783479	0.000235131	rs507666_G	-0.0113969	0.00550485	0.0384291	1	0.035294
ADAM9:Q13443:OID31488:v1:Oncology_II	ADAM9	PGS_CKD	DISC	29235	0.0832697	0.00546872	3.74223e-52	0.00764977	rs2854011_G	0.0712057	0.00561266	8.77427e-37	1.09273e-47	1.71792e-50
ADAM9:Q13443:OID31488:v1:Oncology_II	ADAM9	PGS_BMI	DISC	29235	0.0382418	0.00549292	3.42523e-12	0.00160928	rs2854011_G	0.0356036	0.00548307	8.52864e-11	1.00017e-07	2.45447e-11
ADAM9:Q13443:OID31488:v1:Oncology_II	ADAM9	PGS_T2D_liver_lipid	DISC	29235	0.016583	0.0054904	0.00252689	0.000303295	rs1260326_T	0.0103633	0.0133156	0.436408	1	0.00684241
ADAM9:Q13443:OID31488:v1:Oncology_II	ADAM9	PGS_T2D_lipodystrophy	DISC	29235	-0.0171388	0.00549268	0.00180842	0.000323691	rs77550992_G	-0.0164469	0.00549157	0.00274733	1	0.0141684
ADAM9:Q13443:OID31488:v1:Oncology_II	ADAM9	PGS_CKD	REP	14773	0.0679985	0.00817392	9.64669e-17	0.00423336	rs2854011_G	0.0581297	0.00834716	3.44737e-12	2.81683e-12	2.42239e-15
ADAM9:Q13443:OID31488:v1:Oncology_II	ADAM9	PGS_BMI	REP	14773	0.0428765	0.00818377	1.6349e-07	0.00168387	rs2854011_G	0.0412272	0.00817313	4.60773e-07	0.00477392	1.68538e-06
ADAM9:Q13443:OID31488:v1:Oncology_II	ADAM9	PGS_T2D_obesity	REP	14773	0.0234712	0.0081798	0.00411832	0.000505738	rs2517759_T	0.0234443	0.0081754	0.0041411	1	0.0967969
ADAM9:Q13443:OID31488:v1:Oncology_II	ADAM9	PGS_T2D_liver_lipid	REP	14773	0.0301723	0.00817738	0.00022531	0.000835931	rs1260326_T	-0.0126463	0.0188915	0.503241	1	0.00250599
ADAM9:Q13443:OID31488:v1:Oncology_II	ADAM9	PGS_T2D_gw	EUR	41087	0.012245	0.00472435	0.0095482	0.000157846	NA	NA	NA	NA	1	0.021252
ADAM9:Q13443:OID31488:v1:Oncology_II	ADAM9	PGS_CAD	EUR	41087	-0.0114928	0.0047268	0.0150444	0.000138907	NA	NA	NA	NA	1	0.0486253
ADAM9:Q13443:OID31488:v1:Oncology_II	ADAM9	PGS_CKD	EUR	41087	0.0819151	0.00470474	1.18909e-67	0.00707177	NA	NA	NA	NA	3.47215e-63	4.85215e-66
ADAM9:Q13443:OID31488:v1:Oncology_II	ADAM9	PGS_BMI	EUR	41087	0.0416609	0.00472244	1.1687e-18	0.00182545	NA	NA	NA	NA	3.41259e-14	1.00989e-17
ADAM9:Q13443:OID31488:v1:Oncology_II	ADAM9	PGS_T2D_obesity	EUR	41087	0.0111426	0.00472187	0.0182903	0.000130844	NA	NA	NA	NA	1	0.106139
ADAM9:Q13443:OID31488:v1:Oncology_II	ADAM9	PGS_T2D_liver_lipid	EUR	41087	0.0203982	0.00471947	1.54896e-05	0.000438799	NA	NA	NA	NA	0.452297	5.96442e-05
ADAM9:Q13443:OID31488:v1:Oncology_II	ADAM9	PGS_T2D_lipodystrophy	EUR	41087	-0.0147705	0.0047229	0.00176468	0.000229794	NA	NA	NA	NA	1	0.0108013
ADAM9:Q13443:OID31488:v1:Oncology_II	ADAM9	PGS_CAD	SAS	832	-0.0698004	0.033853	0.0395516	0.00461265	NA	NA	NA	NA	1	0.921187
ADAMTS1:Q9UHI8:OID30528:v1:Inflammation_II	ADAMTS1	PGS_T2D_gw	ALL	42952	0.0152975	0.00474997	0.00128038	0.000234736	rs1260326_T	0.0149465	0.00476034	0.00169177	1	0.00331725
ADAMTS1:Q9UHI8:OID30528:v1:Inflammation_II	ADAMTS1	PGS_CKD	ALL	42952	0.0125397	0.00474912	0.00828287	0.000157799	rs1260326_T	0.0123602	0.00475126	0.00928632	1	0.0217084
ADAMTS1:Q9UHI8:OID30528:v1:Inflammation_II	ADAMTS1	PGS_BMI	ALL	42952	0.0095542	0.00475225	0.0443889	9.14899e-05	rs1260326_T	0.00944892	0.00475291	0.0468148	1	0.0871173
ADAMTS1:Q9UHI8:OID30528:v1:Inflammation_II	ADAMTS1	PGS_T2D_gw	DISC	28528	0.0142001	0.00569513	0.0126589	0.000212729	rs1260326_T	0.0141515	0.00570705	0.013157	1	0.0310709
ADAMTS1:Q9UHI8:OID30528:v1:Inflammation_II	ADAMTS1	PGS_BMI	DISC	28528	0.0181262	0.00569425	0.00145786	0.000346683	rs1260326_T	0.018103	0.00569518	0.00148121	1	0.0042492
ADAMTS1:Q9UHI8:OID30528:v1:Inflammation_II	ADAMTS1	PGS_T2D_gw	REP	14424	0.0185034	0.00857315	0.0309209	0.000311531	rs1260326_T	0.0174485	0.00859265	0.0423107	1	0.0853011
ADAMTS1:Q9UHI8:OID30528:v1:Inflammation_II	ADAMTS1	PGS_CKD	REP	14424	0.0169723	0.00858443	0.0480484	0.000261433	rs1260326_T	0.0165618	0.00858642	0.0537715	1	0.128216
ADAMTS1:Q9UHI8:OID30528:v1:Inflammation_II	ADAMTS1	PGS_CAD	AMR	71	-0.384522	0.173899	0.0372385	0.050268	NA	NA	NA	NA	1	0.995185
ADAMTS1:Q9UHI8:OID30528:v1:Inflammation_II	ADAMTS1	PGS_T2D_liver_lipid	AMR	71	-0.346119	0.145986	0.0265028	0.056315	NA	NA	NA	NA	1	0.871918
ADAMTS1:Q9UHI8:OID30528:v1:Inflammation_II	ADAMTS1	PGS_T2D_gw	EUR	40119	0.0176006	0.00492328	0.000350675	0.000310088	NA	NA	NA	NA	1	0.000987807
ADAMTS1:Q9UHI8:OID30528:v1:Inflammation_II	ADAMTS1	PGS_CKD	EUR	40119	0.0134322	0.00492095	0.00634385	0.000180799	NA	NA	NA	NA	1	0.0168519
ADAMTS1:Q9UHI8:OID30528:v1:Inflammation_II	ADAMTS1	PGS_BMI	EUR	40119	0.0103564	0.00492641	0.0355405	0.000107247	NA	NA	NA	NA	1	0.073173
ADAMTS1:Q9UHI8:OID30528:v1:Inflammation_II	ADAMTS1	PGS_CAD	EAS	217	0.208934	0.0760963	0.00670914	0.0322189	NA	NA	NA	NA	1	0.999613
ADAMTS13:Q76LX8:OID20249:v1:Cardiometabolic	ADAMTS13	PGS_T2D_gw	ALL	44381	0.0340513	0.00465266	2.54678e-13	0.00116762	rs9987289_A	0.0320865	0.00465904	5.77623e-12	7.4366e-09	1.53644e-12
ADAMTS13:Q76LX8:OID20249:v1:Cardiometabolic	ADAMTS13	PGS_CKD	ALL	44381	-0.0223622	0.00465341	1.54826e-06	0.000503761	rs9266217_A	-0.0179424	0.00469347	0.000132101	0.0452093	6.60203e-06
ADAMTS13:Q76LX8:OID20249:v1:Cardiometabolic	ADAMTS13	PGS_T2D_gwas	ALL	44381	0.0211772	0.00465292	5.3434e-06	0.000451906	rs9266217_A	0.0184791	0.00466509	7.47078e-05	0.156027	9.34458e-05
ADAMTS13:Q76LX8:OID20249:v1:Cardiometabolic	ADAMTS13	PGS_T2D_liver_lipid	ALL	44381	0.0126026	0.00465291	0.00676043	0.00016009	rs738408_C	0.00823083	0.00469115	0.079344	1	0.0142996
ADAMTS13:Q76LX8:OID20249:v1:Cardiometabolic	ADAMTS13	PGS_T2D_lipodystrophy	ALL	44381	0.0376617	0.00465179	5.81495e-16	0.0014285	rs9266217_A	0.036277	0.00465298	6.50237e-15	1.69796e-11	3.79651e-14
ADAMTS13:Q76LX8:OID20249:v1:Cardiometabolic	ADAMTS13	PGS_T2D_gw	DISC	29496	0.0385379	0.00567591	1.14476e-11	0.00152172	rs9987289_A	0.036283	0.00568484	1.76918e-10	3.34269e-07	8.28399e-11
ADAMTS13:Q76LX8:OID20249:v1:Cardiometabolic	ADAMTS13	PGS_CKD	DISC	29496	-0.0226357	0.00567074	6.57701e-05	0.00052648	rs9266217_A	-0.0180455	0.00572952	0.00163681	1	0.000274478
ADAMTS13:Q76LX8:OID20249:v1:Cardiometabolic	ADAMTS13	PGS_T2D_gwas	DISC	29496	0.0218249	0.00567333	0.000119863	0.000489009	rs9266217_A	0.0189826	0.00569228	0.000854682	1	0.00197841
ADAMTS13:Q76LX8:OID20249:v1:Cardiometabolic	ADAMTS13	PGS_T2D_liver_lipid	DISC	29496	0.0163168	0.00567245	0.00402413	0.000273472	rs738408_C	0.0113411	0.00571785	0.0473262	1	0.010254
ADAMTS13:Q76LX8:OID20249:v1:Cardiometabolic	ADAMTS13	PGS_T2D_proinsulin	DISC	29496	-0.0114117	0.00567237	0.0442489	0.00013379	rs28647808_C	-0.0103284	0.00557789	0.0640835	1	0.749792
ADAMTS13:Q76LX8:OID20249:v1:Cardiometabolic	ADAMTS13	PGS_T2D_lipodystrophy	DISC	29496	0.0412327	0.00567045	3.64341e-13	0.00174493	rs9266217_A	0.0398655	0.00567247	2.14258e-12	1.06388e-08	3.56811e-11
ADAMTS13:Q76LX8:OID20249:v1:Cardiometabolic	ADAMTS13	PGS_T2D_gw	REP	14885	0.0252012	0.00814291	0.00197274	0.000618441	rs9987289_A	0.0238378	0.00815105	0.00345529	1	0.00797236
ADAMTS13:Q76LX8:OID20249:v1:Cardiometabolic	ADAMTS13	PGS_CKD	REP	14885	-0.0222208	0.0081547	0.00643947	0.000479495	rs9266217_A	-0.0183717	0.00819926	0.0250636	1	0.0254632
ADAMTS13:Q76LX8:OID20249:v1:Cardiometabolic	ADAMTS13	PGS_T2D_gwas	REP	14885	0.0202916	0.00814526	0.0127414	0.000400811	rs9266217_A	0.0179866	0.00815699	0.0274659	1	0.143978
ADAMTS13:Q76LX8:OID20249:v1:Cardiometabolic	ADAMTS13	PGS_T2D_beta_cell	REP	14885	0.0175768	0.00814646	0.0309746	0.00030068	rs28647808_C	0.0142684	0.00802694	0.0754971	1	0.351474
ADAMTS13:Q76LX8:OID20249:v1:Cardiometabolic	ADAMTS13	PGS_T2D_lipodystrophy	REP	14885	0.0315018	0.00815079	0.000111617	0.000964123	rs9266217_A	0.0300831	0.00815206	0.000224837	1	0.00271176
ADAMTS13:Q76LX8:OID20249:v1:Cardiometabolic	ADAMTS13	PGS_T2D_beta_cell	AFR	1202	0.0713034	0.0288338	0.0135456	0.00495679	NA	NA	NA	NA	1	0.526938
ADAMTS13:Q76LX8:OID20249:v1:Cardiometabolic	ADAMTS13	PGS_T2D_gw	EUR	41453	0.0363499	0.00481621	4.53121e-14	0.00133304	NA	NA	NA	NA	1.32311e-09	3.00513e-13
ADAMTS13:Q76LX8:OID20249:v1:Cardiometabolic	ADAMTS13	PGS_CKD	EUR	41453	-0.0230845	0.00481575	1.64424e-06	0.000538171	NA	NA	NA	NA	0.0480117	6.95074e-06
ADAMTS13:Q76LX8:OID20249:v1:Cardiometabolic	ADAMTS13	PGS_T2D_gwas	EUR	41453	0.0225094	0.0048157	2.96065e-06	0.000511715	NA	NA	NA	NA	0.0864509	5.6483e-05
ADAMTS13:Q76LX8:OID20249:v1:Cardiometabolic	ADAMTS13	PGS_T2D_liver_lipid	EUR	41453	0.0130055	0.00481505	0.00691563	0.000170932	NA	NA	NA	NA	1	0.0145712
ADAMTS13:Q76LX8:OID20249:v1:Cardiometabolic	ADAMTS13	PGS_T2D_lipodystrophy	EUR	41453	0.0375986	0.00481489	5.90772e-15	0.00142685	NA	NA	NA	NA	1.72506e-10	3.85709e-13
ADAMTS15:Q8TE58:OID21275:v1:Oncology	ADAMTS15	PGS_T2D_gw	ALL	43657	0.0475077	0.00466364	2.41795e-24	0.00230322	rs1368852_C	0.046666	0.00465744	1.32497e-23	7.06042e-20	2.64087e-23
ADAMTS15:Q8TE58:OID21275:v1:Oncology	ADAMTS15	PGS_CAD	ALL	43657	0.013345	0.0046724	0.00429045	0.000181453	rs2545801_T	0.0130561	0.00466577	0.00513995	1	0.0171501
ADAMTS15:Q8TE58:OID21275:v1:Oncology	ADAMTS15	PGS_CKD	ALL	43657	0.0577548	0.00465988	3.22701e-35	0.00340557	rs116897071_T	0.0572796	0.00465594	1.00328e-34	9.42288e-31	4.7169e-34
ADAMTS15:Q8TE58:OID21275:v1:Oncology	ADAMTS15	PGS_BMI	ALL	43657	0.0921055	0.00465002	6.19158e-87	0.0086509	rs1368852_C	0.0913478	0.00464385	9.06167e-86	1.80794e-82	2.02121e-84
ADAMTS15:Q8TE58:OID21275:v1:Oncology	ADAMTS15	PGS_T2D_obesity	ALL	43657	0.0178302	0.00466614	0.000132994	0.000324745	rs1368852_C	0.0171391	0.00465961	0.000235147	1	0.00296013
ADAMTS15:Q8TE58:OID21275:v1:Oncology	ADAMTS15	PGS_T2D_beta_cell	ALL	43657	-0.00920159	0.00466547	0.0485847	8.6534e-05	rs5030062_A	-0.00903032	0.00466082	0.0526912	1	0.28663
ADAMTS15:Q8TE58:OID21275:v1:Oncology	ADAMTS15	PGS_T2D_gw	DISC	29021	0.0472043	0.00567065	8.84959e-17	0.0023341	rs1368852_C	0.0464234	0.00566278	2.54453e-16	2.58408e-12	9.05927e-16
ADAMTS15:Q8TE58:OID21275:v1:Oncology	ADAMTS15	PGS_CAD	DISC	29021	0.011176	0.00567646	0.0489814	0.000130864	rs2545801_T	0.0107874	0.00566394	0.0568457	1	0.130573
ADAMTS15:Q8TE58:OID21275:v1:Oncology	ADAMTS15	PGS_CKD	DISC	29021	0.0641438	0.00565674	9.67704e-30	0.00432227	rs116897071_T	0.0636672	0.0056522	2.27065e-29	2.82569e-25	1.66264e-28
ADAMTS15:Q8TE58:OID21275:v1:Oncology	ADAMTS15	PGS_BMI	DISC	29021	0.0939338	0.00564948	8.60252e-62	0.00924611	rs1368852_C	0.0931593	0.00564182	5.69039e-61	2.51194e-57	2.10618e-59
ADAMTS15:Q8TE58:OID21275:v1:Oncology	ADAMTS15	PGS_T2D_obesity	DISC	29021	0.0146872	0.00567118	0.00960826	0.000226405	rs1368852_C	0.0138999	0.00566318	0.0141166	1	0.084772
ADAMTS15:Q8TE58:OID21275:v1:Oncology	ADAMTS15	PGS_T2D_beta_cell	DISC	29021	-0.0134564	0.00567021	0.0176425	0.000190122	rs5030062_A	-0.0134104	0.00566283	0.0178841	1	0.187803
ADAMTS15:Q8TE58:OID21275:v1:Oncology	ADAMTS15	PGS_T2D_lipodystrophy	DISC	29021	-0.0117245	0.00567206	0.0387375	0.000144245	rs4861708_G	-0.011082	0.00565111	0.0498853	1	0.16811
ADAMTS15:Q8TE58:OID21275:v1:Oncology	ADAMTS15	PGS_T2D_gw	REP	14636	0.0464319	0.00819554	1.49356e-08	0.00208657	rs1368852_C	0.0455024	0.00818566	2.76413e-08	0.00043612	1.83602e-07
ADAMTS15:Q8TE58:OID21275:v1:Oncology	ADAMTS15	PGS_CAD	REP	14636	0.0168375	0.00822029	0.04055	0.000273253	rs2545801_T	0.016736	0.00821744	0.0417033	1	0.206833
ADAMTS15:Q8TE58:OID21275:v1:Oncology	ADAMTS15	PGS_CKD	REP	14636	0.0442807	0.00820717	6.94502e-08	0.00189271	rs116897071_T	0.0438175	0.00820024	9.25693e-08	0.00202795	6.56092e-07
ADAMTS15:Q8TE58:OID21275:v1:Oncology	ADAMTS15	PGS_BMI	REP	14636	0.0880038	0.00818268	7.08908e-27	0.00747632	rs1368852_C	0.0872697	0.00817245	1.60787e-26	2.07001e-22	2.31419e-24
ADAMTS15:Q8TE58:OID21275:v1:Oncology	ADAMTS15	PGS_T2D_obesity	REP	14636	0.0254811	0.00820248	0.0018967	0.000628302	rs1368852_C	0.0250021	0.00819139	0.00227549	1	0.0819487
ADAMTS15:Q8TE58:OID21275:v1:Oncology	ADAMTS15	PGS_BMI	AFR	1190	0.0870333	0.0293208	0.00305718	0.00705299	NA	NA	NA	NA	1	0.790186
ADAMTS15:Q8TE58:OID21275:v1:Oncology	ADAMTS15	PGS_T2D_obesity	AFR	1190	0.0816301	0.0293557	0.00551338	0.00619554	NA	NA	NA	NA	1	0.712571
ADAMTS15:Q8TE58:OID21275:v1:Oncology	ADAMTS15	PGS_T2D_proinsulin	AFR	1190	-0.0808601	0.0296298	0.00645048	0.00596874	NA	NA	NA	NA	1	0.800641
ADAMTS15:Q8TE58:OID21275:v1:Oncology	ADAMTS15	PGS_T2D_lipodystrophy	AFR	1190	0.062787	0.0295133	0.0336006	0.00363652	NA	NA	NA	NA	1	0.409104
ADAMTS15:Q8TE58:OID21275:v1:Oncology	ADAMTS15	PGS_CAD	AMR	73	0.48775	0.171519	0.00896824	0.0872351	NA	NA	NA	NA	1	0.995185
ADAMTS15:Q8TE58:OID21275:v1:Oncology	ADAMTS15	PGS_T2D_gw	EUR	40768	0.0484708	0.00482322	9.84365e-24	0.00241283	NA	NA	NA	NA	2.87435e-19	1.09134e-22
ADAMTS15:Q8TE58:OID21275:v1:Oncology	ADAMTS15	PGS_CAD	EUR	40768	0.0144738	0.00483144	0.00273932	0.000214898	NA	NA	NA	NA	1	0.0123236
ADAMTS15:Q8TE58:OID21275:v1:Oncology	ADAMTS15	PGS_CKD	EUR	40768	0.059644	0.00481721	3.81087e-35	0.00365784	NA	NA	NA	NA	1.11277e-30	5.54274e-34
ADAMTS15:Q8TE58:OID21275:v1:Oncology	ADAMTS15	PGS_BMI	EUR	40768	0.0938947	0.00480879	1.62207e-84	0.00904642	NA	NA	NA	NA	4.73645e-80	5.95706e-82
ADAMTS15:Q8TE58:OID21275:v1:Oncology	ADAMTS15	PGS_T2D_obesity	EUR	40768	0.0165149	0.00482596	0.000621984	0.0002804	NA	NA	NA	NA	1	0.00977213
ADAMTS15:Q8TE58:OID21275:v1:Oncology	ADAMTS15	PGS_T2D_beta_cell	EUR	40768	-0.0100873	0.00482473	0.036556	0.000104683	NA	NA	NA	NA	1	0.24577
ADAMTS15:Q8TE58:OID21275:v1:Oncology	ADAMTS15	PGS_CKD	SAS	814	0.0832707	0.0344053	0.0157416	0.00661654	NA	NA	NA	NA	1	0.999233
ADAMTS15:Q8TE58:OID21275:v1:Oncology	ADAMTS15	PGS_BMI	SAS	814	0.0671778	0.0341944	0.0498256	0.00437093	NA	NA	NA	NA	1	0.370362
ADAMTS16:Q8TE57:OID20089:v1:Cardiometabolic	ADAMTS16	PGS_CKD	ALL	43072	0.028165	0.00435702	1.0286e-10	0.000800727	rs1260326_T	0.0278768	0.00435903	1.61988e-10	3.00353e-06	5.77828e-10
ADAMTS16:Q8TE57:OID20089:v1:Cardiometabolic	ADAMTS16	PGS_BMI	ALL	43072	0.0382394	0.00435828	1.78689e-18	0.00147394	rs547625232_T	0.0380417	0.00435536	2.53464e-18	5.21771e-14	1.49144e-17
ADAMTS16:Q8TE57:OID20089:v1:Cardiometabolic	ADAMTS16	PGS_T2D_gwas	ALL	43072	-0.0114825	0.00435791	0.00842002	0.000133141	rs40468_A	-0.0109804	0.00434046	0.0114167	1	0.0488894
ADAMTS16:Q8TE57:OID20089:v1:Cardiometabolic	ADAMTS16	PGS_T2D_liver_lipid	ALL	43072	0.0103141	0.00435745	0.017937	0.00010745	rs1260326_T	0.00708416	0.0104069	0.496053	1	0.0343092
ADAMTS16:Q8TE57:OID20089:v1:Cardiometabolic	ADAMTS16	PGS_T2D_proinsulin	ALL	43072	-0.012661	0.00435651	0.0036599	0.000161972	rs1346462_A	-0.0122124	0.00435353	0.00503113	1	0.392749
ADAMTS16:Q8TE57:OID20089:v1:Cardiometabolic	ADAMTS16	PGS_CKD	DISC	28584	0.0304851	0.00522796	5.56299e-09	0.000993748	rs1260326_T	0.0301519	0.00523082	8.28536e-09	0.000162439	3.34235e-08
ADAMTS16:Q8TE57:OID20089:v1:Cardiometabolic	ADAMTS16	PGS_BMI	DISC	28584	0.0360722	0.0052346	5.6508e-12	0.00138719	rs547625232_T	0.03575	0.00523146	8.44398e-12	1.65003e-07	3.97178e-11
ADAMTS16:Q8TE57:OID20089:v1:Cardiometabolic	ADAMTS16	PGS_T2D_gwas	DISC	28584	-0.0174886	0.00523215	0.000831253	0.000326784	rs40468_A	-0.0169859	0.00521387	0.00112402	1	0.00976889
ADAMTS16:Q8TE57:OID20089:v1:Cardiometabolic	ADAMTS16	PGS_T2D_liver_lipid	DISC	28584	0.0105401	0.0052317	0.0439487	0.000118748	rs1260326_T	0.00444726	0.0126834	0.725864	1	0.083304
ADAMTS16:Q8TE57:OID20089:v1:Cardiometabolic	ADAMTS16	PGS_T2D_beta_cell	DISC	28584	-0.0128791	0.00523177	0.0138339	0.00017728	rs16875264_T	-0.0124667	0.00521683	0.0168686	1	0.163229
ADAMTS16:Q8TE57:OID20089:v1:Cardiometabolic	ADAMTS16	PGS_CKD	REP	14488	0.0234056	0.00785218	0.00287994	0.000497578	rs1260326_T	0.023188	0.00785473	0.00316127	1	0.0125912
ADAMTS16:Q8TE57:OID20089:v1:Cardiometabolic	ADAMTS16	PGS_BMI	REP	14488	0.0425397	0.0078446	5.96184e-08	0.00164449	rs547625232_T	0.0426434	0.00783908	5.41968e-08	0.00174086	6.73688e-07
ADAMTS16:Q8TE57:OID20089:v1:Cardiometabolic	ADAMTS16	PGS_T2D_proinsulin	REP	14488	-0.0246054	0.00784135	0.00170502	0.000551381	rs1346462_A	-0.0243281	0.00783906	0.00191649	1	0.649368
ADAMTS16:Q8TE57:OID20089:v1:Cardiometabolic	ADAMTS16	PGS_T2D_lipodystrophy	REP	14488	0.0198896	0.00784926	0.0112892	0.000359641	rs2913664_A	0.0190591	0.00784285	0.0151059	1	0.0753808
ADAMTS16:Q8TE57:OID20089:v1:Cardiometabolic	ADAMTS16	PGS_BMI	AMR	76	-0.307364	0.135995	0.0320876	0.034919	NA	NA	NA	NA	1	0.99716
ADAMTS16:Q8TE57:OID20089:v1:Cardiometabolic	ADAMTS16	PGS_CKD	EUR	40233	0.02816	0.00450109	3.98282e-10	0.000810444	NA	NA	NA	NA	1.16298e-05	2.13142e-09
ADAMTS16:Q8TE57:OID20089:v1:Cardiometabolic	ADAMTS16	PGS_BMI	EUR	40233	0.0377249	0.0045043	5.68391e-17	0.00145131	NA	NA	NA	NA	1.6597e-12	4.44131e-16
ADAMTS16:Q8TE57:OID20089:v1:Cardiometabolic	ADAMTS16	PGS_T2D_gwas	EUR	40233	-0.0132485	0.00450234	0.00325679	0.000179423	NA	NA	NA	NA	1	0.0228364
ADAMTS16:Q8TE57:OID20089:v1:Cardiometabolic	ADAMTS16	PGS_T2D_liver_lipid	EUR	40233	0.0103727	0.00450136	0.0212075	0.000110042	NA	NA	NA	NA	1	0.0399664
ADAMTS16:Q8TE57:OID20089:v1:Cardiometabolic	ADAMTS16	PGS_T2D_proinsulin	EUR	40233	-0.0122112	0.00450128	0.00667393	0.000152504	NA	NA	NA	NA	1	0.533399
ADAMTS16:Q8TE57:OID20089:v1:Cardiometabolic	ADAMTS16	PGS_CAD	EAS	218	0.186152	0.0686901	0.00743428	0.0264395	NA	NA	NA	NA	1	0.999613
ADAMTS16:Q8TE57:OID20089:v1:Cardiometabolic	ADAMTS16	PGS_CKD	EAS	218	0.143001	0.0681779	0.0374665	0.0161116	NA	NA	NA	NA	1	0.997994
ADAMTS4:O75173:OID30471:v1:Inflammation_II	ADAMTS4	PGS_T2D_gw	ALL	42952	0.0128062	0.00468191	0.00623583	0.000164778	rs11265564_A	0.0122634	0.00466529	0.00857582	1	0.0142243
ADAMTS4:O75173:OID30471:v1:Inflammation_II	ADAMTS4	PGS_CKD	ALL	42952	0.0256807	0.00467965	4.09407e-08	0.000662922	rs11265564_A	0.0255356	0.00466292	4.3668e-08	0.00119547	1.95584e-07
ADAMTS4:O75173:OID30471:v1:Inflammation_II	ADAMTS4	PGS_BMI	ALL	42952	0.0196114	0.00468326	2.82555e-05	0.000386119	rs6779_C	0.0196135	0.00468332	2.82038e-05	0.82506	9.14257e-05
ADAMTS4:O75173:OID30471:v1:Inflammation_II	ADAMTS4	PGS_T2D_gw	DISC	28528	0.0124522	0.00557372	0.0254847	0.00016656	rs11265564_A	0.0121479	0.00555396	0.0287317	1	0.0582678
ADAMTS4:O75173:OID30471:v1:Inflammation_II	ADAMTS4	PGS_CKD	DISC	28528	0.0276081	0.00556334	6.99929e-07	0.000821241	rs11265564_A	0.027929	0.00554353	4.72995e-07	0.0204379	3.59509e-06
ADAMTS4:O75173:OID30471:v1:Inflammation_II	ADAMTS4	PGS_BMI	DISC	28528	0.0195276	0.00557252	0.00045858	0.000409686	rs6779_C	0.0195563	0.00557259	0.000449865	1	0.00142121
ADAMTS4:O75173:OID30471:v1:Inflammation_II	ADAMTS4	PGS_CKD	REP	14424	0.0217668	0.00856409	0.011044	0.000419349	rs11265564_A	0.0205884	0.00853383	0.0158531	1	0.0402664
ADAMTS4:O75173:OID30471:v1:Inflammation_II	ADAMTS4	PGS_BMI	REP	14424	0.0195841	0.00856376	0.0222185	0.00033952	rs6779_C	0.0196265	0.00856389	0.0219333	1	0.0650826
ADAMTS4:O75173:OID30471:v1:Inflammation_II	ADAMTS4	PGS_T2D_gw	EUR	40119	0.0139461	0.00484125	0.00397028	0.000196557	NA	NA	NA	NA	1	0.00954556
ADAMTS4:O75173:OID30471:v1:Inflammation_II	ADAMTS4	PGS_CKD	EUR	40119	0.0278809	0.00483714	8.27802e-09	0.000786439	NA	NA	NA	NA	0.000241718	4.08753e-08
ADAMTS4:O75173:OID30471:v1:Inflammation_II	ADAMTS4	PGS_BMI	EUR	40119	0.0188156	0.00484342	0.000102584	0.000357403	NA	NA	NA	NA	1	0.000315926
ADAMTS4:O75173:OID30471:v1:Inflammation_II	ADAMTS4	PGS_T2D_obesity	SAS	806	-0.0782764	0.0337831	0.0207697	0.0062215	NA	NA	NA	NA	1	0.979285
ADAMTS8:Q9UP79:OID21502:v1:Oncology	ADAMTS8	PGS_CAD	ALL	43981	-0.013514	0.00471722	0.00417453	0.000183318	rs1260326_T	-0.013077	0.00471477	0.00554591	1	0.0167998
ADAMTS8:Q9UP79:OID21502:v1:Oncology	ADAMTS8	PGS_BMI	ALL	43981	-0.0257889	0.00471409	4.50939e-08	0.000668142	rs13107325_C	-0.0219216	0.00472344	3.47695e-06	0.00131674	1.9008e-07
ADAMTS8:Q9UP79:OID21502:v1:Oncology	ADAMTS8	PGS_T2D_liver_lipid	ALL	43981	0.0366134	0.00470838	7.63413e-15	0.00134907	rs1260326_T	0.0291184	0.0112424	0.00959942	2.22917e-10	1.63716e-13
ADAMTS8:Q9UP79:OID21502:v1:Oncology	ADAMTS8	PGS_CAD	DISC	29272	-0.0157127	0.00574871	0.00627477	0.000251023	rs1260326_T	-0.0153995	0.00574672	0.00737277	1	0.0297343
ADAMTS8:Q9UP79:OID21502:v1:Oncology	ADAMTS8	PGS_BMI	DISC	29272	-0.0295375	0.0057461	2.75854e-07	0.000887298	rs13107325_C	-0.0252544	0.00576064	1.1695e-05	0.00805494	1.27031e-06
ADAMTS8:Q9UP79:OID21502:v1:Oncology	ADAMTS8	PGS_T2D_liver_lipid	DISC	29272	0.0331935	0.0057395	7.39737e-09	0.00112285	rs1260326_T	0.0413352	0.0139276	0.00300119	0.000216003	1.09765e-07
ADAMTS8:Q9UP79:OID21502:v1:Oncology	ADAMTS8	PGS_BMI	REP	14709	-0.0191548	0.00826021	0.0204125	0.000358284	rs13107325_C	-0.0161161	0.00826829	0.0512976	1	0.0608851
ADAMTS8:Q9UP79:OID21502:v1:Oncology	ADAMTS8	PGS_T2D_liver_lipid	REP	14709	0.0435214	0.00824338	1.31346e-07	0.0018543	rs1260326_T	0.0071875	0.0190679	0.706222	0.0038353	4.59398e-06
ADAMTS8:Q9UP79:OID21502:v1:Oncology	ADAMTS8	PGS_T2D_lipodystrophy	REP	14709	0.0175543	0.008261	0.0336067	0.00030087	rs2131535_G	0.0173879	0.00781981	0.0261929	1	0.143001
ADAMTS8:Q9UP79:OID21502:v1:Oncology	ADAMTS8	PGS_CAD	EUR	41076	-0.0137264	0.00487087	0.00483372	0.000190034	NA	NA	NA	NA	1	0.019348
ADAMTS8:Q9UP79:OID21502:v1:Oncology	ADAMTS8	PGS_BMI	EUR	41076	-0.0253329	0.00486897	1.9712e-07	0.000647474	NA	NA	NA	NA	0.00575591	7.8368e-07
ADAMTS8:Q9UP79:OID21502:v1:Oncology	ADAMTS8	PGS_T2D_liver_lipid	EUR	41076	0.035287	0.00486117	3.9702e-13	0.00125952	NA	NA	NA	NA	1.1593e-08	7.19851e-12
ADAMTS8:Q9UP79:OID21502:v1:Oncology	ADAMTS8	PGS_T2D_beta_cell	EUR	41076	0.0110546	0.0048638	0.0230412	0.000123622	NA	NA	NA	NA	1	0.185976
ADAMTSL2:Q86TH1:OID30370:v1:Cardiometabolic_II	ADAMTSL2	PGS_T2D_gw	ALL	44192	0.0833208	0.00459899	4.29565e-73	0.00714478	rs9987289_A	0.081525	0.00460601	7.35746e-70	1.25433e-68	2.68524e-71
ADAMTSL2:Q86TH1:OID30370:v1:Cardiometabolic_II	ADAMTSL2	PGS_CAD	ALL	44192	0.0274802	0.00461747	2.67942e-09	0.000776082	rs73045269_C	0.0257504	0.00461384	2.40358e-08	7.82391e-05	5.31901e-08
ADAMTSL2:Q86TH1:OID30370:v1:Cardiometabolic_II	ADAMTSL2	PGS_BMI	ALL	44192	0.0527546	0.00461163	2.92934e-30	0.00286122	rs9987289_A	0.0519857	0.00461034	1.89456e-29	8.55367e-26	4.43629e-29
ADAMTSL2:Q86TH1:OID30370:v1:Cardiometabolic_II	ADAMTSL2	PGS_T2D_gwas	ALL	44192	0.0285485	0.00461261	6.09872e-10	0.00083931	rs9987289_A	0.0271402	0.00461434	4.08959e-09	1.78083e-05	2.79969e-08
ADAMTSL2:Q86TH1:OID30370:v1:Cardiometabolic_II	ADAMTSL2	PGS_T2D_obesity	ALL	44192	0.0156787	0.0046133	0.000677946	0.000253226	rs113151028_C	0.0153594	0.00461225	0.000868769	1	0.0101107
ADAMTSL2:Q86TH1:OID30370:v1:Cardiometabolic_II	ADAMTSL2	PGS_T2D_proinsulin	ALL	44192	-0.0099749	0.00461287	0.030592	0.000102531	rs168960_A	-0.00972792	0.00460928	0.0348203	1	0.585432
ADAMTSL2:Q86TH1:OID30370:v1:Cardiometabolic_II	ADAMTSL2	PGS_T2D_beta_cell	ALL	44192	0.0135278	0.00461228	0.00335886	0.000188609	rs9987289_A	0.01309	0.00460994	0.00452019	1	0.0456868
ADAMTSL2:Q86TH1:OID30370:v1:Cardiometabolic_II	ADAMTSL2	PGS_T2D_lipodystrophy	ALL	44192	0.0395016	0.00461181	1.112e-17	0.00160617	rs1008250_A	0.039264	0.00460144	1.47088e-17	3.24705e-13	9.33449e-16
ADAMTSL2:Q86TH1:OID30370:v1:Cardiometabolic_II	ADAMTSL2	PGS_T2D_gw	DISC	29350	0.0879677	0.00553507	1.22672e-56	0.00830601	rs9987289_A	0.0861079	0.00554528	3.68053e-54	3.58201e-52	1.00114e-54
ADAMTSL2:Q86TH1:OID30370:v1:Cardiometabolic_II	ADAMTSL2	PGS_CAD	DISC	29350	0.0268272	0.00555606	1.3829e-06	0.000772665	rs73045269_C	0.0246743	0.00555252	8.87117e-06	0.0403808	2.60447e-05
ADAMTSL2:Q86TH1:OID30370:v1:Cardiometabolic_II	ADAMTSL2	PGS_BMI	DISC	29350	0.0566431	0.00554891	2.0071e-24	0.00344395	rs9987289_A	0.0559275	0.00554717	7.24661e-24	5.86074e-20	3.29434e-23
ADAMTSL2:Q86TH1:OID30370:v1:Cardiometabolic_II	ADAMTSL2	PGS_T2D_gwas	DISC	29350	0.0346522	0.0055498	4.32747e-10	0.00129137	rs9987289_A	0.0329988	0.00555434	2.86345e-09	1.26362e-05	3.97316e-08
ADAMTSL2:Q86TH1:OID30370:v1:Cardiometabolic_II	ADAMTSL2	PGS_T2D_obesity	DISC	29350	0.015568	0.0055523	0.00505245	0.00026069	rs113151028_C	0.0153731	0.00555066	0.00561621	1	0.0553884
ADAMTSL2:Q86TH1:OID30370:v1:Cardiometabolic_II	ADAMTSL2	PGS_T2D_proinsulin	DISC	29350	-0.0116027	0.00555146	0.0366234	0.000144865	rs168960_A	-0.0111181	0.00554685	0.0450371	1	0.722984
ADAMTSL2:Q86TH1:OID30370:v1:Cardiometabolic_II	ADAMTSL2	PGS_T2D_beta_cell	DISC	29350	0.0143097	0.00555182	0.00995748	0.000220297	rs9987289_A	0.0136516	0.00554962	0.0139024	1	0.131085
ADAMTSL2:Q86TH1:OID30370:v1:Cardiometabolic_II	ADAMTSL2	PGS_T2D_lipodystrophy	DISC	29350	0.04155	0.0055485	7.16243e-14	0.00185644	rs1008250_A	0.041385	0.0055363	7.92392e-14	2.09143e-09	8.41728e-12
ADAMTSL2:Q86TH1:OID30370:v1:Cardiometabolic_II	ADAMTSL2	PGS_T2D_gw	REP	14842	0.073485	0.0082484	5.74178e-19	0.00511553	rs9987289_A	0.0719085	0.00825607	3.36371e-18	1.6766e-14	2.67767e-17
ADAMTSL2:Q86TH1:OID30370:v1:Cardiometabolic_II	ADAMTSL2	PGS_CAD	REP	14842	0.0275683	0.00828313	0.000876083	0.00071724	rs73045269_C	0.0266779	0.00827522	0.00126763	1	0.0142996
ADAMTSL2:Q86TH1:OID30370:v1:Cardiometabolic_II	ADAMTSL2	PGS_BMI	REP	14842	0.0446831	0.00827327	6.73314e-08	0.00188641	rs9987289_A	0.0438214	0.00827193	1.19018e-07	0.00196608	7.49317e-07
ADAMTSL2:Q86TH1:OID30370:v1:Cardiometabolic_II	ADAMTSL2	PGS_T2D_gwas	REP	14842	0.0165205	0.00827065	0.0457911	0.000258469	rs9987289_A	0.0156958	0.00826876	0.0576882	1	0.295909
ADAMTSL2:Q86TH1:OID30370:v1:Cardiometabolic_II	ADAMTSL2	PGS_T2D_obesity	REP	14842	0.0162541	0.00827099	0.0494103	0.000250183	rs113151028_C	0.0156694	0.00827138	0.0581894	1	0.208671
ADAMTSL2:Q86TH1:OID30370:v1:Cardiometabolic_II	ADAMTSL2	PGS_T2D_lipodystrophy	REP	14842	0.0358496	0.00827493	1.48522e-05	0.00121464	rs1008250_A	0.035429	0.00825629	1.78879e-05	0.433685	0.000440315
ADAMTSL2:Q86TH1:OID30370:v1:Cardiometabolic_II	ADAMTSL2	PGS_T2D_gw	EUR	41257	0.0855414	0.00476562	9.06822e-72	0.00752839	NA	NA	NA	NA	2.64792e-67	5.79183e-70
ADAMTSL2:Q86TH1:OID30370:v1:Cardiometabolic_II	ADAMTSL2	PGS_CAD	EUR	41257	0.0275423	0.00478468	8.65633e-09	0.000779681	NA	NA	NA	NA	0.000252765	1.67318e-07
ADAMTSL2:Q86TH1:OID30370:v1:Cardiometabolic_II	ADAMTSL2	PGS_BMI	EUR	41257	0.0535652	0.00477995	4.18773e-29	0.00294828	NA	NA	NA	NA	1.22282e-24	6.18269e-28
ADAMTSL2:Q86TH1:OID30370:v1:Cardiometabolic_II	ADAMTSL2	PGS_T2D_gwas	EUR	41257	0.0290324	0.00477963	1.25694e-09	0.000868084	NA	NA	NA	NA	3.67028e-05	5.68139e-08
ADAMTSL2:Q86TH1:OID30370:v1:Cardiometabolic_II	ADAMTSL2	PGS_T2D_obesity	EUR	41257	0.0163796	0.00478131	0.000613676	0.000276289	NA	NA	NA	NA	1	0.00969344
ADAMTSL2:Q86TH1:OID30370:v1:Cardiometabolic_II	ADAMTSL2	PGS_T2D_proinsulin	EUR	41257	-0.0110089	0.00478007	0.0212788	0.000124893	NA	NA	NA	NA	1	0.609645
ADAMTSL2:Q86TH1:OID30370:v1:Cardiometabolic_II	ADAMTSL2	PGS_T2D_beta_cell	EUR	41257	0.0122983	0.00477997	0.0100889	0.000155863	NA	NA	NA	NA	1	0.105682
ADAMTSL2:Q86TH1:OID30370:v1:Cardiometabolic_II	ADAMTSL2	PGS_T2D_lipodystrophy	EUR	41257	0.0390224	0.00477904	3.29628e-16	0.00156753	NA	NA	NA	NA	9.62513e-12	2.36206e-14
ADAMTSL2:Q86TH1:OID30370:v1:Cardiometabolic_II	ADAMTSL2	PGS_BMI	SAS	835	0.0784746	0.0347438	0.0241787	0.00570232	NA	NA	NA	NA	1	0.270103
ADAMTSL4:Q6UY14:OID30275:v1:Cardiometabolic_II	ADAMTSL4	PGS_T2D_liver_lipid	ALL	43087	-0.0132373	0.00463203	0.00426824	0.00017676	rs1260326_T	-0.00951711	0.0110424	0.388765	1	0.00936527
ADAMTSL4:Q6UY14:OID30275:v1:Cardiometabolic_II	ADAMTSL4	PGS_T2D_liver_lipid	DISC	28595	-0.0162416	0.00558184	0.0036204	0.000276714	rs1260326_T	-0.0088265	0.0135362	0.514365	1	0.00936333
ADAMTSL4:Q6UY14:OID30275:v1:Cardiometabolic_II	ADAMTSL4	PGS_CKD	AMR	75	0.284551	0.127531	0.0345043	0.0471065	NA	NA	NA	NA	1	0.998846
ADAMTSL4:Q6UY14:OID30275:v1:Cardiometabolic_II	ADAMTSL4	PGS_T2D_liver_lipid	EUR	40236	-0.0142023	0.00479862	0.00308154	0.000203918	NA	NA	NA	NA	1	0.00704558
ADAMTSL4:Q6UY14:OID30275:v1:Cardiometabolic_II	ADAMTSL4	PGS_CKD	SAS	819	-0.0768759	0.0339285	0.0237406	0.00571846	NA	NA	NA	NA	1	0.999233
ADAMTSL5:Q6ZMM2:OID30355:v1:Cardiometabolic_II	ADAMTSL5	PGS_T2D_gw	ALL	44207	-0.0123691	0.00470084	0.00851018	0.000153037	rs197198_T	-0.0112848	0.00457103	0.0135618	1	0.0189703
ADAMTSL5:Q6ZMM2:OID30355:v1:Cardiometabolic_II	ADAMTSL5	PGS_CAD	ALL	44207	-0.0124242	0.00470421	0.00826723	0.000154182	rs144799467_G	-0.012026	0.00469998	0.0105083	1	0.0296209
ADAMTSL5:Q6ZMM2:OID30355:v1:Cardiometabolic_II	ADAMTSL5	PGS_CKD	ALL	44207	0.0332271	0.00469776	1.53909e-12	0.00110472	rs1260326_T	0.0324769	0.0046986	4.84245e-12	4.49415e-08	9.51969e-12
ADAMTSL5:Q6ZMM2:OID30355:v1:Cardiometabolic_II	ADAMTSL5	PGS_T2D_liver_lipid	ALL	44207	0.0242268	0.00469752	2.51528e-07	0.000587673	rs1260326_T	0.00677672	0.0112051	0.545322	0.00734463	1.63493e-06
ADAMTSL5:Q6ZMM2:OID30355:v1:Cardiometabolic_II	ADAMTSL5	PGS_T2D_gw	DISC	29369	-0.0147652	0.00564723	0.00893796	0.000227789	rs197198_T	-0.0139039	0.00548645	0.0112749	1	0.0228345
ADAMTSL5:Q6ZMM2:OID30355:v1:Cardiometabolic_II	ADAMTSL5	PGS_CAD	DISC	29369	-0.0122463	0.00564665	0.0301083	0.000156741	rs144799467_G	-0.0119876	0.00564017	0.0335612	1	0.0916664
ADAMTSL5:Q6ZMM2:OID30355:v1:Cardiometabolic_II	ADAMTSL5	PGS_CKD	DISC	29369	0.0379946	0.00563553	1.59154e-11	0.0015126	rs1260326_T	0.0371757	0.00563697	4.32544e-11	4.64729e-07	1.11067e-10
ADAMTSL5:Q6ZMM2:OID30355:v1:Cardiometabolic_II	ADAMTSL5	PGS_T2D_liver_lipid	DISC	29369	0.0247395	0.00563906	1.1524e-05	0.000641073	rs1260326_T	0.00768983	0.0136805	0.574052	0.336501	6.57428e-05
ADAMTSL5:Q6ZMM2:OID30355:v1:Cardiometabolic_II	ADAMTSL5	PGS_CKD	REP	14838	0.0237004	0.00846721	0.0051315	0.000514353	rs1260326_T	0.0230862	0.00846762	0.00641025	1	0.0207663
ADAMTSL5:Q6ZMM2:OID30355:v1:Cardiometabolic_II	ADAMTSL5	PGS_T2D_liver_lipid	REP	14838	0.0240401	0.00845536	0.00447266	0.000530681	rs1260326_T	0.00617598	0.0195151	0.751649	1	0.0268726
ADAMTSL5:Q6ZMM2:OID30355:v1:Cardiometabolic_II	ADAMTSL5	PGS_T2D_beta_cell	REP	14838	0.0190654	0.00845878	0.0242157	0.000333572	rs149051157_C	0.0188551	0.00844116	0.0255172	1	0.315565
ADAMTSL5:Q6ZMM2:OID30355:v1:Cardiometabolic_II	ADAMTSL5	PGS_T2D_liver_lipid	AFR	1199	0.101727	0.0294397	0.000569541	0.00963002	NA	NA	NA	NA	1	0.495827
ADAMTSL5:Q6ZMM2:OID30355:v1:Cardiometabolic_II	ADAMTSL5	PGS_T2D_gw	EUR	41280	-0.0121883	0.00486492	0.0122369	0.000149037	NA	NA	NA	NA	1	0.0266113
ADAMTSL5:Q6ZMM2:OID30355:v1:Cardiometabolic_II	ADAMTSL5	PGS_CAD	EUR	41280	-0.011104	0.00486752	0.0225385	0.000123571	NA	NA	NA	NA	1	0.0675322
ADAMTSL5:Q6ZMM2:OID30355:v1:Cardiometabolic_II	ADAMTSL5	PGS_CKD	EUR	41280	0.0341139	0.00486001	2.26435e-12	0.00116867	NA	NA	NA	NA	6.61191e-08	1.38597e-11
ADAMTSL5:Q6ZMM2:OID30355:v1:Cardiometabolic_II	ADAMTSL5	PGS_T2D_liver_lipid	EUR	41280	0.0216393	0.00486014	8.51344e-06	0.000470549	NA	NA	NA	NA	0.248592	3.50315e-05
ADAMTSL5:Q6ZMM2:OID30355:v1:Cardiometabolic_II	ADAMTSL5	PGS_T2D_liver_lipid	EAS	222	0.162978	0.0730884	0.0270654	0.0221012	NA	NA	NA	NA	1	0.769522
ADAMTSL5:Q6ZMM2:OID30355:v1:Cardiometabolic_II	ADAMTSL5	PGS_CAD	SAS	835	-0.0731761	0.0346664	0.0351009	0.00516744	NA	NA	NA	NA	1	0.904675
ADAMTSL5:Q6ZMM2:OID30355:v1:Cardiometabolic_II	ADAMTSL5	PGS_BMI	SAS	835	-0.0801897	0.0347627	0.0213279	0.00616435	NA	NA	NA	NA	1	0.26189
ADAMTSL5:Q6ZMM2:OID30355:v1:Cardiometabolic_II	ADAMTSL5	PGS_T2D_obesity	SAS	835	-0.0783882	0.0349214	0.0250662	0.00583916	NA	NA	NA	NA	1	0.979285
ADCYAP1R1:P41586:OID21188:v1:Oncology	ADCYAP1R1	PGS_T2D_beta_cell	AFR	1160	-0.057679	0.0288268	0.0456486	0.00346798	NA	NA	NA	NA	1	0.526938
ADCYAP1R1:P41586:OID21188:v1:Oncology	ADCYAP1R1	PGS_T2D_liver_lipid	EAS	216	0.16514	0.0687075	0.0173533	0.0254097	NA	NA	NA	NA	1	0.718084
ADD1:P35611:OID30655:v1:Inflammation_II	ADD1	PGS_BMI	ALL	43272	-0.010699	0.00454609	0.0186043	0.000113988	rs111694004_A	-0.0103401	0.00454416	0.0228825	1	0.0399557
ADD1:P35611:OID30655:v1:Inflammation_II	ADD1	PGS_T2D_liver_lipid	ALL	43272	-0.0217418	0.00454089	1.69004e-06	0.000471607	rs1260326_T	-0.0200081	0.0108207	0.0644565	0.0493492	8.77269e-06
ADD1:P35611:OID30655:v1:Inflammation_II	ADD1	PGS_T2D_liver_lipid	DISC	28719	-0.0250907	0.00552287	5.5669e-06	0.000643802	rs1260326_T	-0.0264609	0.0133736	0.0478724	0.162554	3.5426e-05
ADD1:P35611:OID30655:v1:Inflammation_II	ADD1	PGS_BMI	REP	14553	-0.0204637	0.0079891	0.0104336	0.000396376	rs111694004_A	-0.0203406	0.00798985	0.010913	1	0.0351535
ADD1:P35611:OID30655:v1:Inflammation_II	ADD1	PGS_T2D_lipodystrophy	REP	14553	0.0216085	0.00798832	0.00683807	0.000442031	rs2501577_A	0.0214089	0.00796784	0.00721995	1	0.054593
ADD1:P35611:OID30655:v1:Inflammation_II	ADD1	PGS_BMI	EUR	40402	-0.00951605	0.00472299	0.0439286	8.99032e-05	NA	NA	NA	NA	1	0.0879171
ADD1:P35611:OID30655:v1:Inflammation_II	ADD1	PGS_T2D_liver_lipid	EUR	40402	-0.0238681	0.00471515	4.16668e-07	0.000567168	NA	NA	NA	NA	0.0121667	2.52407e-06
ADD1:P35611:OID30655:v1:Inflammation_II	ADD1	PGS_T2D_liver_lipid	EAS	223	0.197597	0.0639924	0.00235328	0.0302607	NA	NA	NA	NA	1	0.512417
ADGRB3:O60242:OID20974:v1:Neurology	ADGRB3	PGS_CKD	ALL	43472	0.0203845	0.00467912	1.32475e-05	0.000421512	rs1260326_T	0.0197367	0.00468035	2.4816e-05	0.386826	5.00914e-05
ADGRB3:O60242:OID20974:v1:Neurology	ADGRB3	PGS_BMI	ALL	43472	-0.0139715	0.0046823	0.00284753	0.000197792	rs77445966_C	-0.0138301	0.00468006	0.00312718	1	0.00713218
ADGRB3:O60242:OID20974:v1:Neurology	ADGRB3	PGS_T2D_liver_lipid	ALL	43472	0.0209202	0.00467737	7.74528e-06	0.000444281	rs1260326_T	0.00797811	0.0111742	0.475246	0.226162	3.35629e-05
ADGRB3:O60242:OID20974:v1:Neurology	ADGRB3	PGS_CKD	DISC	28893	0.024588	0.00570005	1.61119e-05	0.00063414	rs1260326_T	0.0240763	0.00570268	2.42958e-05	0.470467	7.22698e-05
ADGRB3:O60242:OID20974:v1:Neurology	ADGRB3	PGS_BMI	DISC	28893	-0.0142109	0.00570855	0.0128015	0.000211287	rs77445966_C	-0.0141875	0.00570533	0.0128988	1	0.0315262
ADGRB3:O60242:OID20974:v1:Neurology	ADGRB3	PGS_T2D_liver_lipid	DISC	28893	0.0188691	0.0057021	0.000936936	0.000373289	rs1260326_T	0.0251883	0.013828	0.0685343	1	0.0028764
ADGRB3:O60242:OID20974:v1:Neurology	ADGRB3	PGS_T2D_liver_lipid	REP	14579	0.0244759	0.00818517	0.00279199	0.000574115	rs1260326_T	-0.023926	0.0189832	0.207553	1	0.0185585
ADGRB3:O60242:OID20974:v1:Neurology	ADGRB3	PGS_T2D_beta_cell	AFR	1169	0.0730539	0.0290048	0.0119182	0.0052217	NA	NA	NA	NA	1	0.526938
ADGRB3:O60242:OID20974:v1:Neurology	ADGRB3	PGS_CKD	EUR	40608	0.0221122	0.00485239	5.20469e-06	0.00050291	NA	NA	NA	NA	0.151977	2.03614e-05
ADGRB3:O60242:OID20974:v1:Neurology	ADGRB3	PGS_BMI	EUR	40608	-0.0150139	0.00485787	0.00199867	0.000231394	NA	NA	NA	NA	1	0.00518279
ADGRB3:O60242:OID20974:v1:Neurology	ADGRB3	PGS_T2D_liver_lipid	EUR	40608	0.0204477	0.00485103	2.50182e-05	0.000430318	NA	NA	NA	NA	0.730531	9.18793e-05
ADGRB3:O60242:OID20974:v1:Neurology	ADGRB3	PGS_T2D_gwas	SAS	819	0.064023	0.0314219	0.0419402	0.00479842	NA	NA	NA	NA	1	0.94336
ADGRD1:Q6QNK2:OID30588:v1:Inflammation_II	ADGRD1	PGS_T2D_gw	ALL	43272	0.0453312	0.00428951	4.51575e-26	0.00206019	rs1169296_A	0.0439659	0.00428736	1.20204e-24	1.3186e-21	5.57449e-25
ADGRD1:Q6QNK2:OID30588:v1:Inflammation_II	ADGRD1	PGS_CAD	ALL	43272	0.0153347	0.00429743	0.000359634	0.000235426	rs28601761_C	0.0140868	0.00429567	0.00104147	1	0.00221511
ADGRD1:Q6QNK2:OID30588:v1:Inflammation_II	ADGRD1	PGS_BMI	ALL	43272	0.0221415	0.00429586	2.55894e-07	0.000491017	rs687339_C	0.0207296	0.00429227	1.37328e-06	0.00747212	9.99757e-07
ADGRD1:Q6QNK2:OID30588:v1:Inflammation_II	ADGRD1	PGS_T2D_gwas	ALL	43272	0.0165015	0.004293	0.000121304	0.000273167	rs1169296_A	0.0146574	0.00429247	0.000639165	1	0.00140311
ADGRD1:Q6QNK2:OID30588:v1:Inflammation_II	ADGRD1	PGS_T2D_liver_lipid	ALL	43272	-0.0465237	0.00428728	2.12715e-27	0.00217195	rs1260326_T	-0.0296946	0.010216	0.00365482	6.21127e-23	1.48799e-25
ADGRD1:Q6QNK2:OID30588:v1:Inflammation_II	ADGRD1	PGS_T2D_beta_cell	ALL	43272	0.0230835	0.00429031	7.47128e-08	0.000535038	rs746573199_TCCCTGCTGTGG	0.020465	0.00421383	1.19821e-06	0.00218161	5.77648e-06
ADGRD1:Q6QNK2:OID30588:v1:Inflammation_II	ADGRD1	PGS_T2D_lipodystrophy	ALL	43272	0.0117777	0.00429455	0.00610047	0.000139077	rs746573199_TCCCTGCTGTGG	0.0107396	0.00421736	0.0108834	1	0.030902
ADGRD1:Q6QNK2:OID30588:v1:Inflammation_II	ADGRD1	PGS_T2D_gw	DISC	28719	0.0499536	0.00520435	8.75237e-22	0.00261575	rs1169296_A	0.04871	0.00520107	8.11525e-21	2.55569e-17	1.27299e-20
ADGRD1:Q6QNK2:OID30588:v1:Inflammation_II	ADGRD1	PGS_CAD	DISC	28719	0.0121771	0.00521107	0.0194583	0.000155502	rs28601761_C	0.010725	0.00520936	0.0395224	1	0.0684201
ADGRD1:Q6QNK2:OID30588:v1:Inflammation_II	ADGRD1	PGS_CKD	DISC	28719	0.0128936	0.00520402	0.0132315	0.000174811	rs11061318_C	0.0091941	0.00500309	0.0661192	1	0.037487
ADGRD1:Q6QNK2:OID30588:v1:Inflammation_II	ADGRD1	PGS_BMI	DISC	28719	0.0244795	0.00520988	2.63079e-06	0.000628354	rs687339_C	0.0231239	0.00520472	8.90961e-06	0.0768191	1.08405e-05
ADGRD1:Q6QNK2:OID30588:v1:Inflammation_II	ADGRD1	PGS_T2D_gwas	DISC	28719	0.019003	0.00520638	0.000262769	0.000379279	rs1169296_A	0.0171293	0.00520576	0.0010015	1	0.0038103
ADGRD1:Q6QNK2:OID30588:v1:Inflammation_II	ADGRD1	PGS_T2D_liver_lipid	DISC	28719	-0.046979	0.00519872	1.71426e-19	0.00231937	rs1260326_T	-0.029967	0.0125882	0.0172929	5.00565e-15	1.22842e-17
ADGRD1:Q6QNK2:OID30588:v1:Inflammation_II	ADGRD1	PGS_T2D_beta_cell	DISC	28719	0.0223611	0.00520407	1.73809e-05	0.000525546	rs746573199_TCCCTGCTGTGG	0.0191128	0.00509413	0.000175824	0.507521	0.00127456
ADGRD1:Q6QNK2:OID30588:v1:Inflammation_II	ADGRD1	PGS_T2D_gw	REP	14553	0.0358879	0.00758182	2.22862e-06	0.00119485	rs1169296_A	0.0342861	0.0075804	6.1456e-06	0.0650756	1.70512e-05
ADGRD1:Q6QNK2:OID30588:v1:Inflammation_II	ADGRD1	PGS_CAD	REP	14553	0.0215114	0.00759972	0.00465318	0.000427697	rs28601761_C	0.0206306	0.00759582	0.00661463	1	0.0465658
ADGRD1:Q6QNK2:OID30588:v1:Inflammation_II	ADGRD1	PGS_BMI	REP	14553	0.0179365	0.007596	0.0182234	0.000297697	rs687339_C	0.0164555	0.00759213	0.030217	1	0.0555657
ADGRD1:Q6QNK2:OID30588:v1:Inflammation_II	ADGRD1	PGS_T2D_liver_lipid	REP	14553	-0.0456402	0.00757794	1.75593e-09	0.0019326	rs1260326_T	-0.0293349	0.0175065	0.0938279	5.12731e-05	1.25827e-07
ADGRD1:Q6QNK2:OID30588:v1:Inflammation_II	ADGRD1	PGS_T2D_beta_cell	REP	14553	0.025288	0.00758714	0.000861288	0.000592888	rs746573199_TCCCTGCTGTGG	0.0233027	0.00748469	0.00185314	1	0.0372127
ADGRD1:Q6QNK2:OID30588:v1:Inflammation_II	ADGRD1	PGS_T2D_lipodystrophy	REP	14553	0.0155955	0.00759582	0.0400741	0.00022509	rs746573199_TCCCTGCTGTGG	0.0160846	0.00749217	0.0318216	1	0.157228
ADGRD1:Q6QNK2:OID30588:v1:Inflammation_II	ADGRD1	PGS_T2D_lipodystrophy	AFR	1180	0.0669524	0.0270399	0.0134302	0.00467981	NA	NA	NA	NA	1	0.375998
ADGRD1:Q6QNK2:OID30588:v1:Inflammation_II	ADGRD1	PGS_T2D_gw	EUR	40402	0.0464034	0.00443585	1.40725e-25	0.00220513	NA	NA	NA	NA	4.10917e-21	1.73719e-24
ADGRD1:Q6QNK2:OID30588:v1:Inflammation_II	ADGRD1	PGS_CAD	EUR	40402	0.0145764	0.00444345	0.00103735	0.000217377	NA	NA	NA	NA	1	0.00554133
ADGRD1:Q6QNK2:OID30588:v1:Inflammation_II	ADGRD1	PGS_BMI	EUR	40402	0.0244835	0.00444289	3.59565e-08	0.000613132	NA	NA	NA	NA	0.00104993	1.54219e-07
ADGRD1:Q6QNK2:OID30588:v1:Inflammation_II	ADGRD1	PGS_T2D_gwas	EUR	40402	0.01437	0.00443893	0.00120774	0.000211696	NA	NA	NA	NA	1	0.0102553
ADGRD1:Q6QNK2:OID30588:v1:Inflammation_II	ADGRD1	PGS_T2D_liver_lipid	EUR	40402	-0.0475386	0.00443205	8.34532e-27	0.00231799	NA	NA	NA	NA	2.43683e-22	6.12964e-25
ADGRD1:Q6QNK2:OID30588:v1:Inflammation_II	ADGRD1	PGS_T2D_beta_cell	EUR	40402	0.0213982	0.00443667	1.419e-06	0.00046974	NA	NA	NA	NA	0.0414348	8.17456e-05
ADGRD1:Q6QNK2:OID30588:v1:Inflammation_II	ADGRD1	PGS_T2D_lipodystrophy	EUR	40402	0.00983574	0.00444075	0.0267736	9.91094e-05	NA	NA	NA	NA	1	0.0950008
ADGRD1:Q6QNK2:OID30588:v1:Inflammation_II	ADGRD1	PGS_T2D_gwas	SAS	809	0.0634208	0.0314381	0.0440148	0.00408908	NA	NA	NA	NA	1	0.94336
ADGRE1:Q14246:OID31483:v1:Oncology_II	ADGRE1	PGS_T2D_gw	ALL	44008	0.022712	0.00467823	1.20909e-06	0.000520086	rs1260326_T	0.0208922	0.00468658	8.29779e-06	0.0353054	4.45151e-06
ADGRE1:Q14246:OID31483:v1:Oncology_II	ADGRE1	PGS_CKD	ALL	44008	0.0278235	0.00467661	2.70978e-09	0.000780862	rs3184504_T	0.0257806	0.00466582	3.30551e-08	7.91255e-05	1.39918e-08
ADGRE1:Q14246:OID31483:v1:Oncology_II	ADGRE1	PGS_BMI	ALL	44008	0.0371051	0.00467797	2.20917e-15	0.00138705	rs10424498_T	0.0348458	0.00457594	2.68942e-14	6.45076e-11	1.5344e-14
ADGRE1:Q14246:OID31483:v1:Oncology_II	ADGRE1	PGS_T2D_obesity	ALL	44008	0.0103531	0.00467682	0.0268546	0.000108181	rs10424498_T	0.00907121	0.00457441	0.04737	1	0.136302
ADGRE1:Q14246:OID31483:v1:Oncology_II	ADGRE1	PGS_T2D_liver_lipid	ALL	44008	0.0302547	0.00467482	9.78322e-11	0.000923855	rs1260326_T	0.0222122	0.0111527	0.0464168	2.8567e-06	1.16842e-09
ADGRE1:Q14246:OID31483:v1:Oncology_II	ADGRE1	PGS_T2D_beta_cell	ALL	44008	0.0102099	0.00467564	0.0289939	0.000105263	rs10424498_T	0.00851014	0.00457335	0.0627774	1	0.209297
ADGRE1:Q14246:OID31483:v1:Oncology_II	ADGRE1	PGS_T2D_gw	DISC	29235	0.0251613	0.00565812	8.74234e-06	0.000664061	rs1260326_T	0.023357	0.0056678	3.78283e-05	0.255276	3.57232e-05
ADGRE1:Q14246:OID31483:v1:Oncology_II	ADGRE1	PGS_CKD	DISC	29235	0.0274285	0.00564951	1.20994e-06	0.000791428	rs3184504_T	0.0256898	0.00563626	5.18632e-06	0.0353302	6.07657e-06
ADGRE1:Q14246:OID31483:v1:Oncology_II	ADGRE1	PGS_BMI	DISC	29235	0.0402671	0.00565416	1.09079e-12	0.00170134	rs10424498_T	0.0375818	0.00554866	1.28409e-11	3.18512e-08	8.23844e-12
ADGRE1:Q14246:OID31483:v1:Oncology_II	ADGRE1	PGS_T2D_liver_lipid	DISC	29235	0.0332274	0.00564932	4.1058e-09	0.00116109	rs1260326_T	0.0383894	0.0137011	0.00508313	0.000119889	6.31562e-08
ADGRE1:Q14246:OID31483:v1:Oncology_II	ADGRE1	PGS_CKD	REP	14773	0.0271199	0.00832346	0.00112355	0.000685307	rs3184504_T	0.0244122	0.00830507	0.00329327	1	0.00533277
ADGRE1:Q14246:OID31483:v1:Oncology_II	ADGRE1	PGS_BMI	REP	14773	0.0297418	0.0083211	0.000352345	0.000824563	rs10424498_T	0.0285426	0.00809191	0.000421088	1	0.00184856
ADGRE1:Q14246:OID31483:v1:Oncology_II	ADGRE1	PGS_T2D_obesity	REP	14773	0.0173522	0.00831402	0.0368963	0.000281311	rs10424498_T	0.0152793	0.00808536	0.0588104	1	0.186432
ADGRE1:Q14246:OID31483:v1:Oncology_II	ADGRE1	PGS_T2D_liver_lipid	REP	14773	0.0241825	0.00831192	0.00362695	0.000546485	rs1260326_T	-0.00926746	0.019204	0.629402	1	0.0228669
ADGRE1:Q14246:OID31483:v1:Oncology_II	ADGRE1	PGS_T2D_beta_cell	REP	14773	0.0171665	0.00831572	0.0390032	0.00027521	rs10424498_T	0.0159183	0.0080867	0.0490342	1	0.402075
ADGRE1:Q14246:OID31483:v1:Oncology_II	ADGRE1	PGS_T2D_gw	EUR	41087	0.0243799	0.00482848	4.45584e-07	0.000607995	NA	NA	NA	NA	0.0130111	1.7455e-06
ADGRE1:Q14246:OID31483:v1:Oncology_II	ADGRE1	PGS_CKD	EUR	41087	0.0307027	0.00482488	1.99403e-10	0.000965334	NA	NA	NA	NA	5.82257e-06	1.09096e-09
ADGRE1:Q14246:OID31483:v1:Oncology_II	ADGRE1	PGS_BMI	EUR	41087	0.0375618	0.00482865	7.48258e-15	0.00144188	NA	NA	NA	NA	2.18491e-10	5.2719e-14
ADGRE1:Q14246:OID31483:v1:Oncology_II	ADGRE1	PGS_T2D_obesity	EUR	41087	0.0113768	0.00482704	0.0184332	0.00013254	NA	NA	NA	NA	1	0.106608
ADGRE1:Q14246:OID31483:v1:Oncology_II	ADGRE1	PGS_T2D_liver_lipid	EUR	41087	0.031912	0.00482312	3.72424e-11	0.00104355	NA	NA	NA	NA	1.08748e-06	5.18569e-10
ADGRE1:Q14246:OID31483:v1:Oncology_II	ADGRE1	PGS_T2D_beta_cell	EUR	41087	0.00967992	0.00482543	0.0448604	9.60187e-05	NA	NA	NA	NA	1	0.280425
ADGRE1:Q14246:OID31483:v1:Oncology_II	ADGRE1	PGS_T2D_liver_lipid	SAS	832	0.0734015	0.0331068	0.0269031	0.00557035	NA	NA	NA	NA	1	0.7908
ADGRE2:Q9UHX3:OID20755:v1:Inflammation	ADGRE2	PGS_T2D_gw	ALL	44027	0.0308848	0.00456	1.27729e-11	0.000964704	rs1260326_T	0.0283838	0.00456649	5.15682e-10	3.72969e-07	6.89832e-11
ADGRE2:Q9UHX3:OID20755:v1:Inflammation	ADGRE2	PGS_CKD	ALL	44027	0.0225731	0.00456011	7.44392e-07	0.000515557	rs3184504_T	0.0207009	0.00455032	5.39625e-06	0.0217362	3.26421e-06
ADGRE2:Q9UHX3:OID20755:v1:Inflammation	ADGRE2	PGS_BMI	ALL	44027	0.0131729	0.00456346	0.00389623	0.000175378	rs111896493_C	0.0121926	0.00452586	0.00706299	1	0.00953926
ADGRE2:Q9UHX3:OID20755:v1:Inflammation	ADGRE2	PGS_T2D_gwas	ALL	44027	0.0203516	0.00455968	8.08764e-06	0.000419196	rs78776915_C	0.0180711	0.00457053	7.70293e-05	0.236159	0.00013578
ADGRE2:Q9UHX3:OID20755:v1:Inflammation	ADGRE2	PGS_T2D_obesity	ALL	44027	0.0129989	0.00455998	0.00436514	0.000171037	rs3826759_G	0.0122753	0.00454588	0.0069302	1	0.0390819
ADGRE2:Q9UHX3:OID20755:v1:Inflammation	ADGRE2	PGS_T2D_liver_lipid	ALL	44027	0.0428092	0.00455554	5.86516e-21	0.00185527	rs1260326_T	0.0386152	0.0108693	0.000381721	1.71263e-16	2.61088e-19
ADGRE2:Q9UHX3:OID20755:v1:Inflammation	ADGRE2	PGS_T2D_beta_cell	ALL	44027	0.0200376	0.00455797	1.10436e-05	0.000406671	rs7251607_A	0.0190354	0.00447941	2.1466e-05	0.322473	0.000477148
ADGRE2:Q9UHX3:OID20755:v1:Inflammation	ADGRE2	PGS_T2D_gw	DISC	29291	0.0315555	0.00553944	1.23455e-08	0.00103222	rs1260326_T	0.0291124	0.00554713	1.54665e-07	0.000360489	6.86952e-08
ADGRE2:Q9UHX3:OID20755:v1:Inflammation	ADGRE2	PGS_CKD	DISC	29291	0.0156712	0.00553397	0.00463159	0.000255299	rs3184504_T	0.0140567	0.00552143	0.0109065	1	0.014507
ADGRE2:Q9UHX3:OID20755:v1:Inflammation	ADGRE2	PGS_BMI	DISC	29291	0.0171543	0.00554023	0.00196127	0.0003052	rs111896493_C	0.0169864	0.00549062	0.00197847	1	0.00558895
ADGRE2:Q9UHX3:OID20755:v1:Inflammation	ADGRE2	PGS_T2D_gwas	DISC	29291	0.0210631	0.00553552	0.000142046	0.00046084	rs78776915_C	0.0181295	0.00554868	0.00108683	1	0.00228049
ADGRE2:Q9UHX3:OID20755:v1:Inflammation	ADGRE2	PGS_T2D_obesity	DISC	29291	0.0167144	0.00553604	0.00253664	0.000290191	rs3826759_G	0.0162248	0.00551746	0.00327806	1	0.0391207
ADGRE2:Q9UHX3:OID20755:v1:Inflammation	ADGRE2	PGS_T2D_liver_lipid	DISC	29291	0.0447174	0.00552944	6.34213e-16	0.00207806	rs1260326_T	0.0528971	0.0134032	7.94495e-05	1.8519e-11	3.05462e-14
ADGRE2:Q9UHX3:OID20755:v1:Inflammation	ADGRE2	PGS_T2D_beta_cell	DISC	29291	0.0173111	0.00553457	0.00176286	0.000311439	rs7251607_A	0.0162494	0.0054323	0.0027806	1	0.0398406
ADGRE2:Q9UHX3:OID20755:v1:Inflammation	ADGRE2	PGS_T2D_gw	REP	14736	0.0288646	0.0080414	0.000332396	0.000800001	rs1260326_T	0.0262916	0.00805323	0.0010982	1	0.00165242
ADGRE2:Q9UHX3:OID20755:v1:Inflammation	ADGRE2	PGS_CKD	REP	14736	0.036104	0.00805014	7.35034e-06	0.00124828	rs3184504_T	0.0336987	0.00803554	2.76046e-05	0.21463	5.31724e-05
ADGRE2:Q9UHX3:OID20755:v1:Inflammation	ADGRE2	PGS_T2D_gwas	REP	14736	0.0185887	0.00804427	0.0208575	0.00033172	rs78776915_C	0.0175537	0.00806305	0.0294927	1	0.189974
ADGRE2:Q9UHX3:OID20755:v1:Inflammation	ADGRE2	PGS_T2D_liver_lipid	REP	14736	0.0389143	0.00803871	1.30589e-06	0.00145398	rs1260326_T	0.0132651	0.018596	0.475652	0.038132	3.17083e-05
ADGRE2:Q9UHX3:OID20755:v1:Inflammation	ADGRE2	PGS_T2D_beta_cell	REP	14736	0.0242481	0.00804502	0.00258221	0.000564206	rs7251607_A	0.0232004	0.00792442	0.00341997	1	0.0815757
ADGRE2:Q9UHX3:OID20755:v1:Inflammation	ADGRE2	PGS_CAD	AFR	1190	-0.0740759	0.0300153	0.0137357	0.00473585	NA	NA	NA	NA	1	0.995743
ADGRE2:Q9UHX3:OID20755:v1:Inflammation	ADGRE2	PGS_T2D_gw	EUR	41127	0.0313213	0.00470373	2.79503e-11	0.0010028	NA	NA	NA	NA	8.1615e-07	1.50958e-10
ADGRE2:Q9UHX3:OID20755:v1:Inflammation	ADGRE2	PGS_CKD	EUR	41127	0.0231043	0.00470214	8.9782e-07	0.000546294	NA	NA	NA	NA	0.0262163	3.86773e-06
ADGRE2:Q9UHX3:OID20755:v1:Inflammation	ADGRE2	PGS_BMI	EUR	41127	0.0145724	0.00470757	0.001966	0.000216898	NA	NA	NA	NA	1	0.00511614
ADGRE2:Q9UHX3:OID20755:v1:Inflammation	ADGRE2	PGS_T2D_gwas	EUR	41127	0.0195523	0.00470247	3.21851e-05	0.000391248	NA	NA	NA	NA	0.939804	0.000472799
ADGRE2:Q9UHX3:OID20755:v1:Inflammation	ADGRE2	PGS_T2D_obesity	EUR	41127	0.0135539	0.00470362	0.00395865	0.000187962	NA	NA	NA	NA	1	0.036574
ADGRE2:Q9UHX3:OID20755:v1:Inflammation	ADGRE2	PGS_T2D_liver_lipid	EUR	41127	0.0436913	0.00469726	1.45167e-20	0.00195468	NA	NA	NA	NA	4.23887e-16	6.76984e-19
ADGRE2:Q9UHX3:OID20755:v1:Inflammation	ADGRE2	PGS_T2D_beta_cell	EUR	41127	0.0182362	0.00470122	0.00010503	0.000340549	NA	NA	NA	NA	1	0.00331805
ADGRE2:Q9UHX3:OID20755:v1:Inflammation	ADGRE2	PGS_T2D_gwas	SAS	829	0.0708532	0.034391	0.0397098	0.00476468	NA	NA	NA	NA	1	0.94336
ADGRE5:P48960:OID20260:v1:Cardiometabolic	ADGRE5	PGS_T2D_gw	ALL	44170	0.0399375	0.00453838	1.41719e-18	0.00162452	rs1260326_T	0.0376187	0.00454519	1.3025e-16	4.13818e-14	1.19991e-17
ADGRE5:P48960:OID20260:v1:Cardiometabolic	ADGRE5	PGS_CKD	ALL	44170	0.0213801	0.0045405	2.49994e-06	0.000465715	rs3184504_T	0.0195021	0.00452888	1.66472e-05	0.0729982	1.04034e-05
ADGRE5:P48960:OID20260:v1:Cardiometabolic	ADGRE5	PGS_BMI	ALL	44170	0.0227742	0.00454317	5.38401e-07	0.000527773	rs1260326_T	0.0221243	0.00454043	1.10439e-06	0.0157213	2.04106e-06
ADGRE5:P48960:OID20260:v1:Cardiometabolic	ADGRE5	PGS_T2D_gwas	ALL	44170	0.023083	0.00453962	3.69525e-07	0.000543025	rs1260326_T	0.0212522	0.00454199	2.89056e-06	0.0107901	8.62123e-06
ADGRE5:P48960:OID20260:v1:Cardiometabolic	ADGRE5	PGS_T2D_obesity	ALL	44170	0.0108151	0.0045403	0.0172221	0.000119224	rs55714927_C	0.0103332	0.00452338	0.0223527	1	0.10089
ADGRE5:P48960:OID20260:v1:Cardiometabolic	ADGRE5	PGS_T2D_liver_lipid	ALL	44170	0.0403523	0.00453644	6.0504e-19	0.00165979	rs1260326_T	0.0348675	0.0108346	0.00129112	1.76672e-14	2.1417e-17
ADGRE5:P48960:OID20260:v1:Cardiometabolic	ADGRE5	PGS_T2D_beta_cell	ALL	44170	0.0202003	0.00453811	8.55816e-06	0.000416194	rs111896493_C	0.019687	0.00451515	1.3023e-05	0.249898	0.000375282
ADGRE5:P48960:OID20260:v1:Cardiometabolic	ADGRE5	PGS_T2D_gw	DISC	29327	0.0404902	0.00550776	2.01148e-13	0.00171443	rs1260326_T	0.0382452	0.00551617	4.19709e-12	5.87353e-09	1.6885e-12
ADGRE5:P48960:OID20260:v1:Cardiometabolic	ADGRE5	PGS_CKD	DISC	29327	0.0159969	0.0055042	0.00366006	0.000268365	rs3184504_T	0.0143974	0.00548902	0.00872168	1	0.0116756
ADGRE5:P48960:OID20260:v1:Cardiometabolic	ADGRE5	PGS_BMI	DISC	29327	0.0245704	0.00551069	8.27763e-06	0.000631373	rs1260326_T	0.0239004	0.00550766	1.43299e-05	0.241707	3.2383e-05
ADGRE5:P48960:OID20260:v1:Cardiometabolic	ADGRE5	PGS_T2D_gwas	DISC	29327	0.0224116	0.00550584	4.70327e-05	0.000526288	rs1260326_T	0.0205899	0.00550924	0.000186334	1	0.000915114
ADGRE5:P48960:OID20260:v1:Cardiometabolic	ADGRE5	PGS_T2D_obesity	DISC	29327	0.0156876	0.00550702	0.0043935	0.000257828	rs55714927_C	0.0155301	0.00548487	0.00463701	1	0.0524259
ADGRE5:P48960:OID20260:v1:Cardiometabolic	ADGRE5	PGS_T2D_liver_lipid	DISC	29327	0.0417686	0.00550076	3.21314e-14	0.00182881	rs1260326_T	0.0495318	0.0133669	0.000211313	9.38236e-10	1.24213e-12
ADGRE5:P48960:OID20260:v1:Cardiometabolic	ADGRE5	PGS_T2D_beta_cell	DISC	29327	0.0139494	0.00550584	0.0112961	0.000203957	rs111896493_C	0.0134604	0.00547623	0.0139779	1	0.142438
ADGRE5:P48960:OID20260:v1:Cardiometabolic	ADGRE5	PGS_T2D_gw	REP	14843	0.0376895	0.00801253	2.57642e-06	0.00137349	rs1260326_T	0.0352753	0.00802401	1.10921e-05	0.0752314	1.93594e-05
ADGRE5:P48960:OID20260:v1:Cardiometabolic	ADGRE5	PGS_CKD	REP	14843	0.0312788	0.00802576	9.77003e-05	0.000943311	rs3184504_T	0.0288728	0.00800921	0.000313235	1	0.000588204
ADGRE5:P48960:OID20260:v1:Cardiometabolic	ADGRE5	PGS_BMI	REP	14843	0.0196211	0.00802671	0.014518	0.000371337	rs1260326_T	0.0190377	0.00802141	0.01764	1	0.0466672
ADGRE5:P48960:OID20260:v1:Cardiometabolic	ADGRE5	PGS_T2D_gwas	REP	14843	0.0236851	0.00801743	0.00313968	0.000542249	rs1260326_T	0.0218797	0.00802037	0.00637927	1	0.0623268
ADGRE5:P48960:OID20260:v1:Cardiometabolic	ADGRE5	PGS_T2D_liver_lipid	REP	14843	0.0369768	0.00801361	3.97827e-06	0.00132176	rs1260326_T	0.00776577	0.0185066	0.674768	0.116166	8.34869e-05
ADGRE5:P48960:OID20260:v1:Cardiometabolic	ADGRE5	PGS_T2D_beta_cell	REP	14843	0.0311467	0.00801692	0.000102727	0.000937428	rs111896493_C	0.0306022	0.00798101	0.000126402	1	0.0081571
ADGRE5:P48960:OID20260:v1:Cardiometabolic	ADGRE5	PGS_CKD	AFR	1197	0.0633042	0.0313397	0.0436231	0.00321722	NA	NA	NA	NA	1	0.406872
ADGRE5:P48960:OID20260:v1:Cardiometabolic	ADGRE5	PGS_T2D_lipodystrophy	AMR	76	-0.406665	0.146517	0.00988495	0.0758963	NA	NA	NA	NA	1	0.376098
ADGRE5:P48960:OID20260:v1:Cardiometabolic	ADGRE5	PGS_T2D_gw	EUR	41260	0.0407892	0.00467447	2.73659e-18	0.00171424	NA	NA	NA	NA	7.99084e-14	2.37171e-17
ADGRE5:P48960:OID20260:v1:Cardiometabolic	ADGRE5	PGS_CKD	EUR	41260	0.0222467	0.0046752	1.9575e-06	0.000510436	NA	NA	NA	NA	0.057159	8.2159e-06
ADGRE5:P48960:OID20260:v1:Cardiometabolic	ADGRE5	PGS_BMI	EUR	41260	0.0228851	0.00467983	1.01137e-06	0.000539067	NA	NA	NA	NA	0.029532	3.80461e-06
ADGRE5:P48960:OID20260:v1:Cardiometabolic	ADGRE5	PGS_T2D_gwas	EUR	41260	0.0227332	0.00467496	1.16185e-06	0.000533048	NA	NA	NA	NA	0.0339261	2.49162e-05
ADGRE5:P48960:OID20260:v1:Cardiometabolic	ADGRE5	PGS_T2D_obesity	EUR	41260	0.011787	0.00467655	0.0117243	0.000143264	NA	NA	NA	NA	1	0.0795522
ADGRE5:P48960:OID20260:v1:Cardiometabolic	ADGRE5	PGS_T2D_liver_lipid	EUR	41260	0.0403051	0.0046709	6.40749e-18	0.00167643	NA	NA	NA	NA	1.87099e-13	2.21473e-16
ADGRE5:P48960:OID20260:v1:Cardiometabolic	ADGRE5	PGS_T2D_beta_cell	EUR	41260	0.0187646	0.00467392	5.96159e-05	0.000363409	NA	NA	NA	NA	1	0.00196799
ADGRE5:P48960:OID20260:v1:Cardiometabolic	ADGRE5	PGS_T2D_gw	SAS	829	0.0863489	0.0348105	0.0133292	0.0068954	NA	NA	NA	NA	1	0.347124
ADGRE5:P48960:OID20260:v1:Cardiometabolic	ADGRE5	PGS_T2D_gwas	SAS	829	0.0767017	0.03471	0.0274115	0.00548114	NA	NA	NA	NA	1	0.94336
ADGRE5:P48960:OID20260:v1:Cardiometabolic	ADGRE5	PGS_T2D_liver_lipid	SAS	829	0.0717995	0.0349329	0.0401789	0.00474582	NA	NA	NA	NA	1	0.7908
ADGRF5:Q8IZF2:OID30349:v1:Cardiometabolic_II	ADGRF5	PGS_CAD	ALL	44207	0.0148941	0.00465066	0.00136297	0.000220193	rs111338191_A	0.0123481	0.00465614	0.00800473	1	0.00679863
ADGRF5:Q8IZF2:OID30349:v1:Cardiometabolic_II	ADGRF5	PGS_CKD	ALL	44207	0.0124437	0.00464671	0.00740987	0.000153972	rs4098923_A	0.00779587	0.00467067	0.0951024	1	0.0196482
ADGRF5:Q8IZF2:OID30349:v1:Cardiometabolic_II	ADGRF5	PGS_T2D_liver_lipid	ALL	44207	-0.0172429	0.0046449	0.000205692	0.000295827	rs1260326_T	-0.02221	0.0110799	0.0450192	1	0.000601916
ADGRF5:Q8IZF2:OID30349:v1:Cardiometabolic_II	ADGRF5	PGS_T2D_proinsulin	ALL	44207	-0.0104963	0.00464463	0.023834	0.000109653	rs927826_G	-0.00993792	0.00460963	0.0310968	1	0.518518
ADGRF5:Q8IZF2:OID30349:v1:Cardiometabolic_II	ADGRF5	PGS_CAD	DISC	29369	0.0121356	0.00564841	0.0316818	0.000148834	rs111338191_A	0.00937006	0.00565468	0.097521	1	0.0949809
ADGRF5:Q8IZF2:OID30349:v1:Cardiometabolic_II	ADGRF5	PGS_CKD	DISC	29369	0.0115387	0.00564124	0.0408228	0.000134896	rs4098923_A	0.00526844	0.00567627	0.353336	1	0.102598
ADGRF5:Q8IZF2:OID30349:v1:Cardiometabolic_II	ADGRF5	PGS_T2D_liver_lipid	DISC	29369	-0.019768	0.00564147	0.000458923	0.000395782	rs1260326_T	-0.0240785	0.0136868	0.0785454	1	0.00156055
ADGRF5:Q8IZF2:OID30349:v1:Cardiometabolic_II	ADGRF5	PGS_T2D_proinsulin	DISC	29369	-0.0111263	0.00564189	0.0486099	0.000125397	rs927826_G	-0.0106065	0.00559548	0.0580296	1	0.759659
ADGRF5:Q8IZF2:OID30349:v1:Cardiometabolic_II	ADGRF5	PGS_CAD	REP	14838	0.0207193	0.00819921	0.0115148	0.000409879	rs111338191_A	0.0185937	0.00820998	0.0235415	1	0.0885618
ADGRF5:Q8IZF2:OID30349:v1:Cardiometabolic_II	ADGRF5	PGS_CAD	EUR	41280	0.0140749	0.00481446	0.00346346	0.000196323	NA	NA	NA	NA	1	0.0149754
ADGRF5:Q8IZF2:OID30349:v1:Cardiometabolic_II	ADGRF5	PGS_CKD	EUR	41280	0.0130888	0.00480967	0.00650424	0.000170121	NA	NA	NA	NA	1	0.0172624
ADGRF5:Q8IZF2:OID30349:v1:Cardiometabolic_II	ADGRF5	PGS_T2D_liver_lipid	EUR	41280	-0.0171477	0.00480776	0.00036196	0.000292184	NA	NA	NA	NA	1	0.00101087
ADGRF5:Q8IZF2:OID30349:v1:Cardiometabolic_II	ADGRF5	PGS_T2D_proinsulin	EUR	41280	-0.0105071	0.00480824	0.0288783	0.0001097	NA	NA	NA	NA	1	0.637716
ADGRG1:Q9Y653:OID21294:v1:Oncology	ADGRG1	PGS_T2D_gw	ALL	43657	0.0833572	0.00443253	1.38689e-78	0.00722592	rs1260326_T	0.0823858	0.00444168	1.65833e-76	4.04973e-74	9.93827e-77
ADGRG1:Q9Y653:OID21294:v1:Oncology	ADGRG1	PGS_BMI	ALL	43657	0.0538141	0.00444464	1.08971e-33	0.0030094	rs1047891_C	0.0529864	0.00444237	9.56646e-33	3.18195e-29	2.05228e-32
ADGRG1:Q9Y653:OID21294:v1:Oncology	ADGRG1	PGS_T2D_gwas	ALL	43657	0.0292354	0.00444672	4.93383e-11	0.000889456	rs738409_C	0.0274217	0.00444826	7.12772e-10	1.44068e-06	2.68437e-09
ADGRG1:Q9Y653:OID21294:v1:Oncology	ADGRG1	PGS_T2D_obesity	ALL	43657	0.016727	0.00444759	0.000169515	0.000291249	rs72837682_T	0.0165384	0.00444442	0.000198562	1	0.0034649
ADGRG1:Q9Y653:OID21294:v1:Oncology	ADGRG1	PGS_T2D_liver_lipid	ALL	43657	0.02564	0.0044466	8.16249e-09	0.000684331	rs1260326_T	0.0418254	0.0106193	8.2077e-05	0.000238345	7.22331e-08
ADGRG1:Q9Y653:OID21294:v1:Oncology	ADGRG1	PGS_T2D_beta_cell	ALL	43657	0.0162335	0.00444645	0.000261627	0.000274464	rs8176693_C	0.0136839	0.00444503	0.00208191	1	0.00612959
ADGRG1:Q9Y653:OID21294:v1:Oncology	ADGRG1	PGS_T2D_lipodystrophy	ALL	43657	0.0262981	0.00444851	3.41187e-09	0.000719266	rs1801257_C	0.0260812	0.00444584	4.48528e-09	9.96267e-05	8.57445e-08
ADGRG1:Q9Y653:OID21294:v1:Oncology	ADGRG1	PGS_T2D_gw	DISC	29021	0.0850799	0.00538995	6.76119e-56	0.00771123	rs1260326_T	0.0839034	0.00540027	3.2333e-54	1.97427e-51	4.84497e-54
ADGRG1:Q9Y653:OID21294:v1:Oncology	ADGRG1	PGS_BMI	DISC	29021	0.0583815	0.00540121	3.51744e-27	0.00363228	rs1047891_C	0.0572639	0.00539849	3.07631e-26	1.02709e-22	7.07824e-26
ADGRG1:Q9Y653:OID21294:v1:Oncology	ADGRG1	PGS_T2D_gwas	DISC	29021	0.0276676	0.00540547	3.1002e-07	0.00081704	rs738409_C	0.0257557	0.00540824	1.92314e-06	0.00905259	1.28287e-05
ADGRG1:Q9Y653:OID21294:v1:Oncology	ADGRG1	PGS_T2D_obesity	DISC	29021	0.015416	0.00540699	0.00435956	0.00025367	rs72837682_T	0.0153931	0.00540254	0.00438551	1	0.0524259
ADGRG1:Q9Y653:OID21294:v1:Oncology	ADGRG1	PGS_T2D_liver_lipid	DISC	29021	0.0296455	0.0054038	4.14471e-08	0.000938482	rs1260326_T	0.0479315	0.0131109	0.000256791	0.00121026	4.93002e-07
ADGRG1:Q9Y653:OID21294:v1:Oncology	ADGRG1	PGS_T2D_beta_cell	DISC	29021	0.0148627	0.00540602	0.00597629	0.000235876	rs8176693_C	0.0123837	0.00540473	0.0219549	1	0.0959472
ADGRG1:Q9Y653:OID21294:v1:Oncology	ADGRG1	PGS_T2D_lipodystrophy	DISC	29021	0.0249884	0.00540638	3.81662e-06	0.000666349	rs1801257_C	0.0247604	0.00540368	4.62158e-06	0.111445	7.62805e-05
ADGRG1:Q9Y653:OID21294:v1:Oncology	ADGRG1	PGS_T2D_gw	REP	14636	0.0786861	0.00779846	7.33034e-24	0.00612061	rs1260326_T	0.0782314	0.00781634	1.66215e-23	2.14046e-19	5.12775e-22
ADGRG1:Q9Y653:OID21294:v1:Oncology	ADGRG1	PGS_CKD	REP	14636	0.0156726	0.00783487	0.045479	0.000242181	rs3184504_T	0.0140384	0.00783022	0.0730176	1	0.123377
ADGRG1:Q9Y653:OID21294:v1:Oncology	ADGRG1	PGS_BMI	REP	14636	0.0450036	0.00782681	9.10701e-09	0.00199701	rs1047891_C	0.0446309	0.00782358	1.18837e-08	0.000265925	1.2107e-07
ADGRG1:Q9Y653:OID21294:v1:Oncology	ADGRG1	PGS_T2D_gwas	REP	14636	0.0317039	0.00782201	5.07923e-05	0.000993433	rs738409_C	0.0301454	0.00782259	0.000116879	1	0.00309669
ADGRG1:Q9Y653:OID21294:v1:Oncology	ADGRG1	PGS_T2D_obesity	REP	14636	0.0187308	0.00782472	0.0166872	0.000346774	rs72837682_T	0.0182429	0.00782158	0.0196943	1	0.13807
ADGRG1:Q9Y653:OID21294:v1:Oncology	ADGRG1	PGS_T2D_liver_lipid	REP	14636	0.0165371	0.0078243	0.0345701	0.000270355	rs1260326_T	0.0305519	0.0181157	0.0917238	1	0.118148
ADGRG1:Q9Y653:OID21294:v1:Oncology	ADGRG1	PGS_T2D_beta_cell	REP	14636	0.0177169	0.00782698	0.0236155	0.00031008	rs8176693_C	0.0149522	0.00782404	0.0560163	1	0.315565
ADGRG1:Q9Y653:OID21294:v1:Oncology	ADGRG1	PGS_T2D_lipodystrophy	REP	14636	0.029261	0.00783156	0.000187461	0.000844321	rs1801257_C	0.0291253	0.00782538	0.000198475	1	0.00396231
ADGRG1:Q9Y653:OID21294:v1:Oncology	ADGRG1	PGS_T2D_gw	EUR	40768	0.0832884	0.00456768	5.43914e-74	0.00728496	NA	NA	NA	NA	1.58823e-69	3.71632e-72
ADGRG1:Q9Y653:OID21294:v1:Oncology	ADGRG1	PGS_CKD	EUR	40768	0.0105403	0.00458322	0.0214668	0.000116813	NA	NA	NA	NA	1	0.0509857
ADGRG1:Q9Y653:OID21294:v1:Oncology	ADGRG1	PGS_BMI	EUR	40768	0.0540175	0.00458043	4.77708e-32	0.00306166	NA	NA	NA	NA	1.39491e-27	8.66362e-31
ADGRG1:Q9Y653:OID21294:v1:Oncology	ADGRG1	PGS_T2D_gwas	EUR	40768	0.0286252	0.0045815	4.19829e-10	0.000861487	NA	NA	NA	NA	1.2259e-05	2.0906e-08
ADGRG1:Q9Y653:OID21294:v1:Oncology	ADGRG1	PGS_T2D_obesity	EUR	40768	0.0171253	0.00458309	0.000186759	0.000308313	NA	NA	NA	NA	1	0.00428671
ADGRG1:Q9Y653:OID21294:v1:Oncology	ADGRG1	PGS_T2D_liver_lipid	EUR	40768	0.0280766	0.00458043	8.88626e-10	0.000829195	NA	NA	NA	NA	2.59479e-05	9.42521e-09
ADGRG1:Q9Y653:OID21294:v1:Oncology	ADGRG1	PGS_T2D_beta_cell	EUR	40768	0.0155508	0.00458165	0.00068905	0.000254404	NA	NA	NA	NA	1	0.0142566
ADGRG1:Q9Y653:OID21294:v1:Oncology	ADGRG1	PGS_T2D_lipodystrophy	EUR	40768	0.0261925	0.00458333	1.10645e-08	0.000720816	NA	NA	NA	NA	0.000323085	2.55965e-07
ADGRG1:Q9Y653:OID21294:v1:Oncology	ADGRG1	PGS_T2D_gw	SAS	814	0.148155	0.0357455	3.78446e-05	0.0184421	NA	NA	NA	NA	1	0.0277968
ADGRG1:Q9Y653:OID21294:v1:Oncology	ADGRG1	PGS_BMI	SAS	814	0.0900918	0.0358576	0.0121941	0.0068728	NA	NA	NA	NA	1	0.184728
ADGRG2:Q8IZP9:OID20189:v1:Cardiometabolic	ADGRG2	PGS_T2D_gw	ALL	43848	-0.0647146	0.00430113	4.92481e-51	0.00429856	rs755740174_AT	-0.0643883	0.00429448	1.08597e-50	1.43804e-46	1.66311e-49
ADGRG2:Q8IZP9:OID20189:v1:Cardiometabolic	ADGRG2	PGS_CAD	ALL	43848	-0.0169849	0.00431474	8.28097e-05	0.000295657	rs755740174_AT	-0.0160433	0.00430873	0.000196768	1	0.000630298
ADGRG2:Q8IZP9:OID20189:v1:Cardiometabolic	ADGRG2	PGS_BMI	ALL	43848	-0.0629608	0.00430347	2.34428e-48	0.00406544	rs112771035_C	-0.0625678	0.00430055	7.68762e-48	6.8453e-44	8.1994e-47
ADGRG2:Q8IZP9:OID20189:v1:Cardiometabolic	ADGRG2	PGS_T2D_gwas	ALL	43848	-0.0194344	0.00430955	6.51149e-06	0.000387971	rs186021206_G	-0.019128	0.00430168	8.74382e-06	0.190135	0.000112534
ADGRG2:Q8IZP9:OID20189:v1:Cardiometabolic	ADGRG2	PGS_T2D_obesity	ALL	43848	-0.013579	0.0043098	0.0016297	0.00018943	rs755740174_AT	-0.0130623	0.00430323	0.00240305	1	0.0188506
ADGRG2:Q8IZP9:OID20189:v1:Cardiometabolic	ADGRG2	PGS_T2D_liver_lipid	ALL	43848	0.00925776	0.00430992	0.0317182	8.80544e-05	rs1260326_T	-0.00373437	0.0102667	0.716056	1	0.0571005
ADGRG2:Q8IZP9:OID20189:v1:Cardiometabolic	ADGRG2	PGS_T2D_lipodystrophy	ALL	43848	-0.0167786	0.00431112	9.95942e-05	0.000289004	rs186021206_G	-0.016341	0.00430333	0.000146479	1	0.000928914
ADGRG2:Q8IZP9:OID20189:v1:Cardiometabolic	ADGRG2	PGS_T2D_gw	DISC	29143	-0.0675011	0.00514843	3.67942e-39	0.00484624	rs755740174_AT	-0.0670834	0.00514078	8.24972e-39	1.07439e-34	1.31831e-37
ADGRG2:Q8IZP9:OID20189:v1:Cardiometabolic	ADGRG2	PGS_CAD	DISC	29143	-0.0169106	0.00516197	0.00105413	0.000304243	rs755740174_AT	-0.0159061	0.00515516	0.00203424	1	0.00738621
ADGRG2:Q8IZP9:OID20189:v1:Cardiometabolic	ADGRG2	PGS_BMI	DISC	29143	-0.0567559	0.00515213	3.63746e-28	0.00342715	rs112771035_C	-0.0563315	0.00514757	8.10532e-28	1.06214e-23	7.7441e-27
ADGRG2:Q8IZP9:OID20189:v1:Cardiometabolic	ADGRG2	PGS_T2D_gwas	DISC	29143	-0.0172263	0.00515704	0.000837804	0.000316307	rs186021206_G	-0.016716	0.00514755	0.00116608	1	0.00980665
ADGRG2:Q8IZP9:OID20189:v1:Cardiometabolic	ADGRG2	PGS_T2D_lipodystrophy	DISC	29143	-0.0194914	0.0051579	0.000157815	0.00040478	rs186021206_G	-0.0188182	0.00514861	0.000257625	1	0.00184725
ADGRG2:Q8IZP9:OID20189:v1:Cardiometabolic	ADGRG2	PGS_T2D_gw	REP	14705	-0.0593514	0.00778108	2.53742e-14	0.00337474	rs755740174_AT	-0.0592564	0.00776834	2.532e-14	7.40926e-10	6.53942e-13
ADGRG2:Q8IZP9:OID20189:v1:Cardiometabolic	ADGRG2	PGS_CAD	REP	14705	-0.01598	0.00781081	0.0407853	0.00024368	rs755740174_AT	-0.0151948	0.00779893	0.0513963	1	0.207673
ADGRG2:Q8IZP9:OID20189:v1:Cardiometabolic	ADGRG2	PGS_BMI	REP	14705	-0.0757672	0.00778026	2.41727e-22	0.00548722	rs112771035_C	-0.0754514	0.00777764	3.47962e-22	7.05843e-18	2.84077e-20
ADGRG2:Q8IZP9:OID20189:v1:Cardiometabolic	ADGRG2	PGS_T2D_gwas	REP	14705	-0.0240885	0.00779494	0.00200349	0.000555764	rs186021206_G	-0.0242702	0.00778123	0.00181777	1	0.0456298
ADGRG2:Q8IZP9:OID20189:v1:Cardiometabolic	ADGRG2	PGS_T2D_obesity	REP	14705	-0.0227484	0.00779507	0.00352477	0.000495666	rs755740174_AT	-0.0223671	0.00778256	0.00405889	1	0.0948102
ADGRG2:Q8IZP9:OID20189:v1:Cardiometabolic	ADGRG2	PGS_T2D_liver_lipid	REP	14705	0.0183208	0.00779492	0.0187689	0.000321575	rs1260326_T	-0.018491	0.0179988	0.304272	1	0.0783283
ADGRG2:Q8IZP9:OID20189:v1:Cardiometabolic	ADGRG2	PGS_T2D_gw	AFR	1177	-0.0660296	0.0306457	0.0314039	0.0037255	NA	NA	NA	NA	1	0.617498
ADGRG2:Q8IZP9:OID20189:v1:Cardiometabolic	ADGRG2	PGS_BMI	AFR	1177	-0.0821151	0.0303668	0.00695228	0.00585418	NA	NA	NA	NA	1	0.999321
ADGRG2:Q8IZP9:OID20189:v1:Cardiometabolic	ADGRG2	PGS_T2D_lipodystrophy	AFR	1177	0.0801044	0.0306042	0.00897843	0.00548715	NA	NA	NA	NA	1	0.375998
ADGRG2:Q8IZP9:OID20189:v1:Cardiometabolic	ADGRG2	PGS_CKD	AMR	75	0.380965	0.166963	0.0309342	0.0664169	NA	NA	NA	NA	1	0.998846
ADGRG2:Q8IZP9:OID20189:v1:Cardiometabolic	ADGRG2	PGS_T2D_liver_lipid	AMR	75	0.606545	0.147534	0.000349611	0.15684	NA	NA	NA	NA	1	0.406218
ADGRG2:Q8IZP9:OID20189:v1:Cardiometabolic	ADGRG2	PGS_T2D_gw	EUR	40969	-0.0667871	0.00442609	2.61412e-51	0.00460412	NA	NA	NA	NA	7.63324e-47	9.48185e-50
ADGRG2:Q8IZP9:OID20189:v1:Cardiometabolic	ADGRG2	PGS_CAD	EUR	40969	-0.0170621	0.00443996	0.000121795	0.000300167	NA	NA	NA	NA	1	0.000892355
ADGRG2:Q8IZP9:OID20189:v1:Cardiometabolic	ADGRG2	PGS_BMI	EUR	40969	-0.0614193	0.00443003	1.30834e-43	0.00389021	NA	NA	NA	NA	3.82035e-39	3.92235e-42
ADGRG2:Q8IZP9:OID20189:v1:Cardiometabolic	ADGRG2	PGS_T2D_gwas	EUR	40969	-0.0193438	0.00443461	1.29192e-05	0.000386707	NA	NA	NA	NA	0.377242	0.000214445
ADGRG2:Q8IZP9:OID20189:v1:Cardiometabolic	ADGRG2	PGS_T2D_obesity	EUR	40969	-0.0115799	0.00443608	0.00904724	0.000138532	NA	NA	NA	NA	1	0.0662862
ADGRG2:Q8IZP9:OID20189:v1:Cardiometabolic	ADGRG2	PGS_T2D_lipodystrophy	EUR	40969	-0.0190517	0.0044364	1.75567e-05	0.00037482	NA	NA	NA	NA	0.512654	0.000197342
ADGRG2:Q8IZP9:OID20189:v1:Cardiometabolic	ADGRG2	PGS_BMI	SAS	820	-0.0904511	0.0333348	0.00680879	0.00822659	NA	NA	NA	NA	1	0.1482
ADGRV1:Q8WXG9:OID30877:v1:Neurology_II	ADGRV1	PGS_T2D_liver_lipid	DISC	28441	-0.0123943	0.00586273	0.0345162	0.000156948	rs5030737_G	-0.0123471	0.00586027	0.0351339	1	0.0675158
ADGRV1:Q8WXG9:OID30877:v1:Neurology_II	ADGRV1	PGS_CAD	REP	14351	0.0181092	0.00859637	0.0351685	0.000308875	rs1800451_C	0.0175816	0.00859073	0.0407176	1	0.189587
ADGRV1:Q8WXG9:OID30877:v1:Neurology_II	ADGRV1	PGS_T2D_gw	AFR	1163	0.0616765	0.0301968	0.0413395	0.0036013	NA	NA	NA	NA	1	0.619706
ADH1B:P00325:OID30612:v1:Inflammation_II	ADH1B	PGS_T2D_gw	ALL	43272	0.0844716	0.00460366	6.50501e-75	0.00712846	rs3747207_G	0.0833365	0.00459897	4.08541e-73	1.89946e-70	4.24705e-73
ADH1B:P00325:OID30612:v1:Inflammation_II	ADH1B	PGS_CAD	ALL	43272	0.0277829	0.00462287	1.87149e-09	0.00077005	rs1260326_T	0.0276049	0.00462293	2.37191e-09	5.46474e-05	3.81835e-08
ADH1B:P00325:OID30612:v1:Inflammation_II	ADH1B	PGS_CKD	ALL	43272	0.0202538	0.00461938	1.16514e-05	0.000410018	rs10883451_T	0.0193999	0.00461637	2.64619e-05	0.34022	4.45006e-05
ADH1B:P00325:OID30612:v1:Inflammation_II	ADH1B	PGS_BMI	ALL	43272	0.0586467	0.00461524	6.28087e-37	0.00343266	rs552990723_T	0.0582565	0.00460985	1.52455e-36	1.83401e-32	1.38746e-35
ADH1B:P00325:OID30612:v1:Inflammation_II	ADH1B	PGS_T2D_gwas	ALL	43272	0.0310822	0.00461772	1.70529e-11	0.000965746	rs3747207_G	0.0286611	0.00461726	5.43612e-10	4.97944e-07	1.02248e-09
ADH1B:P00325:OID30612:v1:Inflammation_II	ADH1B	PGS_T2D_obesity	ALL	43272	0.0124652	0.00461895	0.0069634	0.000155379	rs552990723_T	0.0122014	0.00461339	0.00817716	1	0.0530013
ADH1B:P00325:OID30612:v1:Inflammation_II	ADH1B	PGS_T2D_beta_cell	ALL	43272	0.0130805	0.00461758	0.00461701	0.000171194	rs10405357_T	0.0129771	0.00461036	0.00488357	1	0.0560528
ADH1B:P00325:OID30612:v1:Inflammation_II	ADH1B	PGS_T2D_lipodystrophy	ALL	43272	0.0294109	0.00461926	1.94673e-10	0.000864202	rs2066702_G	0.0289788	0.00459307	2.83112e-10	5.68446e-06	5.95781e-09
ADH1B:P00325:OID30612:v1:Inflammation_II	ADH1B	PGS_T2D_gw	DISC	28719	0.086981	0.00556698	8.35602e-55	0.00781091	rs3747207_G	0.0858187	0.00555863	1.4746e-53	2.43996e-50	5.57954e-53
ADH1B:P00325:OID30612:v1:Inflammation_II	ADH1B	PGS_CAD	DISC	28719	0.0242043	0.0055876	1.48405e-05	0.000605099	rs1260326_T	0.024067	0.00558764	1.65895e-05	0.433343	0.000199093
ADH1B:P00325:OID30612:v1:Inflammation_II	ADH1B	PGS_CKD	DISC	28719	0.0229288	0.00558027	3.9864e-05	0.000544468	rs10883451_T	0.0221793	0.00557713	7.0012e-05	1	0.000171479
ADH1B:P00325:OID30612:v1:Inflammation_II	ADH1B	PGS_BMI	DISC	28719	0.0600748	0.00557848	5.43041e-27	0.00372713	rs552990723_T	0.0595305	0.00557127	1.33881e-26	1.58568e-22	1.08534e-25
ADH1B:P00325:OID30612:v1:Inflammation_II	ADH1B	PGS_T2D_gwas	DISC	28719	0.0339678	0.00558155	1.17433e-09	0.00119355	rs3747207_G	0.0310299	0.00557978	2.70401e-08	3.42905e-05	9.85769e-08
ADH1B:P00325:OID30612:v1:Inflammation_II	ADH1B	PGS_T2D_obesity	DISC	28719	0.0119585	0.00558418	0.0322425	0.000147959	rs552990723_T	0.0116207	0.0055766	0.0371848	1	0.162764
ADH1B:P00325:OID30612:v1:Inflammation_II	ADH1B	PGS_T2D_lipodystrophy	DISC	28719	0.024341	0.00558337	1.30774e-05	0.000612878	rs2066702_G	0.0243581	0.00557928	1.27093e-05	0.381861	0.000222816
ADH1B:P00325:OID30612:v1:Inflammation_II	ADH1B	PGS_T2D_gw	REP	14553	0.0779307	0.00818584	1.99695e-21	0.00568161	rs3747207_G	0.0769721	0.00818379	5.94536e-21	5.8311e-17	1.08649e-19
ADH1B:P00325:OID30612:v1:Inflammation_II	ADH1B	PGS_CAD	REP	14553	0.0341097	0.00822182	3.36301e-05	0.00108441	rs1260326_T	0.0338204	0.00822221	3.92194e-05	0.982	0.00115812
ADH1B:P00325:OID30612:v1:Inflammation_II	ADH1B	PGS_BMI	REP	14553	0.0550468	0.00820926	2.0821e-11	0.00282748	rs552990723_T	0.0549732	0.00820192	2.12475e-11	6.07973e-07	4.36943e-10
ADH1B:P00325:OID30612:v1:Inflammation_II	ADH1B	PGS_T2D_gwas	REP	14553	0.0245263	0.0082101	0.00281896	0.000562584	rs3747207_G	0.0230107	0.00821178	0.005083	1	0.0583246
ADH1B:P00325:OID30612:v1:Inflammation_II	ADH1B	PGS_T2D_beta_cell	REP	14553	0.0221127	0.00821191	0.00709435	0.00045716	rs10405357_T	0.0207311	0.00819962	0.011472	1	0.151038
ADH1B:P00325:OID30612:v1:Inflammation_II	ADH1B	PGS_T2D_lipodystrophy	REP	14553	0.0393865	0.00821489	1.64677e-06	0.00144774	rs2066702_G	0.0381229	0.00809445	2.50317e-06	0.0480858	7.58437e-05
ADH1B:P00325:OID30612:v1:Inflammation_II	ADH1B	PGS_BMI	AFR	1180	0.0650852	0.0330996	0.0495041	0.00304842	NA	NA	NA	NA	1	0.999321
ADH1B:P00325:OID30612:v1:Inflammation_II	ADH1B	PGS_T2D_gw	AMR	73	0.387456	0.160711	0.0239323	0.0544747	NA	NA	NA	NA	1	0.896364
ADH1B:P00325:OID30612:v1:Inflammation_II	ADH1B	PGS_T2D_gw	EUR	40402	0.0867308	0.00473263	1.03015e-74	0.00764981	NA	NA	NA	NA	3.00805e-70	7.38193e-73
ADH1B:P00325:OID30612:v1:Inflammation_II	ADH1B	PGS_CAD	EUR	40402	0.0261069	0.00475284	3.97772e-08	0.000692449	NA	NA	NA	NA	0.00116149	6.9151e-07
ADH1B:P00325:OID30612:v1:Inflammation_II	ADH1B	PGS_CKD	EUR	40402	0.0201142	0.00474859	2.28231e-05	0.000411898	NA	NA	NA	NA	0.666434	8.4345e-05
ADH1B:P00325:OID30612:v1:Inflammation_II	ADH1B	PGS_BMI	EUR	40402	0.0602464	0.00474571	7.42115e-37	0.00368671	NA	NA	NA	NA	2.16698e-32	1.7168e-35
ADH1B:P00325:OID30612:v1:Inflammation_II	ADH1B	PGS_T2D_gwas	EUR	40402	0.0327152	0.00474696	5.58952e-12	0.00108959	NA	NA	NA	NA	1.63214e-07	3.64933e-10
ADH1B:P00325:OID30612:v1:Inflammation_II	ADH1B	PGS_T2D_obesity	EUR	40402	0.0121147	0.00474969	0.0107565	0.000149395	NA	NA	NA	NA	1	0.0745341
ADH1B:P00325:OID30612:v1:Inflammation_II	ADH1B	PGS_T2D_beta_cell	EUR	40402	0.013839	0.00474759	0.00355946	0.00019511	NA	NA	NA	NA	1	0.0505203
ADH1B:P00325:OID30612:v1:Inflammation_II	ADH1B	PGS_T2D_lipodystrophy	EUR	40402	0.0278975	0.00474935	4.28841e-09	0.000791771	NA	NA	NA	NA	0.000125222	1.0956e-07
ADH1B:P00325:OID30612:v1:Inflammation_II	ADH1B	PGS_T2D_gw	SAS	809	0.0677969	0.0341992	0.0477945	0.00455079	NA	NA	NA	NA	1	0.520265
ADH1B:P00325:OID30612:v1:Inflammation_II	ADH1B	PGS_CAD	SAS	809	0.0979624	0.033752	0.00381064	0.00969744	NA	NA	NA	NA	1	0.674954
ADH4:P08319:OID20117:v1:Cardiometabolic	ADH4	PGS_T2D_gw	ALL	43072	0.0992848	0.00453828	1.61502e-105	0.00985144	rs3747207_G	0.0979723	0.0045333	4.93597e-103	4.71585e-101	2.79113e-103
ADH4:P08319:OID20117:v1:Cardiometabolic	ADH4	PGS_CAD	ALL	43072	0.0386689	0.00456269	2.42398e-17	0.00149238	rs112875651_G	0.0376896	0.00456145	1.46522e-16	7.07802e-13	2.63765e-15
ADH4:P08319:OID20117:v1:Cardiometabolic	ADH4	PGS_CKD	ALL	43072	0.0150244	0.00456186	0.000990328	0.000225696	rs10883451_T	0.0143202	0.00455965	0.00168694	1	0.00306595
ADH4:P08319:OID20117:v1:Cardiometabolic	ADH4	PGS_BMI	ALL	43072	0.0520092	0.00455873	4.1803e-30	0.00270074	rs10733608_G	0.0517416	0.00455436	7.2218e-30	1.22065e-25	6.20288e-29
ADH4:P08319:OID20117:v1:Cardiometabolic	ADH4	PGS_T2D_gwas	ALL	43072	0.037604	0.00455792	1.62505e-16	0.00141439	rs3747207_G	0.0351326	0.0045565	1.28075e-14	4.74514e-12	2.3872e-14
ADH4:P08319:OID20117:v1:Cardiometabolic	ADH4	PGS_T2D_obesity	ALL	43072	0.0127802	0.00456091	0.00507931	0.000163385	rs112875651_G	0.0124733	0.00455788	0.00620927	1	0.0433486
ADH4:P08319:OID20117:v1:Cardiometabolic	ADH4	PGS_T2D_beta_cell	ALL	43072	0.0111259	0.00455952	0.014685	0.000123907	rs10883451_T	0.010964	0.00455641	0.0161196	1	0.128047
ADH4:P08319:OID20117:v1:Cardiometabolic	ADH4	PGS_T2D_lipodystrophy	ALL	43072	0.0437157	0.00455796	9.16606e-22	0.00191042	rs1800759_T	0.0431457	0.00453707	2.00932e-21	2.67649e-17	1.34649e-19
ADH4:P08319:OID20117:v1:Cardiometabolic	ADH4	PGS_T2D_gw	DISC	28584	0.101267	0.00555631	8.4827e-74	0.0103549	rs3747207_G	0.0998497	0.00554705	4.83774e-72	2.47695e-69	1.46601e-71
ADH4:P08319:OID20117:v1:Cardiometabolic	ADH4	PGS_CAD	DISC	28584	0.0386381	0.00558268	4.57763e-12	0.00150808	rs112875651_G	0.0374069	0.00558116	2.08899e-11	1.33667e-07	5.37963e-10
ADH4:P08319:OID20117:v1:Cardiometabolic	ADH4	PGS_CKD	DISC	28584	0.0155285	0.0055791	0.00538385	0.000244242	rs10883451_T	0.0148648	0.00557618	0.00768572	1	0.0166854
ADH4:P08319:OID20117:v1:Cardiometabolic	ADH4	PGS_BMI	DISC	28584	0.0500174	0.00558041	3.3471e-19	0.00252636	rs10733608_G	0.0497189	0.00557369	4.92219e-19	9.77354e-15	4.06355e-18
ADH4:P08319:OID20117:v1:Cardiometabolic	ADH4	PGS_T2D_gwas	DISC	28584	0.0390215	0.00557732	2.68323e-12	0.00154105	rs3747207_G	0.0358944	0.0055741	1.21778e-10	7.83504e-08	4.92709e-10
ADH4:P08319:OID20117:v1:Cardiometabolic	ADH4	PGS_T2D_lipodystrophy	DISC	28584	0.0409614	0.00557786	2.13537e-13	0.00169746	rs1800759_T	0.0403019	0.00555092	3.95829e-13	6.23527e-09	2.16335e-11
ADH4:P08319:OID20117:v1:Cardiometabolic	ADH4	PGS_T2D_gw	REP	14488	0.0945648	0.00788679	5.73187e-33	0.00871546	rs3747207_G	0.0935925	0.00788522	2.41523e-32	1.6737e-28	9.35568e-31
ADH4:P08319:OID20117:v1:Cardiometabolic	ADH4	PGS_CAD	REP	14488	0.037607	0.00793376	2.15625e-06	0.00137354	rs112875651_G	0.0370515	0.00793196	3.02198e-06	0.0629625	0.000143979
ADH4:P08319:OID20117:v1:Cardiometabolic	ADH4	PGS_BMI	REP	14488	0.0555399	0.00792216	2.47646e-12	0.00299906	rs10733608_G	0.0553096	0.0079179	2.96497e-12	7.23127e-08	5.91532e-11
ADH4:P08319:OID20117:v1:Cardiometabolic	ADH4	PGS_T2D_gwas	REP	14488	0.0342279	0.00792127	1.56356e-05	0.00114169	rs3747207_G	0.0328832	0.00792177	3.32943e-05	0.456558	0.00117788
ADH4:P08319:OID20117:v1:Cardiometabolic	ADH4	PGS_T2D_obesity	REP	14488	0.0186193	0.00792614	0.0188319	0.000337736	rs112875651_G	0.018198	0.00792356	0.0216507	1	0.140784
ADH4:P08319:OID20117:v1:Cardiometabolic	ADH4	PGS_T2D_beta_cell	REP	14488	0.0182186	0.00792585	0.0215403	0.000323383	rs10883451_T	0.0178052	0.00792142	0.0246086	1	0.299931
ADH4:P08319:OID20117:v1:Cardiometabolic	ADH4	PGS_T2D_lipodystrophy	REP	14488	0.0493942	0.00792337	4.67372e-10	0.00237302	rs1800759_T	0.049088	0.00789109	5.08646e-10	1.36473e-05	1.27201e-07
ADH4:P08319:OID20117:v1:Cardiometabolic	ADH4	PGS_T2D_gw	AMR	76	0.411367	0.200407	0.0499143	0.0507712	NA	NA	NA	NA	1	0.896364
ADH4:P08319:OID20117:v1:Cardiometabolic	ADH4	PGS_T2D_gw	EUR	40233	0.100636	0.00468942	1.36323e-101	0.0101997	NA	NA	NA	NA	3.98064e-97	2.25658e-99
ADH4:P08319:OID20117:v1:Cardiometabolic	ADH4	PGS_CAD	EUR	40233	0.0379873	0.0047146	8.00889e-16	0.00145195	NA	NA	NA	NA	2.3386e-11	8.11384e-14
ADH4:P08319:OID20117:v1:Cardiometabolic	ADH4	PGS_CKD	EUR	40233	0.0142468	0.00471312	0.00250601	0.000204639	NA	NA	NA	NA	1	0.00716909
ADH4:P08319:OID20117:v1:Cardiometabolic	ADH4	PGS_BMI	EUR	40233	0.0516472	0.0047118	6.42807e-28	0.00268343	NA	NA	NA	NA	1.877e-23	8.95055e-27
ADH4:P08319:OID20117:v1:Cardiometabolic	ADH4	PGS_T2D_gwas	EUR	40233	0.038465	0.00470927	3.22783e-16	0.00149201	NA	NA	NA	NA	9.42526e-12	4.31062e-14
ADH4:P08319:OID20117:v1:Cardiometabolic	ADH4	PGS_T2D_obesity	EUR	40233	0.0117027	0.00471374	0.0130436	0.000138053	NA	NA	NA	NA	1	0.0857168
ADH4:P08319:OID20117:v1:Cardiometabolic	ADH4	PGS_T2D_beta_cell	EUR	40233	0.0110394	0.00471157	0.0191325	0.00012296	NA	NA	NA	NA	1	0.164361
ADH4:P08319:OID20117:v1:Cardiometabolic	ADH4	PGS_T2D_lipodystrophy	EUR	40233	0.0435678	0.00471	2.35046e-20	0.00191264	NA	NA	NA	NA	6.86336e-16	3.28841e-18
ADH4:P08319:OID20117:v1:Cardiometabolic	ADH4	PGS_T2D_gw	SAS	808	0.0843378	0.0337541	0.0126801	0.00689843	NA	NA	NA	NA	1	0.337222
ADH4:P08319:OID20117:v1:Cardiometabolic	ADH4	PGS_CAD	SAS	808	0.0679788	0.0333268	0.0417214	0.00461007	NA	NA	NA	NA	1	0.921187
ADH4:P08319:OID20117:v1:Cardiometabolic	ADH4	PGS_BMI	SAS	808	0.0927585	0.0334226	0.00565112	0.00849479	NA	NA	NA	NA	1	0.133895
ADH4:P08319:OID20117:v1:Cardiometabolic	ADH4	PGS_T2D_obesity	SAS	808	0.0688547	0.0336585	0.0411336	0.00463672	NA	NA	NA	NA	1	0.979285
ADIPOQ:Q15848:OID30748:v1:Inflammation_II	ADIPOQ	PGS_T2D_gw	ALL	44267	-0.0971062	0.00401475	2.0718e-128	0.0095868	rs2925979_T	-0.0948756	0.00400753	3.88658e-123	6.04965e-124	8.69564e-126
ADIPOQ:Q15848:OID30748:v1:Inflammation_II	ADIPOQ	PGS_CAD	ALL	44267	-0.0280672	0.00404187	3.86102e-12	0.000799771	rs35469083_C	-0.0271586	0.00400678	1.2324e-11	1.12742e-07	1.57551e-10
ADIPOQ:Q15848:OID30748:v1:Inflammation_II	ADIPOQ	PGS_CKD	ALL	44267	-0.00984102	0.00404012	0.0148618	9.85009e-05	rs12051272_G	-0.00887178	0.0040293	0.0276835	1	0.0367232
ADIPOQ:Q15848:OID30748:v1:Inflammation_II	ADIPOQ	PGS_BMI	ALL	44267	-0.0277171	0.00404091	7.01927e-12	0.000780336	rs17366653_T	-0.0271246	0.00402352	1.58684e-11	2.04963e-07	3.819e-11
ADIPOQ:Q15848:OID30748:v1:Inflammation_II	ADIPOQ	PGS_T2D_gwas	ALL	44267	-0.0398271	0.00403536	5.9597e-23	0.00161378	rs2925979_T	-0.0359079	0.00403336	5.65145e-19	1.74023e-18	2.50137e-20
ADIPOQ:Q15848:OID30748:v1:Inflammation_II	ADIPOQ	PGS_T2D_obesity	ALL	44267	-0.0135879	0.00403879	0.000767885	0.000187888	rs143257534_C	-0.0124201	0.00398741	0.00184171	1	0.0110591
ADIPOQ:Q15848:OID30748:v1:Inflammation_II	ADIPOQ	PGS_T2D_lipodystrophy	ALL	44267	-0.0431203	0.00403561	1.29037e-26	0.00189073	rs2925979_T	-0.0284359	0.00417467	9.78021e-12	3.76787e-22	4.21233e-24
ADIPOQ:Q15848:OID30748:v1:Inflammation_II	ADIPOQ	PGS_T2D_gw	DISC	29422	-0.0970882	0.00485873	3.03957e-88	0.0100743	rs2925979_T	-0.0951899	0.00484885	2.9375e-85	8.87553e-84	1.09453e-85
ADIPOQ:Q15848:OID30748:v1:Inflammation_II	ADIPOQ	PGS_CAD	DISC	29422	-0.0279229	0.0048881	1.12454e-08	0.000833586	rs35469083_C	-0.0264267	0.00484467	4.94227e-08	0.000328367	4.29079e-07
ADIPOQ:Q15848:OID30748:v1:Inflammation_II	ADIPOQ	PGS_BMI	DISC	29422	-0.0283558	0.00488844	6.67604e-09	0.000859485	rs17366653_T	-0.0279145	0.00486573	9.7332e-09	0.00019494	3.58578e-08
ADIPOQ:Q15848:OID30748:v1:Inflammation_II	ADIPOQ	PGS_T2D_gwas	DISC	29422	-0.0401458	0.00488121	2.03917e-16	0.00172591	rs2925979_T	-0.0366495	0.00487677	5.84803e-14	5.95437e-12	8.55868e-14
ADIPOQ:Q15848:OID30748:v1:Inflammation_II	ADIPOQ	PGS_T2D_obesity	DISC	29422	-0.0152975	0.0048858	0.00174381	0.000250619	rs143257534_C	-0.0140122	0.00482217	0.00366607	1	0.0312397
ADIPOQ:Q15848:OID30748:v1:Inflammation_II	ADIPOQ	PGS_T2D_lipodystrophy	DISC	29422	-0.0448766	0.00488029	3.97258e-20	0.00215622	rs2925979_T	-0.0305498	0.00504832	1.45261e-09	1.15999e-15	1.29683e-17
ADIPOQ:Q15848:OID30748:v1:Inflammation_II	ADIPOQ	PGS_T2D_gw	REP	14845	-0.0971137	0.00712807	5.1614e-42	0.00876699	rs2925979_T	-0.0941792	0.00711995	1.02329e-39	1.50713e-37	3.03284e-39
ADIPOQ:Q15848:OID30748:v1:Inflammation_II	ADIPOQ	PGS_CAD	REP	14845	-0.0280935	0.00718358	9.24011e-05	0.000730692	rs35469083_C	-0.0284196	0.00712423	6.66308e-05	1	0.00256108
ADIPOQ:Q15848:OID30748:v1:Inflammation_II	ADIPOQ	PGS_CKD	REP	14845	-0.0180882	0.00718078	0.0117801	0.000303329	rs12051272_G	-0.0163862	0.00715182	0.0219662	1	0.0426231
ADIPOQ:Q15848:OID30748:v1:Inflammation_II	ADIPOQ	PGS_BMI	REP	14845	-0.0261581	0.00717881	0.00026957	0.000634409	rs17366653_T	-0.0252624	0.00715257	0.000413793	1	0.00146125
ADIPOQ:Q15848:OID30748:v1:Inflammation_II	ADIPOQ	PGS_T2D_gwas	REP	14845	-0.0390894	0.00716664	4.99385e-08	0.00141993	rs2925979_T	-0.0342708	0.00717085	1.77699e-06	0.0014582	1.22266e-05
ADIPOQ:Q15848:OID30748:v1:Inflammation_II	ADIPOQ	PGS_T2D_lipodystrophy	REP	14845	-0.0398382	0.00717371	2.85062e-08	0.00147183	rs2925979_T	-0.0245582	0.00742117	0.000937817	0.000832382	2.70166e-06
ADIPOQ:Q15848:OID30748:v1:Inflammation_II	ADIPOQ	PGS_CKD	AFR	1205	0.0576495	0.0280681	0.0402091	0.00290653	NA	NA	NA	NA	1	0.391173
ADIPOQ:Q15848:OID30748:v1:Inflammation_II	ADIPOQ	PGS_BMI	AMR	76	0.370694	0.148389	0.0188748	0.0475056	NA	NA	NA	NA	1	0.99716
ADIPOQ:Q15848:OID30748:v1:Inflammation_II	ADIPOQ	PGS_T2D_gw	EUR	41329	-0.0984312	0.00413751	2.92323e-124	0.0101975	NA	NA	NA	NA	8.53583e-120	1.22692e-121
ADIPOQ:Q15848:OID30748:v1:Inflammation_II	ADIPOQ	PGS_CAD	EUR	41329	-0.0287998	0.00416549	4.78291e-12	0.000872106	NA	NA	NA	NA	1.39661e-07	2.19565e-10
ADIPOQ:Q15848:OID30748:v1:Inflammation_II	ADIPOQ	PGS_CKD	EUR	41329	-0.0116754	0.00416324	0.00504323	0.000143623	NA	NA	NA	NA	1	0.0136815
ADIPOQ:Q15848:OID30748:v1:Inflammation_II	ADIPOQ	PGS_BMI	EUR	41329	-0.027728	0.0041659	2.85023e-11	0.000808306	NA	NA	NA	NA	8.32266e-07	1.50882e-10
ADIPOQ:Q15848:OID30748:v1:Inflammation_II	ADIPOQ	PGS_T2D_gwas	EUR	41329	-0.0404099	0.00415873	2.69912e-22	0.00172063	NA	NA	NA	NA	7.88142e-18	1.13286e-19
ADIPOQ:Q15848:OID30748:v1:Inflammation_II	ADIPOQ	PGS_T2D_obesity	EUR	41329	-0.0129696	0.00416332	0.00183941	0.000177213	NA	NA	NA	NA	1	0.0217036
ADIPOQ:Q15848:OID30748:v1:Inflammation_II	ADIPOQ	PGS_T2D_lipodystrophy	EUR	41329	-0.0431326	0.00415933	3.64349e-25	0.0019591	NA	NA	NA	NA	1.0639e-20	1.1894e-22
ADIPOQ:Q15848:OID30748:v1:Inflammation_II	ADIPOQ	PGS_BMI	SAS	836	-0.0758635	0.0300672	0.0118285	0.00596692	NA	NA	NA	NA	1	0.182748
ADIPOQ:Q15848:OID30748:v1:Inflammation_II	ADIPOQ	PGS_T2D_lipodystrophy	SAS	836	-0.0636398	0.0301445	0.0350751	0.00418759	NA	NA	NA	NA	1	0.920647
ADM:P35318:OID21467:v1:Oncology	ADM	PGS_T2D_gw	ALL	44211	0.0498261	0.00426267	1.61585e-31	0.00257779	rs12418494_T	0.0487942	0.00423931	1.30004e-30	4.71829e-27	2.66706e-30
ADM:P35318:OID21467:v1:Oncology	ADM	PGS_CAD	ALL	44211	0.00844199	0.00427225	0.0481602	7.38886e-05	rs150777506_T	0.00822738	0.00426126	0.0535219	1	0.114201
ADM:P35318:OID21467:v1:Oncology	ADM	PGS_CKD	ALL	44211	0.0741194	0.00425374	9.06805e-68	0.0057067	rs6483726_C	0.0740341	0.00425354	1.26626e-67	2.64787e-63	3.70027e-66
ADM:P35318:OID21467:v1:Oncology	ADM	PGS_BMI	ALL	44211	0.11245	0.00423743	5.84967e-154	0.0131183	rs150777506_T	0.112009	0.00422669	1.53124e-153	1.7081e-149	5.72877e-151
ADM:P35318:OID21467:v1:Oncology	ADM	PGS_T2D_obesity	ALL	44211	0.0291908	0.00426518	7.80254e-12	0.000885516	rs12418494_T	0.0287906	0.00424142	1.15168e-11	2.27834e-07	7.64129e-09
ADM:P35318:OID21467:v1:Oncology	ADM	PGS_T2D_lipodystrophy	ALL	44211	-0.0230123	0.0042675	6.98533e-08	0.000549956	rs6483726_C	-0.0228545	0.00426754	8.57859e-08	0.00203971	1.39611e-06
ADM:P35318:OID21467:v1:Oncology	ADM	PGS_T2D_gw	DISC	29396	0.0496059	0.00515616	7.0436e-22	0.00275646	rs12418494_T	0.0483706	0.00512758	4.25219e-21	2.05673e-17	1.02956e-20
ADM:P35318:OID21467:v1:Oncology	ADM	PGS_CAD	DISC	29396	0.0115924	0.00516327	0.0247651	0.000150566	rs150777506_T	0.0117928	0.00514764	0.0219753	1	0.0804009
ADM:P35318:OID21467:v1:Oncology	ADM	PGS_CKD	DISC	29396	0.080778	0.00513504	1.57081e-55	0.00733091	rs6483726_C	0.0806077	0.0051344	2.56007e-55	4.58677e-51	8.87508e-54
ADM:P35318:OID21467:v1:Oncology	ADM	PGS_BMI	DISC	29396	0.115534	0.00511927	7.95094e-112	0.0149566	rs150777506_T	0.115296	0.00510372	4.8542e-112	2.32167e-107	7.78662e-109
ADM:P35318:OID21467:v1:Oncology	ADM	PGS_T2D_obesity	DISC	29396	0.0278799	0.0051565	6.4676e-08	0.000872465	rs12418494_T	0.0274384	0.00512727	8.79005e-08	0.00188854	4.75046e-05
ADM:P35318:OID21467:v1:Oncology	ADM	PGS_T2D_lipodystrophy	DISC	29396	-0.0278878	0.00515682	6.42509e-08	0.000872847	rs6483726_C	-0.0276913	0.00515619	7.91166e-08	0.00187613	2.07439e-06
ADM:P35318:OID21467:v1:Oncology	ADM	PGS_T2D_gw	REP	14815	0.0486746	0.00757137	1.32595e-10	0.00214937	rs12418494_T	0.0480226	0.00753072	1.86095e-10	3.87179e-06	2.17634e-09
ADM:P35318:OID21467:v1:Oncology	ADM	PGS_CKD	REP	14815	0.0605485	0.00757558	1.41867e-15	0.00331718	rs6483726_C	0.0605464	0.00757585	1.42522e-15	4.14253e-11	3.13388e-14
ADM:P35318:OID21467:v1:Oncology	ADM	PGS_BMI	REP	14815	0.106482	0.00754009	5.44524e-45	0.0102622	rs150777506_T	0.105715	0.00752308	1.45041e-44	1.59001e-40	5.3327e-42
ADM:P35318:OID21467:v1:Oncology	ADM	PGS_T2D_obesity	REP	14815	0.0327504	0.00757834	1.55926e-05	0.000972763	rs12418494_T	0.0324526	0.00753737	1.67636e-05	0.455303	0.0168607
ADM:P35318:OID21467:v1:Oncology	ADM	PGS_T2D_gw	AFR	1192	0.0622399	0.0284885	0.0291112	0.00332658	NA	NA	NA	NA	1	0.589853
ADM:P35318:OID21467:v1:Oncology	ADM	PGS_BMI	AFR	1192	0.116437	0.0281249	3.72917e-05	0.0118176	NA	NA	NA	NA	1	0.036521
ADM:P35318:OID21467:v1:Oncology	ADM	PGS_T2D_obesity	AFR	1192	0.0876208	0.0282577	0.00197756	0.00667275	NA	NA	NA	NA	1	0.692061
ADM:P35318:OID21467:v1:Oncology	ADM	PGS_T2D_gw	EUR	41286	0.0507174	0.00439593	9.53467e-31	0.00277864	NA	NA	NA	NA	2.78412e-26	1.57376e-29
ADM:P35318:OID21467:v1:Oncology	ADM	PGS_CKD	EUR	41286	0.0764683	0.00438427	7.00704e-68	0.00632405	NA	NA	NA	NA	2.04606e-63	2.94096e-66
ADM:P35318:OID21467:v1:Oncology	ADM	PGS_BMI	EUR	41286	0.113389	0.00436955	2.79379e-147	0.0138757	NA	NA	NA	NA	8.15786e-143	2.73605e-144
ADM:P35318:OID21467:v1:Oncology	ADM	PGS_T2D_obesity	EUR	41286	0.028652	0.0043987	7.41441e-11	0.000887635	NA	NA	NA	NA	2.16501e-06	7.26118e-08
ADM:P35318:OID21467:v1:Oncology	ADM	PGS_T2D_lipodystrophy	EUR	41286	-0.0234752	0.00440007	9.59544e-08	0.000595687	NA	NA	NA	NA	0.00280187	1.90482e-06
ADM:P35318:OID21467:v1:Oncology	ADM	PGS_BMI	SAS	832	0.126445	0.0311891	5.53693e-05	0.0155853	NA	NA	NA	NA	1	0.0148757
ADRA2A:P08913:OID30067:v1:Cardiometabolic_II	ADRA2A	PGS_T2D_gw	DISC	28443	-0.0126444	0.00583847	0.0303425	0.000164543	rs1260326_T	-0.0129418	0.00585072	0.0269749	1	0.0683114
ADRA2A:P08913:OID30067:v1:Cardiometabolic_II	ADRA2A	PGS_CAD	REP	14324	-0.0180595	0.00867634	0.0374086	0.000301316	rs1260326_T	-0.0178006	0.00867604	0.0402176	1	0.197367
ADRA2A:P08913:OID30067:v1:Cardiometabolic_II	ADRA2A	PGS_CKD	EAS	221	-0.208308	0.0806562	0.0106511	0.0323188	NA	NA	NA	NA	1	0.997994
AFAP1:Q8N556:OID30569:v1:Inflammation_II	AFAP1	PGS_T2D_liver_lipid	ALL	43272	-0.0111302	0.0047546	0.0192403	0.000122513	rs1260326_T	0.000125968	0.0113298	0.991129	1	0.0364426
AFAP1:Q8N556:OID30569:v1:Inflammation_II	AFAP1	PGS_T2D_beta_cell	ALL	43272	0.0112049	0.00475307	0.0184072	0.000124244	rs41264705_C	0.00559706	0.00334857	0.0946353	1	0.152339
AFAP1:Q8N556:OID30569:v1:Inflammation_II	AFAP1	PGS_T2D_liver_lipid	DISC	28719	-0.0125274	0.00586281	0.0326268	0.000157549	rs1260326_T	-0.0160688	0.0141968	0.257702	1	0.0642478
AFAP1:Q8N556:OID30569:v1:Inflammation_II	AFAP1	PGS_T2D_beta_cell	DISC	28719	0.0151091	0.00586218	0.00995983	0.000229212	rs41264705_C	0.0119615	0.00407664	0.00334735	1	0.131085
AFAP1:Q8N556:OID30569:v1:Inflammation_II	AFAP1	PGS_BMI	REP	14553	-0.0163238	0.00814662	0.0451157	0.000257519	rs36051450_T	-0.016017	0.00814468	0.0492526	1	0.113679
AFAP1:Q8N556:OID30569:v1:Inflammation_II	AFAP1	PGS_T2D_proinsulin	REP	14553	0.0164608	0.00813658	0.0430855	0.000262505	rs3104403_G	0.0163421	0.00813619	0.0446013	1	0.998941
AFAP1:Q8N556:OID30569:v1:Inflammation_II	AFAP1	PGS_T2D_liver_lipid	EUR	40402	-0.0110653	0.004957	0.0256034	0.000122126	NA	NA	NA	NA	1	0.04731
AFAP1:Q8N556:OID30569:v1:Inflammation_II	AFAP1	PGS_T2D_beta_cell	EUR	40402	0.0138152	0.00495636	0.00531623	0.000190405	NA	NA	NA	NA	1	0.0670347
AFAP1:Q8N556:OID30569:v1:Inflammation_II	AFAP1	PGS_T2D_obesity	EAS	223	-0.123262	0.0563622	0.0301031	0.0221758	NA	NA	NA	NA	1	0.975645
AFM:P43652:OID30741:v1:Inflammation_II	AFM	PGS_T2D_gw	ALL	44267	0.103576	0.00460739	2.72744e-111	0.0108759	rs553977556_G	0.103003	0.00458479	3.732e-111	7.96412e-107	5.72372e-109
AFM:P43652:OID30741:v1:Inflammation_II	AFM	PGS_CAD	ALL	44267	0.0214877	0.00463579	3.57671e-06	0.000467429	rs13132712_T	0.0211429	0.00462661	4.89419e-06	0.10444	3.81634e-05
AFM:P43652:OID30741:v1:Inflammation_II	AFM	PGS_CKD	ALL	44267	-0.00944478	0.00463248	0.041474	9.04717e-05	rs200293726_A	-0.00891419	0.00462776	0.0540804	1	0.089993
AFM:P43652:OID30741:v1:Inflammation_II	AFM	PGS_BMI	ALL	44267	0.0583611	0.00462744	2.09608e-36	0.00344986	rs13132712_T	0.0580462	0.00461829	3.61613e-36	6.12055e-32	4.46252e-35
AFM:P43652:OID30741:v1:Inflammation_II	AFM	PGS_T2D_gwas	ALL	44267	0.0363646	0.00462879	4.0492e-15	0.00134157	rs553977556_G	0.0358553	0.00460609	7.1599e-15	1.18237e-10	3.96552e-13
AFM:P43652:OID30741:v1:Inflammation_II	AFM	PGS_T2D_obesity	ALL	44267	0.0183828	0.00463062	7.20387e-05	0.000342913	rs10518116_C	0.0180182	0.00462707	9.87153e-05	1	0.00185658
AFM:P43652:OID30741:v1:Inflammation_II	AFM	PGS_T2D_lipodystrophy	ALL	44267	0.0465265	0.0046279	9.40425e-24	0.00219502	rs13132712_T	0.0458304	0.00461907	3.53175e-23	2.74604e-19	1.97355e-21
AFM:P43652:OID30741:v1:Inflammation_II	AFM	PGS_T2D_gw	DISC	29422	0.110073	0.00558159	5.15889e-86	0.0126475	rs553977556_G	0.109578	0.00555039	3.38358e-86	1.5064e-81	1.37789e-83
AFM:P43652:OID30741:v1:Inflammation_II	AFM	PGS_CAD	DISC	29422	0.0167236	0.00561662	0.00290832	0.000292043	rs13132712_T	0.0164277	0.00560519	0.00338338	1	0.0166423
AFM:P43652:OID30741:v1:Inflammation_II	AFM	PGS_BMI	DISC	29422	0.063991	0.00560553	4.04201e-30	0.00427514	rs13132712_T	0.0637833	0.00559409	4.73195e-30	1.18027e-25	9.42495e-29
AFM:P43652:OID30741:v1:Inflammation_II	AFM	PGS_T2D_gwas	DISC	29422	0.0397397	0.00560809	1.41028e-12	0.00165176	rs553977556_G	0.0393709	0.00557683	1.70529e-12	4.11802e-08	2.95957e-10
AFM:P43652:OID30741:v1:Inflammation_II	AFM	PGS_T2D_obesity	DISC	29422	0.0186531	0.00561159	0.000888343	0.000363946	rs10518116_C	0.0181476	0.0056062	0.00120904	1	0.0205508
AFM:P43652:OID30741:v1:Inflammation_II	AFM	PGS_T2D_lipodystrophy	DISC	29422	0.0475088	0.0056066	2.48596e-17	0.00236026	rs13132712_T	0.0467318	0.00559573	7.04339e-17	7.25901e-13	5.61828e-15
AFM:P43652:OID30741:v1:Inflammation_II	AFM	PGS_T2D_gw	REP	14845	0.0897768	0.0081637	5.06873e-28	0.00769421	rs553977556_G	0.0891199	0.0081342	7.93825e-28	1.48007e-23	4.80385e-26
AFM:P43652:OID30741:v1:Inflammation_II	AFM	PGS_CAD	REP	14845	0.0308527	0.00820981	0.000171919	0.000905007	rs13132712_T	0.030407	0.0081931	0.00020696	1	0.00410649
AFM:P43652:OID30741:v1:Inflammation_II	AFM	PGS_BMI	REP	14845	0.0469406	0.00819864	1.05188e-08	0.00209797	rs13132712_T	0.0464515	0.00818205	1.39461e-08	0.000307149	1.37352e-07
AFM:P43652:OID30741:v1:Inflammation_II	AFM	PGS_T2D_gwas	REP	14845	0.0292236	0.00819484	0.000363488	0.000815003	rs553977556_G	0.0285434	0.00816513	0.00047408	1	0.0134507
AFM:P43652:OID30741:v1:Inflammation_II	AFM	PGS_T2D_obesity	REP	14845	0.0177093	0.00819671	0.0307466	0.000299321	rs10518116_C	0.0175677	0.00819329	0.0320363	1	0.170763
AFM:P43652:OID30741:v1:Inflammation_II	AFM	PGS_T2D_lipodystrophy	REP	14845	0.0446581	0.00819854	5.20217e-08	0.00189935	rs13132712_T	0.0440362	0.00818214	7.47885e-08	0.00151903	4.49529e-06
AFM:P43652:OID30741:v1:Inflammation_II	AFM	PGS_T2D_proinsulin	AMR	76	-0.377876	0.12883	0.00676475	0.0751812	NA	NA	NA	NA	1	0.73969
AFM:P43652:OID30741:v1:Inflammation_II	AFM	PGS_T2D_gw	EUR	41329	0.106989	0.00477426	1.45672e-110	0.0116039	NA	NA	NA	NA	4.25362e-106	3.29218e-108
AFM:P43652:OID30741:v1:Inflammation_II	AFM	PGS_CAD	EUR	41329	0.0212774	0.00480451	9.50776e-06	0.000458485	NA	NA	NA	NA	0.277626	9.66567e-05
AFM:P43652:OID30741:v1:Inflammation_II	AFM	PGS_BMI	EUR	41329	0.0593332	0.00479705	4.45544e-35	0.00356478	NA	NA	NA	NA	1.30099e-30	9.35005e-34
AFM:P43652:OID30741:v1:Inflammation_II	AFM	PGS_T2D_gwas	EUR	41329	0.037068	0.00479709	1.12442e-14	0.00139446	NA	NA	NA	NA	3.2833e-10	1.17984e-12
AFM:P43652:OID30741:v1:Inflammation_II	AFM	PGS_T2D_obesity	EUR	41329	0.0180097	0.00480012	0.000175716	0.00032912	NA	NA	NA	NA	1	0.00416335
AFM:P43652:OID30741:v1:Inflammation_II	AFM	PGS_T2D_liver_lipid	EUR	41329	-0.011276	0.00479882	0.0187912	0.000129114	NA	NA	NA	NA	1	0.0358497
AFM:P43652:OID30741:v1:Inflammation_II	AFM	PGS_T2D_lipodystrophy	EUR	41329	0.0478006	0.00479625	2.27649e-23	0.00231745	NA	NA	NA	NA	6.64734e-19	4.77737e-21
AFM:P43652:OID30741:v1:Inflammation_II	AFM	PGS_T2D_obesity	EAS	224	-0.159312	0.0765982	0.0390234	0.0185604	NA	NA	NA	NA	1	0.975645
AFM:P43652:OID30741:v1:Inflammation_II	AFM	PGS_BMI	SAS	836	0.102808	0.0328616	0.00182211	0.0105986	NA	NA	NA	NA	1	0.0799009
AFM:P43652:OID30741:v1:Inflammation_II	AFM	PGS_T2D_obesity	SAS	836	0.0830644	0.0331136	0.0123266	0.00684409	NA	NA	NA	NA	1	0.979285
AFM:P43652:OID30741:v1:Inflammation_II	AFM	PGS_T2D_lipodystrophy	SAS	836	0.0667644	0.0330251	0.0435548	0.00445773	NA	NA	NA	NA	1	0.924887
AFP:P02771:OID20978:v1:Neurology	AFP	PGS_T2D_gw	ALL	43397	-0.0187862	0.00461838	4.7562e-05	0.000350973	rs7310409_A	-0.0169351	0.0046088	0.000238596	1	0.000147092
AFP:P02771:OID20978:v1:Neurology	AFP	PGS_CAD	ALL	43397	-0.011375	0.00462253	0.013868	0.000128475	rs7310409_A	-0.0102499	0.00461174	0.0262497	1	0.0447265
AFP:P02771:OID20978:v1:Neurology	AFP	PGS_CKD	ALL	43397	-0.0122136	0.00461818	0.00817983	0.000148394	rs12506899_T	-0.0101374	0.00457669	0.0267642	1	0.0214958
AFP:P02771:OID20978:v1:Neurology	AFP	PGS_BMI	ALL	43397	-0.0326095	0.00461843	1.68119e-12	0.00105667	rs560191_G	-0.0304178	0.00460363	3.95795e-11	4.90908e-08	9.68498e-12
AFP:P02771:OID20978:v1:Neurology	AFP	PGS_T2D_gwas	ALL	43397	-0.0123145	0.00461731	0.00765543	0.000150912	rs7310409_A	-0.00819899	0.00461466	0.0756202	1	0.0455026
AFP:P02771:OID20978:v1:Neurology	AFP	PGS_T2D_liver_lipid	ALL	43397	0.014468	0.00461629	0.00172485	0.000208388	rs1260326_T	-0.0206933	0.0110248	0.0605287	1	0.00416059
AFP:P02771:OID20978:v1:Neurology	AFP	PGS_T2D_proinsulin	ALL	43397	0.0110167	0.00461568	0.0169999	0.000120869	rs12506899_T	0.0103037	0.00457362	0.024274	1	0.489664
AFP:P02771:OID20978:v1:Neurology	AFP	PGS_T2D_gw	DISC	28834	-0.016	0.00564203	0.00457337	0.000255917	rs7310409_A	-0.014307	0.00562797	0.0110235	1	0.0124183
AFP:P02771:OID20978:v1:Neurology	AFP	PGS_CAD	DISC	28834	-0.016642	0.0056412	0.00317942	0.000276941	rs7310409_A	-0.0153078	0.00562652	0.00651907	1	0.0175852
AFP:P02771:OID20978:v1:Neurology	AFP	PGS_BMI	DISC	28834	-0.0317214	0.00563879	1.86607e-08	0.00100625	rs560191_G	-0.0296175	0.0056222	1.38936e-07	0.000544893	9.60161e-08
AFP:P02771:OID20978:v1:Neurology	AFP	PGS_T2D_gwas	DISC	28834	-0.0123907	0.00563619	0.0279277	0.000153813	rs7310409_A	-0.0079829	0.00563148	0.156334	1	0.149184
AFP:P02771:OID20978:v1:Neurology	AFP	PGS_T2D_liver_lipid	DISC	28834	0.0140073	0.00563538	0.0129391	0.000196615	rs1260326_T	-0.0196519	0.0136615	0.150306	1	0.0285612
AFP:P02771:OID20978:v1:Neurology	AFP	PGS_T2D_proinsulin	DISC	28834	0.0153477	0.00563389	0.00645015	0.00023616	rs12506899_T	0.0142431	0.00558262	0.0107361	1	0.611308
AFP:P02771:OID20978:v1:Neurology	AFP	PGS_T2D_gw	REP	14563	-0.0252521	0.00805414	0.00172026	0.000624568	rs7310409_A	-0.0231751	0.00804465	0.00397237	1	0.00701964
AFP:P02771:OID20978:v1:Neurology	AFP	PGS_CKD	REP	14563	-0.0165475	0.00806711	0.0402621	0.000267438	rs12506899_T	-0.0145519	0.00799561	0.0687816	1	0.112082
AFP:P02771:OID20978:v1:Neurology	AFP	PGS_BMI	REP	14563	-0.0349475	0.00806162	1.46716e-05	0.00119328	rs560191_G	-0.0324867	0.0080315	5.26124e-05	0.428411	0.000103868
AFP:P02771:OID20978:v1:Neurology	AFP	PGS_T2D_gw	EUR	40539	-0.0193028	0.00476854	5.17628e-05	0.000370777	NA	NA	NA	NA	1	0.000161786
AFP:P02771:OID20978:v1:Neurology	AFP	PGS_CAD	EUR	40539	-0.0121029	0.00477189	0.0112075	0.000145593	NA	NA	NA	NA	1	0.0383324
AFP:P02771:OID20978:v1:Neurology	AFP	PGS_CKD	EUR	40539	-0.0121629	0.00476675	0.0107263	0.000147359	NA	NA	NA	NA	1	0.0273736
AFP:P02771:OID20978:v1:Neurology	AFP	PGS_BMI	EUR	40539	-0.0327702	0.004769	6.44456e-12	0.00106761	NA	NA	NA	NA	1.88181e-07	3.6065e-11
AFP:P02771:OID20978:v1:Neurology	AFP	PGS_T2D_gwas	EUR	40539	-0.0120252	0.00476652	0.0116444	0.000144057	NA	NA	NA	NA	1	0.0645496
AFP:P02771:OID20978:v1:Neurology	AFP	PGS_T2D_liver_lipid	EUR	40539	0.0149325	0.00476497	0.00172682	0.000222256	NA	NA	NA	NA	1	0.00414832
AFP:P02771:OID20978:v1:Neurology	AFP	PGS_T2D_proinsulin	EUR	40539	0.0117671	0.00476485	0.0135315	0.000138037	NA	NA	NA	NA	1	0.57048
AGER:Q15109:OID20756:v1:Inflammation	AGER	PGS_T2D_gw	ALL	43727	-0.0481866	0.00455458	3.97698e-26	0.0023625	rs204993_A	-0.0414269	0.00453588	6.92859e-20	1.16128e-21	4.93011e-25
AGER:Q15109:OID20756:v1:Inflammation	AGER	PGS_CAD	ALL	43727	-0.0276325	0.00456202	1.39743e-09	0.000775693	rs2487928_G	-0.0256534	0.00456793	1.96642e-08	4.0805e-05	3.04123e-08
AGER:Q15109:OID20756:v1:Inflammation	AGER	PGS_CKD	ALL	43727	0.0323864	0.00455696	1.20399e-12	0.00106758	rs2070600_C	0.0275339	0.00454268	1.3626e-09	3.51565e-08	7.47849e-12
AGER:Q15109:OID20756:v1:Inflammation	AGER	PGS_BMI	ALL	43727	-0.0615812	0.00455251	1.31665e-41	0.00385574	rs204993_A	-0.0590268	0.004525	8.06488e-39	3.84461e-37	3.33475e-40
AGER:Q15109:OID20756:v1:Inflammation	AGER	PGS_T2D_gwas	ALL	43727	-0.0150465	0.00455828	0.000964436	0.000230511	rs204993_A	-0.0112013	0.00453191	0.0134525	1	0.00816574
AGER:Q15109:OID20756:v1:Inflammation	AGER	PGS_T2D_obesity	ALL	43727	-0.00975172	0.00455827	0.0324131	9.68378e-05	rs2070600_C	-0.00903591	0.00453697	0.0464192	1	0.154414
AGER:Q15109:OID20756:v1:Inflammation	AGER	PGS_T2D_lipodystrophy	ALL	43727	-0.0133935	0.0045598	0.00331255	0.000182532	rs204993_A	-0.00918672	0.00453397	0.0427507	1	0.01868
AGER:Q15109:OID20756:v1:Inflammation	AGER	PGS_T2D_gw	DISC	29049	-0.0463577	0.00552534	5.07864e-17	0.0023493	rs204993_A	-0.039076	0.00549935	1.22607e-12	1.48296e-12	5.29115e-16
AGER:Q15109:OID20756:v1:Inflammation	AGER	PGS_CAD	DISC	29049	-0.0243456	0.00552986	1.07354e-05	0.000648021	rs2487928_G	-0.021957	0.00553874	7.38008e-05	0.313475	0.000152679
AGER:Q15109:OID20756:v1:Inflammation	AGER	PGS_CKD	DISC	29049	0.0340607	0.00552083	6.94159e-10	0.00127173	rs2070600_C	0.028487	0.00550353	2.28046e-07	2.02694e-05	4.41437e-09
AGER:Q15109:OID20756:v1:Inflammation	AGER	PGS_BMI	DISC	29049	-0.0633378	0.00551822	1.98122e-30	0.00438758	rs204993_A	-0.0603759	0.00548136	3.6893e-28	5.78517e-26	4.85069e-29
AGER:Q15109:OID20756:v1:Inflammation	AGER	PGS_T2D_lipodystrophy	DISC	29049	-0.0148313	0.00552602	0.00728103	0.00024093	rs204993_A	-0.0103184	0.00549096	0.0602312	1	0.0453214
AGER:Q15109:OID20756:v1:Inflammation	AGER	PGS_T2D_gw	REP	14678	-0.0524963	0.008042	6.89598e-11	0.0024913	rs204993_A	-0.0468056	0.00801772	5.40246e-09	2.01363e-06	1.17112e-09
AGER:Q15109:OID20756:v1:Inflammation	AGER	PGS_CAD	REP	14678	-0.0346078	0.008064	1.78494e-05	0.00107861	rs2487928_G	-0.0333755	0.00807001	3.55789e-05	0.521203	0.000747725
AGER:Q15109:OID20756:v1:Inflammation	AGER	PGS_CKD	REP	14678	0.0297058	0.0080605	0.00022921	0.000795641	rs2070600_C	0.0263325	0.00803495	0.00105069	1	0.00126821
AGER:Q15109:OID20756:v1:Inflammation	AGER	PGS_BMI	REP	14678	-0.0579702	0.00804948	6.23511e-13	0.00303039	rs204993_A	-0.0562013	0.00801064	2.38633e-12	1.82065e-08	1.66534e-11
AGER:Q15109:OID20756:v1:Inflammation	AGER	PGS_T2D_gwas	REP	14678	-0.0326575	0.00804998	4.99986e-05	0.00096394	rs204993_A	-0.0285707	0.00801723	0.000366879	1	0.00309669
AGER:Q15109:OID20756:v1:Inflammation	AGER	PGS_T2D_beta_cell	REP	14678	-0.0190329	0.00805451	0.0181402	0.000327286	rs7823498_C	-0.0188723	0.00804877	0.0190536	1	0.281589
AGER:Q15109:OID20756:v1:Inflammation	AGER	PGS_CKD	AFR	1183	0.0632236	0.0276579	0.0224437	0.00396223	NA	NA	NA	NA	1	0.308717
AGER:Q15109:OID20756:v1:Inflammation	AGER	PGS_BMI	AFR	1183	-0.0622127	0.0272451	0.0225891	0.00395372	NA	NA	NA	NA	1	0.999321
AGER:Q15109:OID20756:v1:Inflammation	AGER	PGS_T2D_gwas	AFR	1183	-0.0612692	0.0274465	0.0257893	0.00377942	NA	NA	NA	NA	1	0.910876
AGER:Q15109:OID20756:v1:Inflammation	AGER	PGS_T2D_gw	EUR	40843	-0.0496018	0.00470715	6.26261e-26	0.00263752	NA	NA	NA	NA	1.82868e-21	7.89681e-25
AGER:Q15109:OID20756:v1:Inflammation	AGER	PGS_CAD	EUR	40843	-0.0285273	0.00471416	1.44832e-09	0.000871409	NA	NA	NA	NA	4.2291e-05	3.51667e-08
AGER:Q15109:OID20756:v1:Inflammation	AGER	PGS_CKD	EUR	40843	0.0313516	0.00470845	2.79986e-11	0.00105485	NA	NA	NA	NA	8.17558e-07	1.61294e-10
AGER:Q15109:OID20756:v1:Inflammation	AGER	PGS_BMI	EUR	40843	-0.0632981	0.00470514	3.62119e-41	0.00429153	NA	NA	NA	NA	1.05739e-36	9.58473e-40
AGER:Q15109:OID20756:v1:Inflammation	AGER	PGS_T2D_gwas	EUR	40843	-0.0151141	0.00471021	0.00133395	0.000245173	NA	NA	NA	NA	1	0.0110398
AGER:Q15109:OID20756:v1:Inflammation	AGER	PGS_T2D_obesity	EUR	40843	-0.00986756	0.00471123	0.0362238	0.000104473	NA	NA	NA	NA	1	0.166811
AGER:Q15109:OID20756:v1:Inflammation	AGER	PGS_T2D_lipodystrophy	EUR	40843	-0.0157297	0.00471169	0.000843248	0.00026538	NA	NA	NA	NA	1	0.00564342
AGER:Q15109:OID20756:v1:Inflammation	AGER	PGS_T2D_obesity	EAS	220	0.146147	0.0722002	0.0445354	0.0174768	NA	NA	NA	NA	1	0.975645
AGER:Q15109:OID20756:v1:Inflammation	AGER	PGS_CKD	SAS	825	0.107026	0.0367031	0.0036483	0.00945333	NA	NA	NA	NA	1	0.999233
AGR2:O95994:OID20896:v1:Neurology	AGR2	PGS_T2D_gw	ALL	42514	0.0109824	0.00474307	0.0205927	0.000121886	rs3135386_A	0.00909079	0.00474528	0.0554032	1	0.0424913
AGR2:O95994:OID20896:v1:Neurology	AGR2	PGS_CKD	ALL	42514	0.0380814	0.00473903	9.54306e-16	0.00146596	rs3135386_A	0.0323697	0.00480822	1.69291e-11	2.78657e-11	6.77234e-15
AGR2:O95994:OID20896:v1:Neurology	AGR2	PGS_T2D_gwas	ALL	42514	0.0105017	0.00474103	0.0267606	0.000111547	rs3135386_A	0.009456	0.00473916	0.0460176	1	0.120753
AGR2:O95994:OID20896:v1:Neurology	AGR2	PGS_T2D_liver_lipid	ALL	42514	-0.00999079	0.00474074	0.0350862	0.000100971	rs1260326_T	0.0190963	0.0113263	0.0917989	1	0.062399
AGR2:O95994:OID20896:v1:Neurology	AGR2	PGS_T2D_beta_cell	ALL	42514	0.0101237	0.00473927	0.0326749	0.000103739	rs7807123_C	0.00973694	0.00472517	0.039342	1	0.226947
AGR2:O95994:OID20896:v1:Neurology	AGR2	PGS_T2D_gw	DISC	28326	0.0141143	0.00576462	0.0143536	0.000205663	rs3135386_A	0.0119717	0.00576671	0.0379031	1	0.0347266
AGR2:O95994:OID20896:v1:Neurology	AGR2	PGS_CKD	DISC	28326	0.0399336	0.00575181	3.92725e-12	0.0016512	rs3135386_A	0.0332123	0.00584713	1.35938e-08	1.14676e-07	2.85733e-11
AGR2:O95994:OID20896:v1:Neurology	AGR2	PGS_T2D_beta_cell	DISC	28326	0.0113107	0.00575794	0.0494975	0.00013239	rs7807123_C	0.0108081	0.00573944	0.0596939	1	0.345386
AGR2:O95994:OID20896:v1:Neurology	AGR2	PGS_CKD	REP	14188	0.0347666	0.00836845	3.27947e-05	0.00116237	rs3135386_A	0.0308036	0.00846004	0.000272475	0.957605	0.000215069
AGR2:O95994:OID20896:v1:Neurology	AGR2	PGS_T2D_gw	AMR	74	0.341162	0.151173	0.0330141	0.0460648	NA	NA	NA	NA	1	0.896364
AGR2:O95994:OID20896:v1:Neurology	AGR2	PGS_CAD	AMR	74	-0.485903	0.178534	0.0116586	0.062213	NA	NA	NA	NA	1	0.995185
AGR2:O95994:OID20896:v1:Neurology	AGR2	PGS_T2D_obesity	AMR	74	-0.352762	0.159088	0.0359142	0.0447341	NA	NA	NA	NA	1	0.999697
AGR2:O95994:OID20896:v1:Neurology	AGR2	PGS_T2D_lipodystrophy	AMR	74	0.357053	0.153434	0.0283556	0.0484613	NA	NA	NA	NA	1	0.376098
AGR2:O95994:OID20896:v1:Neurology	AGR2	PGS_T2D_gw	EUR	39695	0.010808	0.0049031	0.0275081	0.000118548	NA	NA	NA	NA	1	0.0556987
AGR2:O95994:OID20896:v1:Neurology	AGR2	PGS_CKD	EUR	39695	0.0386541	0.0048972	3.0231e-15	0.0015178	NA	NA	NA	NA	8.82745e-11	2.10971e-14
AGR2:O95994:OID20896:v1:Neurology	AGR2	PGS_T2D_gwas	EUR	39695	0.0102065	0.0049	0.037261	0.000105857	NA	NA	NA	NA	1	0.157289
AGR2:O95994:OID20896:v1:Neurology	AGR2	PGS_T2D_liver_lipid	EUR	39695	-0.0103174	0.00489908	0.0352124	0.000108209	NA	NA	NA	NA	1	0.0627755
AGR3:Q8TD06:OID21243:v1:Oncology	AGR3	PGS_T2D_gw	ALL	42769	0.052409	0.00473035	1.72866e-28	0.00274999	rs9271956_T	0.0486132	0.00476396	2.02208e-24	5.04768e-24	2.45353e-27
AGR3:Q8TD06:OID21243:v1:Oncology	AGR3	PGS_CAD	ALL	42769	0.0161721	0.00474	0.000645873	0.000261462	rs9271956_T	0.0154428	0.00473767	0.00111666	1	0.00361443
AGR3:Q8TD06:OID21243:v1:Oncology	AGR3	PGS_CKD	ALL	42769	0.0141028	0.0047356	0.00290252	0.000199216	rs192519916_T	0.0137619	0.00473445	0.00365392	1	0.00825518
AGR3:Q8TD06:OID21243:v1:Oncology	AGR3	PGS_BMI	ALL	42769	0.0228594	0.00473764	1.4045e-06	0.00052278	rs58198139_C	0.0225618	0.00473031	1.8518e-06	0.0410113	5.20354e-06
AGR3:Q8TD06:OID21243:v1:Oncology	AGR3	PGS_T2D_gwas	ALL	42769	0.0179299	0.00473463	0.000152704	0.000322099	rs9271956_T	0.0123987	0.00479209	0.00967589	1	0.00169256
AGR3:Q8TD06:OID21243:v1:Oncology	AGR3	PGS_T2D_obesity	ALL	42769	0.0178315	0.00473399	0.000165647	0.00031866	rs58198139_C	0.0173961	0.00472675	0.000233203	1	0.00342727
AGR3:Q8TD06:OID21243:v1:Oncology	AGR3	PGS_T2D_beta_cell	ALL	42769	0.0142611	0.00473262	0.00258518	0.000203969	rs58198139_C	0.0139073	0.00472532	0.00325075	1	0.0379762
AGR3:Q8TD06:OID21243:v1:Oncology	AGR3	PGS_T2D_lipodystrophy	ALL	42769	0.0301913	0.00473474	1.82984e-10	0.000912658	rs9271956_T	0.0284443	0.00473741	1.93844e-09	5.34314e-06	5.71923e-09
AGR3:Q8TD06:OID21243:v1:Oncology	AGR3	PGS_T2D_gw	DISC	28418	0.0566875	0.00575994	8.10014e-23	0.00330422	rs9271956_T	0.0527232	0.00580364	1.10757e-19	2.36524e-18	1.25254e-21
AGR3:Q8TD06:OID21243:v1:Oncology	AGR3	PGS_CAD	DISC	28418	0.0134381	0.00576835	0.0198327	0.000185739	rs9271956_T	0.0124362	0.00576616	0.0310333	1	0.0692025
AGR3:Q8TD06:OID21243:v1:Oncology	AGR3	PGS_CKD	DISC	28418	0.0173688	0.00576006	0.00256872	0.000311143	rs192519916_T	0.0170034	0.00575791	0.00314917	1	0.00847968
AGR3:Q8TD06:OID21243:v1:Oncology	AGR3	PGS_BMI	DISC	28418	0.0216403	0.0057668	0.000175382	0.000481784	rs58198139_C	0.0213005	0.00575637	0.000215724	1	0.000576369
AGR3:Q8TD06:OID21243:v1:Oncology	AGR3	PGS_T2D_gwas	DISC	28418	0.017879	0.00576262	0.00192024	0.000329392	rs9271956_T	0.0121697	0.00583243	0.036937	1	0.0192548
AGR3:Q8TD06:OID21243:v1:Oncology	AGR3	PGS_T2D_obesity	DISC	28418	0.0191845	0.00576237	0.000871816	0.000379265	rs58198139_C	0.0185926	0.00575217	0.00122946	1	0.0203285
AGR3:Q8TD06:OID21243:v1:Oncology	AGR3	PGS_T2D_beta_cell	DISC	28418	0.0166165	0.00576134	0.00392789	0.000284652	rs58198139_C	0.0165068	0.0057508	0.00410319	1	0.0721807
AGR3:Q8TD06:OID21243:v1:Oncology	AGR3	PGS_T2D_lipodystrophy	DISC	28418	0.0265769	0.00576281	4.00934e-06	0.00072749	rs9271956_T	0.0245851	0.00576733	2.02512e-05	0.117073	7.95909e-05
AGR3:Q8TD06:OID21243:v1:Oncology	AGR3	PGS_T2D_gw	REP	14351	0.0427044	0.00830319	2.73761e-07	0.00173125	rs9271956_T	0.0392874	0.00835567	2.60182e-06	0.00799383	2.6114e-06
AGR3:Q8TD06:OID21243:v1:Oncology	AGR3	PGS_CAD	REP	14351	0.0216513	0.00832401	0.00930303	0.000443409	rs9271956_T	0.0214052	0.00831964	0.0100965	1	0.0757127
AGR3:Q8TD06:OID21243:v1:Oncology	AGR3	PGS_BMI	REP	14351	0.024909	0.00831882	0.00275546	0.000587523	rs58198139_C	0.0247016	0.00830994	0.00295848	1	0.0112909
AGR3:Q8TD06:OID21243:v1:Oncology	AGR3	PGS_T2D_gwas	REP	14351	0.0172358	0.00831106	0.0381125	0.000281919	rs9271956_T	0.0121091	0.0084143	0.150141	1	0.266338
AGR3:Q8TD06:OID21243:v1:Oncology	AGR3	PGS_T2D_lipodystrophy	REP	14351	0.0382428	0.00831435	4.26912e-06	0.00138518	rs9271956_T	0.0369338	0.00831682	9.02713e-06	0.124658	0.000162892
AGR3:Q8TD06:OID21243:v1:Oncology	AGR3	PGS_T2D_gw	EUR	39930	0.0528722	0.00490082	4.25526e-27	0.00281768	NA	NA	NA	NA	1.24254e-22	5.76127e-26
AGR3:Q8TD06:OID21243:v1:Oncology	AGR3	PGS_CAD	EUR	39930	0.0153432	0.00490999	0.00177995	0.000237032	NA	NA	NA	NA	1	0.00868685
AGR3:Q8TD06:OID21243:v1:Oncology	AGR3	PGS_CKD	EUR	39930	0.0136693	0.00490464	0.00532204	0.000188554	NA	NA	NA	NA	1	0.0143583
AGR3:Q8TD06:OID21243:v1:Oncology	AGR3	PGS_BMI	EUR	39930	0.0231645	0.00490887	2.37928e-06	0.000540356	NA	NA	NA	NA	0.0694749	8.68362e-06
AGR3:Q8TD06:OID21243:v1:Oncology	AGR3	PGS_T2D_gwas	EUR	39930	0.0176126	0.00490424	0.000329425	0.000313044	NA	NA	NA	NA	1	0.00341996
AGR3:Q8TD06:OID21243:v1:Oncology	AGR3	PGS_T2D_obesity	EUR	39930	0.0170901	0.00490482	0.00049388	0.00029468	NA	NA	NA	NA	1	0.00843615
AGR3:Q8TD06:OID21243:v1:Oncology	AGR3	PGS_T2D_beta_cell	EUR	39930	0.012921	0.00490269	0.00840455	0.000168613	NA	NA	NA	NA	1	0.0944328
AGR3:Q8TD06:OID21243:v1:Oncology	AGR3	PGS_T2D_lipodystrophy	EUR	39930	0.0319174	0.00490432	7.70441e-11	0.00102726	NA	NA	NA	NA	2.24969e-06	2.72717e-09
AGRN:O00468:OID20786:v1:Inflammation	AGRN	PGS_T2D_gw	ALL	44027	0.0523067	0.00452223	6.74856e-31	0.00282666	rs4841133_A	0.0503	0.00452863	1.26496e-28	1.97058e-26	1.08941e-29
AGRN:O00468:OID20786:v1:Inflammation	AGRN	PGS_CAD	ALL	44027	0.0206056	0.00453139	5.44851e-06	0.000438013	rs142620337_C	0.0184757	0.00447746	3.69194e-05	0.159096	5.48209e-05
AGRN:O00468:OID20786:v1:Inflammation	AGRN	PGS_CKD	ALL	44027	0.0683641	0.00451636	1.2467e-51	0.00483066	rs551319785_CA	0.0672397	0.00451461	4.79066e-50	3.64037e-47	2.97789e-50
AGRN:O00468:OID20786:v1:Inflammation	AGRN	PGS_BMI	ALL	44027	0.0570492	0.00452243	2.02643e-36	0.00336024	rs13107325_C	0.0543186	0.00453385	5.0499e-33	5.91716e-32	4.34572e-35
AGRN:O00468:OID20786:v1:Inflammation	AGRN	PGS_T2D_gwas	ALL	44027	0.0128277	0.00452704	0.00460525	0.000170127	rs4841133_A	0.0113388	0.00452826	0.0122834	1	0.0299341
AGRN:O00468:OID20786:v1:Inflammation	AGRN	PGS_T2D_obesity	ALL	44027	0.0157305	0.00452652	0.000510995	0.000255871	rs3121560_C	0.0144832	0.00437147	0.000923363	1	0.00834057
AGRN:O00468:OID20786:v1:Inflammation	AGRN	PGS_T2D_lipodystrophy	ALL	44027	0.0167272	0.00452814	0.000220973	0.000289106	rs551319785_CA	0.0156964	0.00452566	0.000524244	1	0.00179839
AGRN:O00468:OID20786:v1:Inflammation	AGRN	PGS_T2D_gw	DISC	29291	0.0500611	0.00547178	6.11059e-20	0.00269389	rs4841133_A	0.0476803	0.0054804	3.48482e-18	1.78429e-15	7.97907e-19
AGRN:O00468:OID20786:v1:Inflammation	AGRN	PGS_CAD	DISC	29291	0.025423	0.00547699	3.46914e-06	0.000694906	rs142620337_C	0.0226058	0.00540018	2.84596e-05	0.101299	5.74962e-05
AGRN:O00468:OID20786:v1:Inflammation	AGRN	PGS_CKD	DISC	29291	0.0685536	0.0054572	4.23228e-36	0.00506593	rs551319785_CA	0.0671813	0.00545672	9.55693e-35	1.23583e-31	9.94755e-35
AGRN:O00468:OID20786:v1:Inflammation	AGRN	PGS_BMI	DISC	29291	0.0582663	0.00546763	1.81678e-26	0.00365115	rs13107325_C	0.0557302	0.00548563	3.30458e-24	5.30499e-22	3.4216e-25
AGRN:O00468:OID20786:v1:Inflammation	AGRN	PGS_T2D_gwas	DISC	29291	0.0116548	0.00547362	0.0332401	0.000146309	rs4841133_A	0.00966863	0.00547667	0.0775034	1	0.166939
AGRN:O00468:OID20786:v1:Inflammation	AGRN	PGS_T2D_obesity	DISC	29291	0.0177127	0.00547308	0.00121209	0.000337931	rs3121560_C	0.0156752	0.00526821	0.00292811	1	0.0250782
AGRN:O00468:OID20786:v1:Inflammation	AGRN	PGS_T2D_lipodystrophy	DISC	29291	0.0144515	0.00547377	0.00829182	0.000224918	rs551319785_CA	0.0133594	0.00547118	0.0146212	1	0.0496158
AGRN:O00468:OID20786:v1:Inflammation	AGRN	PGS_T2D_gw	REP	14736	0.0560341	0.00802244	2.97803e-12	0.00299738	rs4841133_A	0.0547081	0.00803086	9.98328e-12	8.69586e-08	6.1616e-11
AGRN:O00468:OID20786:v1:Inflammation	AGRN	PGS_CKD	REP	14736	0.0674949	0.00802716	4.53863e-17	0.00433733	rs551319785_CA	0.0669411	0.00802064	7.67875e-17	1.32528e-12	1.22335e-15
AGRN:O00468:OID20786:v1:Inflammation	AGRN	PGS_BMI	REP	14736	0.0552771	0.00803261	6.15922e-12	0.00290983	rs13107325_C	0.0524177	0.00804099	7.31787e-11	1.79849e-07	1.40277e-10
AGRN:O00468:OID20786:v1:Inflammation	AGRN	PGS_T2D_lipodystrophy	REP	14736	0.0223401	0.00804509	0.00549557	0.000475086	rs551319785_CA	0.0214384	0.00803955	0.00767043	1	0.0474882
AGRN:O00468:OID20786:v1:Inflammation	AGRN	PGS_T2D_gw	AFR	1190	0.0559342	0.0272868	0.0406069	0.00329014	NA	NA	NA	NA	1	0.619706
AGRN:O00468:OID20786:v1:Inflammation	AGRN	PGS_CKD	AFR	1190	0.0787927	0.0275105	0.00425892	0.00640058	NA	NA	NA	NA	1	0.143824
AGRN:O00468:OID20786:v1:Inflammation	AGRN	PGS_T2D_liver_lipid	AFR	1190	-0.0664508	0.0274024	0.0154634	0.0045978	NA	NA	NA	NA	1	0.787383
AGRN:O00468:OID20786:v1:Inflammation	AGRN	PGS_T2D_gw	EUR	41127	0.0536019	0.00468322	2.75292e-30	0.00297345	NA	NA	NA	NA	8.03853e-26	4.444e-29
AGRN:O00468:OID20786:v1:Inflammation	AGRN	PGS_CAD	EUR	41127	0.0219548	0.00469186	2.88723e-06	0.000498323	NA	NA	NA	NA	0.0843071	3.22535e-05
AGRN:O00468:OID20786:v1:Inflammation	AGRN	PGS_CKD	EUR	41127	0.0700911	0.00467518	1.12515e-50	0.00509018	NA	NA	NA	NA	3.28545e-46	2.68756e-49
AGRN:O00468:OID20786:v1:Inflammation	AGRN	PGS_BMI	EUR	41127	0.0586857	0.00468359	5.94916e-36	0.00356142	NA	NA	NA	NA	1.73715e-31	1.31418e-34
AGRN:O00468:OID20786:v1:Inflammation	AGRN	PGS_T2D_gwas	EUR	41127	0.0143845	0.00468735	0.00215071	0.000214391	NA	NA	NA	NA	1	0.0160784
AGRN:O00468:OID20786:v1:Inflammation	AGRN	PGS_T2D_obesity	EUR	41127	0.0168127	0.00468779	0.00033554	0.000292805	NA	NA	NA	NA	1	0.00631935
AGRN:O00468:OID20786:v1:Inflammation	AGRN	PGS_T2D_lipodystrophy	EUR	41127	0.0171331	0.00468861	0.00025832	0.000303958	NA	NA	NA	NA	1	0.00202385
AGRN:O00468:OID20786:v1:Inflammation	AGRN	PGS_BMI	SAS	829	0.0691284	0.0328447	0.035638	0.00479566	NA	NA	NA	NA	1	0.314427
AGRP:O00253:OID20658:v1:Inflammation	AGRP	PGS_T2D_gw	ALL	44333	0.026256	0.00451551	6.11836e-09	0.000696248	rs80026582_C	0.0253262	0.00451188	1.99777e-08	0.000178656	2.80433e-08
AGRP:O00253:OID20658:v1:Inflammation	AGRP	PGS_CAD	ALL	44333	0.0256389	0.0045189	1.4062e-08	0.00066293	rs140570886_T	0.0216771	0.00453651	1.7729e-06	0.00041061	2.43543e-07
AGRP:O00253:OID20658:v1:Inflammation	AGRP	PGS_CKD	ALL	44333	0.0319271	0.0045139	1.53779e-12	0.00102986	rs56393506_C	0.0312413	0.00450828	4.27302e-12	4.49033e-08	9.51969e-12
AGRP:O00253:OID20658:v1:Inflammation	AGRP	PGS_BMI	ALL	44333	-0.0232919	0.00451793	2.54115e-07	0.000547423	rs34954997_C	-0.0211505	0.00450793	2.71573e-06	0.00742016	9.94128e-07
AGRP:O00253:OID20658:v1:Inflammation	AGRP	PGS_T2D_liver_lipid	ALL	44333	-0.0393439	0.00451112	2.83783e-18	0.00156492	rs1260326_T	-0.0247595	0.0107697	0.0215096	8.28647e-14	9.36803e-17
AGRP:O00253:OID20658:v1:Inflammation	AGRP	PGS_T2D_lipodystrophy	ALL	44333	0.0310523	0.00451453	6.13685e-12	0.000973982	rs80026582_C	0.0263542	0.00454046	6.50754e-09	1.79196e-07	2.40401e-10
AGRP:O00253:OID20658:v1:Inflammation	AGRP	PGS_T2D_gw	DISC	29480	0.0287628	0.00541865	1.11564e-07	0.000888153	rs80026582_C	0.0276278	0.00541421	3.36673e-07	0.00325767	5.66106e-07
AGRP:O00253:OID20658:v1:Inflammation	AGRP	PGS_CAD	DISC	29480	0.0269929	0.00541824	6.33336e-07	0.000782417	rs140570886_T	0.0231587	0.00544087	2.08351e-05	0.0184934	1.35821e-05
AGRP:O00253:OID20658:v1:Inflammation	AGRP	PGS_CKD	DISC	29480	0.0358785	0.00540952	3.35829e-11	0.00138588	rs56393506_C	0.0351331	0.00540328	8.04331e-11	9.8062e-07	2.32157e-10
AGRP:O00253:OID20658:v1:Inflammation	AGRP	PGS_BMI	DISC	29480	-0.0243898	0.0054188	6.79078e-06	0.000638753	rs34954997_C	-0.0217186	0.00540432	5.86564e-05	0.198291	2.67444e-05
AGRP:O00253:OID20658:v1:Inflammation	AGRP	PGS_T2D_liver_lipid	DISC	29480	-0.0376447	0.00540994	3.51277e-12	0.00152522	rs1260326_T	-0.0297778	0.0131289	0.0233302	1.02573e-07	1.02183e-10
AGRP:O00253:OID20658:v1:Inflammation	AGRP	PGS_T2D_lipodystrophy	DISC	29480	0.0334924	0.00541317	6.20426e-10	0.00120628	rs80026582_C	0.0286154	0.00544444	1.48327e-07	1.81164e-05	3.14278e-08
AGRP:O00253:OID20658:v1:Inflammation	AGRP	PGS_T2D_gw	REP	14853	0.0211911	0.00814022	0.00924351	0.000406321	rs80026582_C	0.0206278	0.00813419	0.0112247	1	0.0303435
AGRP:O00253:OID20658:v1:Inflammation	AGRP	PGS_CAD	REP	14853	0.0226243	0.00815569	0.00554327	0.000461356	rs140570886_T	0.0184682	0.00818252	0.0240206	1	0.0525359
AGRP:O00253:OID20658:v1:Inflammation	AGRP	PGS_CKD	REP	14853	0.0243335	0.00815142	0.00283872	0.000534213	rs56393506_C	0.023808	0.00813979	0.00345094	1	0.0124295
AGRP:O00253:OID20658:v1:Inflammation	AGRP	PGS_BMI	REP	14853	-0.0202804	0.00815028	0.0128463	0.000371244	rs34954997_C	-0.01901	0.00813834	0.0195121	1	0.0420762
AGRP:O00253:OID20658:v1:Inflammation	AGRP	PGS_T2D_liver_lipid	REP	14853	-0.0425346	0.00813437	1.72752e-07	0.00163708	rs1260326_T	-0.0158012	0.018809	0.400874	0.00504437	5.51681e-06
AGRP:O00253:OID20658:v1:Inflammation	AGRP	PGS_T2D_lipodystrophy	REP	14853	0.0268478	0.00814877	0.000987554	0.000650653	rs80026582_C	0.0224709	0.00819447	0.00611009	1	0.0138155
AGRP:O00253:OID20658:v1:Inflammation	AGRP	PGS_CAD	AMR	75	0.489344	0.211007	0.0285126	0.0843992	NA	NA	NA	NA	1	0.995185
AGRP:O00253:OID20658:v1:Inflammation	AGRP	PGS_T2D_gw	EUR	41414	0.0263999	0.00466273	1.50689e-08	0.00072028	NA	NA	NA	NA	0.00044001	6.82162e-08
AGRP:O00253:OID20658:v1:Inflammation	AGRP	PGS_CAD	EUR	41414	0.0255624	0.00466528	4.29572e-08	0.000674594	NA	NA	NA	NA	0.00125435	7.33768e-07
AGRP:O00253:OID20658:v1:Inflammation	AGRP	PGS_CKD	EUR	41414	0.031874	0.00465952	7.99428e-12	0.00105102	NA	NA	NA	NA	2.33433e-07	4.76414e-11
AGRP:O00253:OID20658:v1:Inflammation	AGRP	PGS_BMI	EUR	41414	-0.0256326	0.0046653	3.94556e-08	0.000678299	NA	NA	NA	NA	0.0011521	1.68489e-07
AGRP:O00253:OID20658:v1:Inflammation	AGRP	PGS_T2D_gwas	EUR	41414	0.00925579	0.00466183	0.0471021	8.86308e-05	NA	NA	NA	NA	1	0.188537
AGRP:O00253:OID20658:v1:Inflammation	AGRP	PGS_T2D_liver_lipid	EUR	41414	-0.0410904	0.00465623	1.13819e-18	0.00174787	NA	NA	NA	NA	3.32352e-14	4.18e-17
AGRP:O00253:OID20658:v1:Inflammation	AGRP	PGS_T2D_lipodystrophy	EUR	41414	0.0327942	0.0046606	2.00238e-12	0.00111199	NA	NA	NA	NA	5.84694e-08	8.52606e-11
AGRP:O00253:OID20658:v1:Inflammation	AGRP	PGS_CKD	SAS	831	0.0743467	0.0338081	0.0281658	0.00521313	NA	NA	NA	NA	1	0.999233
AGT:P01019:OID30709:v1:Inflammation_II	AGT	PGS_CKD	ALL	44243	0.0105611	0.00466185	0.0234915	0.000112292	rs4762_G	0.00670183	0.00439838	0.12759	1	0.0550384
AGT:P01019:OID30709:v1:Inflammation_II	AGT	PGS_BMI	ALL	44243	-0.0135528	0.00466475	0.0036701	0.00018468	rs2493137_T	-0.0114509	0.00456741	0.0121767	1	0.00902322
AGT:P01019:OID30709:v1:Inflammation_II	AGT	PGS_T2D_liver_lipid	ALL	44243	-0.0276504	0.0046589	2.96094e-09	0.00077018	rs1260326_T	-0.00275425	0.0111019	0.804068	8.64593e-05	2.81528e-08
AGT:P01019:OID30709:v1:Inflammation_II	AGT	PGS_CKD	DISC	29413	0.0120192	0.00559925	0.0318346	0.000152135	rs4762_G	0.00604017	0.00523341	0.248445	1	0.0826238
AGT:P01019:OID30709:v1:Inflammation_II	AGT	PGS_T2D_liver_lipid	DISC	29413	-0.0253957	0.00559878	5.75764e-06	0.000678939	rs1260326_T	0.00134683	0.0135667	0.920921	0.168123	3.65355e-05
AGT:P01019:OID30709:v1:Inflammation_II	AGT	PGS_BMI	REP	14830	-0.0188654	0.00837806	0.0243516	0.000329288	rs2493137_T	-0.0153621	0.00826544	0.0631049	1	0.0706268
AGT:P01019:OID30709:v1:Inflammation_II	AGT	PGS_T2D_liver_lipid	REP	14830	-0.0322919	0.00836486	0.000113671	0.000967188	rs1260326_T	-0.00791534	0.0192935	0.681621	1	0.00141511
AGT:P01019:OID30709:v1:Inflammation_II	AGT	PGS_CKD	EUR	41322	0.0117704	0.0048171	0.0145513	0.000140606	NA	NA	NA	NA	1	0.0361377
AGT:P01019:OID30709:v1:Inflammation_II	AGT	PGS_BMI	EUR	41322	-0.0140336	0.00482212	0.00361334	0.000199446	NA	NA	NA	NA	1	0.00899384
AGT:P01019:OID30709:v1:Inflammation_II	AGT	PGS_T2D_liver_lipid	EUR	41322	-0.0294873	0.00481372	9.11113e-10	0.000883016	NA	NA	NA	NA	2.66045e-05	9.62896e-09
AGT:P01019:OID30709:v1:Inflammation_II	AGT	PGS_T2D_beta_cell	EAS	224	-0.141964	0.0693547	0.0421872	0.0199679	NA	NA	NA	NA	1	0.997813
AGXT:P21549:OID20139:v1:Cardiometabolic	AGXT	PGS_T2D_gw	ALL	43848	0.0551904	0.00463346	1.1613e-32	0.00305131	rs10883451_T	0.0542532	0.00463226	1.23288e-31	3.39098e-28	2.03088e-31
AGXT:P21549:OID20139:v1:Cardiometabolic	AGXT	PGS_CAD	ALL	43848	0.0271548	0.00464267	4.98148e-09	0.000737553	rs112875651_G	0.0261796	0.0046416	1.7089e-08	0.000145459	9.44232e-08
AGXT:P21549:OID20139:v1:Cardiometabolic	AGXT	PGS_BMI	ALL	43848	0.0166479	0.00464216	0.000335856	0.000277411	rs4835265_C	0.0163542	0.00463181	0.000414665	1	0.00096456
AGXT:P21549:OID20139:v1:Cardiometabolic	AGXT	PGS_T2D_gwas	ALL	43848	0.0185587	0.0046383	6.31279e-05	0.000345298	rs3747207_G	0.0167777	0.00464026	0.000299902	1	0.000820662
AGXT:P21549:OID20139:v1:Cardiometabolic	AGXT	PGS_T2D_beta_cell	ALL	43848	0.0118254	0.00463703	0.0107691	0.000140301	rs7340215_A	0.0109455	0.00461369	0.0176776	1	0.104421
AGXT:P21549:OID20139:v1:Cardiometabolic	AGXT	PGS_T2D_lipodystrophy	ALL	43848	0.0192841	0.00463966	3.2397e-05	0.000372589	rs4835265_C	0.0191635	0.00462926	3.48504e-05	0.945993	0.000329351
AGXT:P21549:OID20139:v1:Cardiometabolic	AGXT	PGS_T2D_gw	DISC	29143	0.0593136	0.00570748	2.97699e-25	0.00351417	rs10883451_T	0.0584324	0.00570555	1.4251e-24	8.69281e-21	5.50088e-24
AGXT:P21549:OID20139:v1:Cardiometabolic	AGXT	PGS_CAD	DISC	29143	0.0290761	0.00571474	3.64263e-07	0.000844705	rs112875651_G	0.0278663	0.0057133	1.0804e-06	0.0106365	8.56164e-06
AGXT:P21549:OID20139:v1:Cardiometabolic	AGXT	PGS_CKD	DISC	29143	0.0117227	0.00570928	0.0400558	0.00013767	rs7340215_A	0.0101524	0.00567687	0.0737248	1	0.101253
AGXT:P21549:OID20139:v1:Cardiometabolic	AGXT	PGS_BMI	DISC	29143	0.0177333	0.00571628	0.00192243	0.00031421	rs4835265_C	0.0171032	0.00570338	0.0027129	1	0.00550165
AGXT:P21549:OID20139:v1:Cardiometabolic	AGXT	PGS_T2D_gwas	DISC	29143	0.0185192	0.00571084	0.00118485	0.000343321	rs3747207_G	0.0162026	0.00571232	0.00456515	1	0.0128767
AGXT:P21549:OID20139:v1:Cardiometabolic	AGXT	PGS_T2D_liver_lipid	DISC	29143	-0.0116128	0.0057104	0.041998	0.00013505	rs4835265_C	-0.0108531	0.00569762	0.0568099	1	0.0800715
AGXT:P21549:OID20139:v1:Cardiometabolic	AGXT	PGS_T2D_lipodystrophy	DISC	29143	0.0180852	0.00571214	0.00154655	0.000327274	rs4835265_C	0.0179241	0.00569897	0.00166167	1	0.0124487
AGXT:P21549:OID20139:v1:Cardiometabolic	AGXT	PGS_T2D_gw	REP	14705	0.0457113	0.00795021	9.11849e-09	0.00210052	rs10883451_T	0.0446681	0.00795	1.95982e-08	0.00026626	1.15042e-07
AGXT:P21549:OID20139:v1:Cardiometabolic	AGXT	PGS_CAD	REP	14705	0.0220821	0.00797282	0.00561835	0.000488254	rs112875651_G	0.0214894	0.00797138	0.00702972	1	0.0529061
AGXT:P21549:OID20139:v1:Cardiometabolic	AGXT	PGS_T2D_gwas	REP	14705	0.0179827	0.00795877	0.0238684	0.000324998	rs3747207_G	0.0171323	0.00796366	0.0314683	1	0.204447
AGXT:P21549:OID20139:v1:Cardiometabolic	AGXT	PGS_T2D_beta_cell	REP	14705	0.021773	0.00795873	0.0062315	0.00047637	rs7340215_A	0.021496	0.00792918	0.00671592	1	0.139757
AGXT:P21549:OID20139:v1:Cardiometabolic	AGXT	PGS_T2D_lipodystrophy	REP	14705	0.0215784	0.00796609	0.00676082	0.000467034	rs4835265_C	0.021518	0.00794985	0.00680317	1	0.0542464
AGXT:P21549:OID20139:v1:Cardiometabolic	AGXT	PGS_T2D_proinsulin	AMR	75	-0.490793	0.196623	0.0192257	0.0822938	NA	NA	NA	NA	1	0.73969
AGXT:P21549:OID20139:v1:Cardiometabolic	AGXT	PGS_T2D_gw	EUR	40969	0.0572961	0.00480619	1.03842e-32	0.003289	NA	NA	NA	NA	3.0322e-28	1.88327e-31
AGXT:P21549:OID20139:v1:Cardiometabolic	AGXT	PGS_CAD	EUR	40969	0.0260835	0.00481538	6.10488e-08	0.000680897	NA	NA	NA	NA	0.00178262	1.00765e-06
AGXT:P21549:OID20139:v1:Cardiometabolic	AGXT	PGS_BMI	EUR	40969	0.0182491	0.00481589	0.000151255	0.00033335	NA	NA	NA	NA	1	0.000460029
AGXT:P21549:OID20139:v1:Cardiometabolic	AGXT	PGS_T2D_gwas	EUR	40969	0.0194888	0.00481058	5.10409e-05	0.000380999	NA	NA	NA	NA	1	0.000707928
AGXT:P21549:OID20139:v1:Cardiometabolic	AGXT	PGS_T2D_beta_cell	EUR	40969	0.0121861	0.00480991	0.0112951	0.000149044	NA	NA	NA	NA	1	0.115735
AGXT:P21549:OID20139:v1:Cardiometabolic	AGXT	PGS_T2D_lipodystrophy	EUR	40969	0.0190741	0.00481253	7.40075e-05	0.000364667	NA	NA	NA	NA	1	0.000710569
AHCY:P23526:OID20199:v1:Cardiometabolic	AHCY	PGS_CKD	ALL	43848	0.0140363	0.00469213	0.00277808	0.000195805	rs142714816_A	0.0139742	0.00468882	0.00288098	1	0.00790892
AHCY:P23526:OID20199:v1:Cardiometabolic	AHCY	PGS_BMI	ALL	43848	0.0181159	0.0046946	0.000114075	0.000325777	rs142714816_A	0.0179925	0.00469132	0.000125603	1	0.000346231
AHCY:P23526:OID20199:v1:Cardiometabolic	AHCY	PGS_BMI	DISC	29143	0.0219782	0.00572184	0.000122742	0.000486198	rs142714816_A	0.0216773	0.00571663	0.000149762	1	0.000411664
AHCY:P23526:OID20199:v1:Cardiometabolic	AHCY	PGS_T2D_obesity	DISC	29143	0.0143944	0.00571779	0.011825	0.00020891	rs1260326_T	0.0143385	0.00571816	0.0121632	1	0.0944393
AHCY:P23526:OID20199:v1:Cardiometabolic	AHCY	PGS_T2D_lipodystrophy	DISC	29143	-0.0132786	0.00571866	0.0202408	0.000177729	rs13043752_G	-0.012209	0.00553171	0.0273159	1	0.101828
AHCY:P23526:OID20199:v1:Cardiometabolic	AHCY	PGS_CKD	REP	14705	0.023889	0.00822917	0.00370205	0.000548707	rs142714816_A	0.0238742	0.00822741	0.00371597	1	0.0157632
AHCY:P23526:OID20199:v1:Cardiometabolic	AHCY	PGS_T2D_obesity	AFR	1177	-0.0584561	0.0279182	0.0364983	0.00352559	NA	NA	NA	NA	1	0.806754
AHCY:P23526:OID20199:v1:Cardiometabolic	AHCY	PGS_T2D_lipodystrophy	AFR	1177	-0.0610192	0.0280933	0.0300628	0.00379268	NA	NA	NA	NA	1	0.409104
AHCY:P23526:OID20199:v1:Cardiometabolic	AHCY	PGS_CKD	EUR	40969	0.0136737	0.00486283	0.00492774	0.000185189	NA	NA	NA	NA	1	0.0133929
AHCY:P23526:OID20199:v1:Cardiometabolic	AHCY	PGS_BMI	EUR	40969	0.0195573	0.0048672	5.87508e-05	0.000378093	NA	NA	NA	NA	1	0.000185204
AHCY:P23526:OID20199:v1:Cardiometabolic	AHCY	PGS_T2D_liver_lipid	EAS	221	0.183277	0.0695244	0.00916618	0.0295874	NA	NA	NA	NA	1	0.625562
AHNAK:Q09666:OID30260:v1:Cardiometabolic_II	AHNAK	PGS_T2D_gw	ALL	43087	0.0311171	0.00457484	1.04679e-11	0.000978757	rs1260326_T	0.0300456	0.00458449	5.67454e-11	3.05664e-07	5.6848e-11
AHNAK:Q09666:OID30260:v1:Cardiometabolic_II	AHNAK	PGS_CAD	ALL	43087	0.0172424	0.00457999	0.000166949	0.000300069	rs74853209_T	0.017208	0.0045432	0.000152294	1	0.00113279
AHNAK:Q09666:OID30260:v1:Cardiometabolic_II	AHNAK	PGS_CKD	ALL	43087	0.0617021	0.00456679	1.63617e-41	0.00384977	rs74853209_T	0.060564	0.00453052	1.12138e-40	4.77763e-37	2.96733e-40
AHNAK:Q09666:OID30260:v1:Cardiometabolic_II	AHNAK	PGS_BMI	ALL	43087	0.0753349	0.00456513	5.445e-61	0.00573116	rs1260326_T	0.0750504	0.00456512	1.51497e-60	1.58994e-56	3.90181e-59
AHNAK:Q09666:OID30260:v1:Cardiometabolic_II	AHNAK	PGS_T2D_obesity	ALL	43087	0.0173924	0.00457468	0.000143792	0.00030602	rs1260326_T	0.0174659	0.00457393	0.00013441	1	0.00312933
AHNAK:Q09666:OID30260:v1:Cardiometabolic_II	AHNAK	PGS_T2D_liver_lipid	ALL	43087	0.0140456	0.00457469	0.00213984	0.0001996	rs1260326_T	-0.0132247	0.0109048	0.225234	1	0.00506189
AHNAK:Q09666:OID30260:v1:Cardiometabolic_II	AHNAK	PGS_T2D_lipodystrophy	ALL	43087	-0.011884	0.00457682	0.00941962	0.000142765	rs1260326_T	-0.0118114	0.00457609	0.00985156	1	0.0439982
AHNAK:Q09666:OID30260:v1:Cardiometabolic_II	AHNAK	PGS_T2D_gw	DISC	28595	0.0286789	0.00550436	1.89933e-07	0.00087649	rs1260326_T	0.0276388	0.00551581	5.4517e-07	0.00554603	9.49017e-07
AHNAK:Q09666:OID30260:v1:Cardiometabolic_II	AHNAK	PGS_CAD	DISC	28595	0.0152247	0.00550612	0.00569505	0.000247024	rs74853209_T	0.0151964	0.0054669	0.00544444	1	0.0277021
AHNAK:Q09666:OID30260:v1:Cardiometabolic_II	AHNAK	PGS_CKD	DISC	28595	0.0597578	0.00548796	1.47535e-27	0.00381606	rs74853209_T	0.0592058	0.005449	1.90593e-27	4.30801e-23	2.29342e-26
AHNAK:Q09666:OID30260:v1:Cardiometabolic_II	AHNAK	PGS_BMI	DISC	28595	0.0725826	0.00548958	8.58881e-40	0.00561545	rs1260326_T	0.0723195	0.00548953	1.61424e-39	2.50793e-35	4.13671e-38
AHNAK:Q09666:OID30260:v1:Cardiometabolic_II	AHNAK	PGS_T2D_obesity	DISC	28595	0.0144871	0.00550093	0.00845381	0.000224095	rs1260326_T	0.014677	0.00550035	0.00762641	1	0.0779404
AHNAK:Q09666:OID30260:v1:Cardiometabolic_II	AHNAK	PGS_T2D_liver_lipid	DISC	28595	0.0140208	0.00549976	0.010798	0.000209993	rs1260326_T	-0.0112933	0.0133363	0.397107	1	0.0244976
AHNAK:Q09666:OID30260:v1:Cardiometabolic_II	AHNAK	PGS_T2D_lipodystrophy	DISC	28595	-0.0202655	0.00550098	0.000230047	0.000438406	rs1260326_T	-0.0201868	0.00550017	0.000242791	1	0.00255048
AHNAK:Q09666:OID30260:v1:Cardiometabolic_II	AHNAK	PGS_T2D_gw	REP	14492	0.034763	0.00820177	2.26435e-05	0.00110557	rs1260326_T	0.0336311	0.00821916	4.30372e-05	0.661192	0.000142761
AHNAK:Q09666:OID30260:v1:Cardiometabolic_II	AHNAK	PGS_CAD	REP	14492	0.020796	0.00822115	0.0114306	0.000394103	rs74853209_T	0.0208587	0.00814123	0.0104139	1	0.0883769
AHNAK:Q09666:OID30260:v1:Cardiometabolic_II	AHNAK	PGS_CKD	REP	14492	0.0652961	0.0081994	1.7963e-15	0.00389057	rs74853209_T	0.0627743	0.00812215	1.15724e-14	5.24519e-11	3.90928e-14
AHNAK:Q09666:OID30260:v1:Cardiometabolic_II	AHNAK	PGS_BMI	REP	14492	0.0806179	0.00819062	8.69421e-23	0.00592967	rs1260326_T	0.080291	0.00819096	1.29366e-22	2.53871e-18	1.27718e-20
AHNAK:Q09666:OID30260:v1:Cardiometabolic_II	AHNAK	PGS_T2D_obesity	REP	14492	0.0239429	0.00820545	0.00352916	0.000524323	rs1260326_T	0.0237783	0.00820452	0.00375875	1	0.0948102
AHNAK:Q09666:OID30260:v1:Cardiometabolic_II	AHNAK	PGS_T2D_obesity	AFR	1169	0.075314	0.0295624	0.010979	0.0050513	NA	NA	NA	NA	1	0.797556
AHNAK:Q09666:OID30260:v1:Cardiometabolic_II	AHNAK	PGS_T2D_proinsulin	AMR	75	-0.324541	0.113025	0.00802334	0.0663004	NA	NA	NA	NA	1	0.73969
AHNAK:Q09666:OID30260:v1:Cardiometabolic_II	AHNAK	PGS_T2D_gw	EUR	40236	0.0329646	0.00473241	3.31796e-12	0.00110955	NA	NA	NA	NA	9.68844e-08	1.90394e-11
AHNAK:Q09666:OID30260:v1:Cardiometabolic_II	AHNAK	PGS_CAD	EUR	40236	0.0177126	0.00473686	0.000184781	0.000320019	NA	NA	NA	NA	1	0.0012714
AHNAK:Q09666:OID30260:v1:Cardiometabolic_II	AHNAK	PGS_CKD	EUR	40236	0.0651853	0.00472162	2.95696e-43	0.00434315	NA	NA	NA	NA	8.63431e-39	5.56894e-42
AHNAK:Q09666:OID30260:v1:Cardiometabolic_II	AHNAK	PGS_BMI	EUR	40236	0.0778242	0.00472197	7.92656e-61	0.0061773	NA	NA	NA	NA	2.31456e-56	6.12848e-59
AHNAK:Q09666:OID30260:v1:Cardiometabolic_II	AHNAK	PGS_T2D_obesity	EUR	40236	0.0158308	0.00473272	0.000823645	0.0002561	NA	NA	NA	NA	1	0.0123463
AHNAK:Q09666:OID30260:v1:Cardiometabolic_II	AHNAK	PGS_T2D_liver_lipid	EUR	40236	0.0153524	0.00473091	0.00117493	0.000241043	NA	NA	NA	NA	1	0.00292537
AHNAK:Q09666:OID30260:v1:Cardiometabolic_II	AHNAK	PGS_T2D_lipodystrophy	EUR	40236	-0.0112678	0.00473376	0.0173032	0.000129702	NA	NA	NA	NA	1	0.0678729
AHNAK:Q09666:OID30260:v1:Cardiometabolic_II	AHNAK	PGS_CAD	EAS	214	0.138573	0.0699044	0.0491348	0.0145982	NA	NA	NA	NA	1	0.999613
AHNAK:Q09666:OID30260:v1:Cardiometabolic_II	AHNAK	PGS_T2D_lipodystrophy	SAS	819	-0.0953285	0.0328803	0.00384738	0.00916067	NA	NA	NA	NA	1	0.669449
AHNAK2:Q8IVF2:OID30244:v1:Cardiometabolic_II	AHNAK2	PGS_CAD	ALL	43087	-0.0114251	0.00467382	0.0145098	0.000131118	rs1260326_T	-0.0110424	0.00467169	0.0180986	1	0.0460366
AHNAK2:Q8IVF2:OID30244:v1:Cardiometabolic_II	AHNAK2	PGS_CKD	ALL	43087	0.0449569	0.00466475	5.83893e-22	0.00203397	rs1260326_T	0.0440701	0.0046644	3.61435e-21	1.70497e-17	5.44596e-21
AHNAK2:Q8IVF2:OID30244:v1:Cardiometabolic_II	AHNAK2	PGS_BMI	ALL	43087	0.0328124	0.00467025	2.15936e-12	0.00108204	rs1260326_T	0.032279	0.00466851	4.77105e-12	6.30533e-08	1.23668e-11
AHNAK2:Q8IVF2:OID30244:v1:Cardiometabolic_II	AHNAK2	PGS_T2D_liver_lipid	ALL	43087	0.0248114	0.00466695	1.06357e-07	0.000619867	rs1260326_T	-0.0240044	0.0111226	0.0309212	0.00310564	7.6776e-07
AHNAK2:Q8IVF2:OID30244:v1:Cardiometabolic_II	AHNAK2	PGS_T2D_lipodystrophy	ALL	43087	-0.0156452	0.0046699	0.000808164	0.000246252	rs56190325_G	-0.0151786	0.00465997	0.0011259	1	0.00569397
AHNAK2:Q8IVF2:OID30244:v1:Cardiometabolic_II	AHNAK2	PGS_CKD	DISC	28595	0.0429655	0.00557389	1.31587e-14	0.00200028	rs1260326_T	0.0420049	0.00557375	4.9818e-14	3.84233e-10	1.12058e-13
AHNAK2:Q8IVF2:OID30244:v1:Cardiometabolic_II	AHNAK2	PGS_BMI	DISC	28595	0.0368439	0.00558255	4.1882e-11	0.00146715	rs1260326_T	0.0363371	0.00558025	7.5522e-11	1.22295e-06	2.79023e-10
AHNAK2:Q8IVF2:OID30244:v1:Cardiometabolic_II	AHNAK2	PGS_T2D_liver_lipid	DISC	28595	0.0262113	0.00557859	2.63221e-06	0.000744158	rs1260326_T	-0.0175103	0.0135255	0.195463	0.0768606	1.8725e-05
AHNAK2:Q8IVF2:OID30244:v1:Cardiometabolic_II	AHNAK2	PGS_T2D_lipodystrophy	DISC	28595	-0.0177378	0.00558168	0.00148523	0.000340555	rs56190325_G	-0.017103	0.00556939	0.00213613	1	0.0121212
AHNAK2:Q8IVF2:OID30244:v1:Cardiometabolic_II	AHNAK2	PGS_CKD	REP	14492	0.0489596	0.00845091	7.04107e-09	0.00211829	rs1260326_T	0.0482066	0.00844953	1.18455e-08	0.000205599	7.66173e-08
AHNAK2:Q8IVF2:OID30244:v1:Cardiometabolic_II	AHNAK2	PGS_BMI	REP	14492	0.0244923	0.00845897	0.0037921	0.000530029	rs1260326_T	0.023898	0.00845643	0.00471964	1	0.0149236
AHNAK2:Q8IVF2:OID30244:v1:Cardiometabolic_II	AHNAK2	PGS_T2D_gwas	REP	14492	-0.0182586	0.00844903	0.0307096	0.000295329	rs56190325_G	-0.0175209	0.00843363	0.0377728	1	0.236389
AHNAK2:Q8IVF2:OID30244:v1:Cardiometabolic_II	AHNAK2	PGS_T2D_liver_lipid	REP	14492	0.022468	0.00844748	0.00782888	0.00044729	rs1260326_T	-0.0371269	0.0194764	0.0566378	1	0.0410004
AHNAK2:Q8IVF2:OID30244:v1:Cardiometabolic_II	AHNAK2	PGS_CAD	EUR	40236	-0.0104296	0.00481932	0.0304614	0.000111691	NA	NA	NA	NA	1	0.0848279
AHNAK2:Q8IVF2:OID30244:v1:Cardiometabolic_II	AHNAK2	PGS_CKD	EUR	40236	0.0491098	0.0048084	1.85129e-24	0.00248152	NA	NA	NA	NA	5.40577e-20	1.8691e-23
AHNAK2:Q8IVF2:OID30244:v1:Cardiometabolic_II	AHNAK2	PGS_BMI	EUR	40236	0.03424	0.0048168	1.19308e-12	0.00120368	NA	NA	NA	NA	3.48379e-08	6.96872e-12
AHNAK2:Q8IVF2:OID30244:v1:Cardiometabolic_II	AHNAK2	PGS_T2D_liver_lipid	EUR	40236	0.0251334	0.0048117	1.76555e-07	0.000650306	NA	NA	NA	NA	0.0051554	1.18159e-06
AHNAK2:Q8IVF2:OID30244:v1:Cardiometabolic_II	AHNAK2	PGS_T2D_lipodystrophy	EUR	40236	-0.0151124	0.00481535	0.00170003	0.000234863	NA	NA	NA	NA	1	0.0104931
AHNAK2:Q8IVF2:OID30244:v1:Cardiometabolic_II	AHNAK2	PGS_T2D_liver_lipid	EAS	214	0.19046	0.068906	0.00637032	0.0309127	NA	NA	NA	NA	1	0.625562
AHNAK2:Q8IVF2:OID30244:v1:Cardiometabolic_II	AHNAK2	PGS_T2D_gw	SAS	819	-0.086324	0.0360095	0.016757	0.0064933	NA	NA	NA	NA	1	0.394405
AHNAK2:Q8IVF2:OID30244:v1:Cardiometabolic_II	AHNAK2	PGS_CAD	SAS	819	-0.0735172	0.0359104	0.040975	0.00474517	NA	NA	NA	NA	1	0.921187
AHSA1:O95433:OID31379:v1:Oncology_II	AHSA1	PGS_T2D_liver_lipid	ALL	43990	-0.0105279	0.00474904	0.0266388	0.000110114	rs1260326_T	-0.0100858	0.0113288	0.373319	1	0.0490074
AHSA1:O95433:OID31379:v1:Oncology_II	AHSA1	PGS_T2D_liver_lipid	DISC	29222	-0.0124605	0.00579552	0.0315612	0.00015601	rs1260326_T	-0.0146052	0.0140515	0.298624	1	0.0624424
AHSA1:O95433:OID31379:v1:Oncology_II	AHSA1	PGS_BMI	REP	14768	-0.0217208	0.0083086	0.00895125	0.000456048	rs1260326_T	-0.0216064	0.00831001	0.0093304	1	0.0309762
AHSA1:O95433:OID31379:v1:Oncology_II	AHSA1	PGS_T2D_obesity	REP	14768	-0.0245988	0.00829915	0.00304137	0.000586162	rs1260326_T	-0.0245476	0.0082995	0.00310419	1	0.0948102
AHSA1:O95433:OID31379:v1:Oncology_II	AHSA1	PGS_CKD	AFR	1197	0.076551	0.0288492	0.00807683	0.00577872	NA	NA	NA	NA	1	0.192987
AHSA1:O95433:OID31379:v1:Oncology_II	AHSA1	PGS_T2D_lipodystrophy	AFR	1197	-0.107573	0.028518	0.000170158	0.0116055	NA	NA	NA	NA	1	0.147931
AHSA1:O95433:OID31379:v1:Oncology_II	AHSA1	PGS_T2D_liver_lipid	EUR	41072	-0.0103137	0.00491489	0.0358703	0.000105693	NA	NA	NA	NA	1	0.0638709
AHSA1:O95433:OID31379:v1:Oncology_II	AHSA1	PGS_T2D_gw	SAS	829	-0.0725102	0.0356366	0.042219	0.00492815	NA	NA	NA	NA	1	0.505747
AHSG:P02765:OID30706:v1:Inflammation_II	AHSG	PGS_T2D_gw	ALL	44243	0.0413073	0.00472823	2.49109e-18	0.00170907	rs35457250_C	0.0388835	0.00455654	1.46329e-17	7.27399e-14	2.10311e-17
AHSG:P02765:OID30706:v1:Inflammation_II	AHSG	PGS_CAD	ALL	44243	0.0140165	0.00473541	0.00307866	0.000196486	rs35457250_C	0.012137	0.00456329	0.00782382	1	0.0131089
AHSG:P02765:OID30706:v1:Inflammation_II	AHSG	PGS_CKD	ALL	44243	0.0152867	0.00473078	0.0012331	0.000234158	rs35457250_C	0.013513	0.00455881	0.00303679	1	0.00373489
AHSG:P02765:OID30706:v1:Inflammation_II	AHSG	PGS_BMI	ALL	44243	0.015457	0.00473388	0.00109473	0.000239092	rs1900618_C	0.00981742	0.00420406	0.0195362	1	0.00293995
AHSG:P02765:OID30706:v1:Inflammation_II	AHSG	PGS_T2D_gwas	ALL	44243	0.0104362	0.00473047	0.0273775	0.000109164	rs13088537_T	0.00965845	0.00464495	0.0375915	1	0.122875
AHSG:P02765:OID30706:v1:Inflammation_II	AHSG	PGS_T2D_lipodystrophy	ALL	44243	0.02559	0.00473028	6.34148e-08	0.00065604	rs185107328_G	0.0254925	0.00473048	7.12219e-08	0.00185171	1.27611e-06
AHSG:P02765:OID30706:v1:Inflammation_II	AHSG	PGS_T2D_gw	DISC	29413	0.0422751	0.00578723	2.84553e-13	0.00180307	rs35457250_C	0.0389876	0.0055635	2.47416e-12	8.30896e-09	2.36163e-12
AHSG:P02765:OID30706:v1:Inflammation_II	AHSG	PGS_CAD	DISC	29413	0.0158362	0.00579055	0.00624501	0.000253119	rs35457250_C	0.0126566	0.00556648	0.0229899	1	0.0296891
AHSG:P02765:OID30706:v1:Inflammation_II	AHSG	PGS_CKD	DISC	29413	0.0163728	0.00578268	0.0046383	0.000271297	rs35457250_C	0.0149148	0.00555848	0.00729522	1	0.0145126
AHSG:P02765:OID30706:v1:Inflammation_II	AHSG	PGS_BMI	DISC	29413	0.0227966	0.00578998	8.2614e-05	0.000524481	rs1900618_C	0.0159003	0.00511289	0.00187358	1	0.00028289
AHSG:P02765:OID30706:v1:Inflammation_II	AHSG	PGS_T2D_lipodystrophy	DISC	29413	0.0277371	0.00578458	1.63465e-06	0.000777703	rs185107328_G	0.0276877	0.00578494	1.70824e-06	0.0477317	3.52848e-05
AHSG:P02765:OID30706:v1:Inflammation_II	AHSG	PGS_T2D_gw	REP	14830	0.0382046	0.00822217	3.40466e-06	0.00143362	rs35457250_C	0.0377107	0.00796292	2.20234e-06	0.099416	2.52598e-05
AHSG:P02765:OID30706:v1:Inflammation_II	AHSG	PGS_T2D_lipodystrophy	REP	14830	0.0217131	0.00823505	0.00838133	0.000462076	rs185107328_G	0.0214852	0.00823518	0.00909097	1	0.0621347
AHSG:P02765:OID30706:v1:Inflammation_II	AHSG	PGS_T2D_gw	EUR	41322	0.0435251	0.00490497	7.35515e-19	0.0018918	NA	NA	NA	NA	2.1477e-14	6.56822e-18
AHSG:P02765:OID30706:v1:Inflammation_II	AHSG	PGS_CAD	EUR	41322	0.0141982	0.00491169	0.00384599	0.0002011	NA	NA	NA	NA	1	0.0162245
AHSG:P02765:OID30706:v1:Inflammation_II	AHSG	PGS_CKD	EUR	41322	0.0161515	0.00490632	0.000995705	0.000260793	NA	NA	NA	NA	1	0.00302521
AHSG:P02765:OID30706:v1:Inflammation_II	AHSG	PGS_BMI	EUR	41322	0.0162067	0.00491157	0.000968688	0.000262019	NA	NA	NA	NA	1	0.0026648
AHSG:P02765:OID30706:v1:Inflammation_II	AHSG	PGS_T2D_gwas	EUR	41322	0.0121254	0.00490655	0.0134676	0.000146984	NA	NA	NA	NA	1	0.0719414
AHSG:P02765:OID30706:v1:Inflammation_II	AHSG	PGS_T2D_lipodystrophy	EUR	41322	0.0273539	0.00490652	2.49056e-08	0.000747587	NA	NA	NA	NA	0.000727243	5.26421e-07
AHSG:P02765:OID30706:v1:Inflammation_II	AHSG	PGS_T2D_proinsulin	EAS	224	-0.135429	0.0656786	0.0407124	0.0182577	NA	NA	NA	NA	1	0.997529
AHSP:Q9NZD4:OID21078:v1:Neurology	AHSP	PGS_T2D_gw	ALL	43777	0.0182658	0.00446906	4.37455e-05	0.000332231	rs590856_G	0.0174782	0.00446301	9.00837e-05	1	0.000135717
AHSP:Q9NZD4:OID21078:v1:Neurology	AHSP	PGS_CAD	ALL	43777	0.0145195	0.00447284	0.00117071	0.0002096	rs1799945_C	0.0137983	0.00447058	0.00202684	1	0.00603427
AHSP:Q9NZD4:OID21078:v1:Neurology	AHSP	PGS_T2D_gwas	ALL	43777	0.00900852	0.00446803	0.0437836	8.08714e-05	rs1000821_C	0.0084523	0.00445468	0.0577824	1	0.171974
AHSP:Q9NZD4:OID21078:v1:Neurology	AHSP	PGS_T2D_gw	DISC	29081	0.0153525	0.00535627	0.00415652	0.00024646	rs590856_G	0.0147451	0.00534719	0.0058273	1	0.011381
AHSP:Q9NZD4:OID21078:v1:Neurology	AHSP	PGS_CAD	DISC	29081	0.0174497	0.00535548	0.00112217	0.000318462	rs1799945_C	0.0169414	0.0053527	0.00155237	1	0.00768514
AHSP:Q9NZD4:OID21078:v1:Neurology	AHSP	PGS_T2D_gw	REP	14696	0.0240623	0.0080709	0.00287441	0.000524577	rs590856_G	0.0229742	0.00806481	0.0043959	1	0.0112003
AHSP:Q9NZD4:OID21078:v1:Neurology	AHSP	PGS_T2D_gwas	REP	14696	0.0226084	0.00807161	0.00510146	0.000463052	rs1000821_C	0.0218638	0.00805364	0.00664002	1	0.0871486
AHSP:Q9NZD4:OID21078:v1:Neurology	AHSP	PGS_T2D_lipodystrophy	REP	14696	0.0180715	0.00808238	0.0253725	0.000295124	rs10742583_G	0.0172607	0.00806985	0.0324589	1	0.124094
AHSP:Q9NZD4:OID21078:v1:Neurology	AHSP	PGS_T2D_gw	AMR	74	-0.376212	0.145285	0.0157996	0.0499686	NA	NA	NA	NA	1	0.896364
AHSP:Q9NZD4:OID21078:v1:Neurology	AHSP	PGS_T2D_gwas	AMR	74	-0.387456	0.139752	0.0103566	0.0555606	NA	NA	NA	NA	1	0.995918
AHSP:Q9NZD4:OID21078:v1:Neurology	AHSP	PGS_T2D_lipodystrophy	AMR	74	-0.46512	0.135866	0.00213857	0.0754077	NA	NA	NA	NA	1	0.376098
AHSP:Q9NZD4:OID21078:v1:Neurology	AHSP	PGS_T2D_gw	EUR	40884	0.0196734	0.00453123	1.41698e-05	0.000402555	NA	NA	NA	NA	0.413759	4.74157e-05
AHSP:Q9NZD4:OID21078:v1:Neurology	AHSP	PGS_CAD	EUR	40884	0.0153586	0.00453402	0.000706191	0.000245084	NA	NA	NA	NA	1	0.00400538
AHSP:Q9NZD4:OID21078:v1:Neurology	AHSP	PGS_T2D_gwas	EUR	40884	0.00917116	0.00452935	0.0428913	8.75853e-05	NA	NA	NA	NA	1	0.175508
AHSP:Q9NZD4:OID21078:v1:Neurology	AHSP	PGS_T2D_proinsulin	EAS	226	0.184402	0.0788288	0.0204569	0.0196139	NA	NA	NA	NA	1	0.997529
AIDA:Q96BJ3:OID30956:v1:Neurology_II	AIDA	PGS_BMI	EAS	219	-0.180321	0.0683668	0.00913932	0.0281892	NA	NA	NA	NA	1	0.807851
AIDA:Q96BJ3:OID30956:v1:Neurology_II	AIDA	PGS_BMI	SAS	810	-0.0674562	0.0334598	0.0441492	0.00488465	NA	NA	NA	NA	1	0.350568
AIDA:Q96BJ3:OID30956:v1:Neurology_II	AIDA	PGS_T2D_lipodystrophy	SAS	810	-0.0683662	0.033388	0.040941	0.0050381	NA	NA	NA	NA	1	0.924887
AIF1:P55008:OID21234:v1:Oncology	AIF1	PGS_CKD	ALL	42835	0.0273334	0.00477937	1.07841e-08	0.000744657	rs2261033_A	0.0203247	0.00478986	2.20741e-05	0.000314897	5.33398e-08
AIF1:P55008:OID21234:v1:Oncology	AIF1	PGS_BMI	ALL	42835	0.00950824	0.0047839	0.0468678	8.99991e-05	rs2261033_A	0.0076673	0.00477221	0.108137	1	0.091372
AIF1:P55008:OID21234:v1:Oncology	AIF1	PGS_T2D_liver_lipid	ALL	42835	-0.0161284	0.00477927	0.000739713	0.000259411	rs1260326_T	0.000304664	0.0114343	0.978743	1	0.00194213
AIF1:P55008:OID21234:v1:Oncology	AIF1	PGS_CKD	DISC	28471	0.0256217	0.00578747	9.5864e-06	0.000672767	rs2261033_A	0.017848	0.00579733	0.00208128	0.279923	4.42148e-05
AIF1:P55008:OID21234:v1:Oncology	AIF1	PGS_T2D_liver_lipid	DISC	28471	-0.0156565	0.00579045	0.00685824	0.00025106	rs1260326_T	-0.000347467	0.0140421	0.980259	1	0.0163419
AIF1:P55008:OID21234:v1:Oncology	AIF1	PGS_CKD	REP	14364	0.0304258	0.00847064	0.000329366	0.000872203	rs2261033_A	0.0248733	0.0084962	0.00342145	1	0.00176262
AIF1:P55008:OID21234:v1:Oncology	AIF1	PGS_CKD	EUR	39993	0.0298048	0.00494363	1.66483e-09	0.000886594	NA	NA	NA	NA	4.86131e-05	8.6521e-09
AIF1:P55008:OID21234:v1:Oncology	AIF1	PGS_T2D_liver_lipid	EUR	39993	-0.0179431	0.00494377	0.000284388	0.000321495	NA	NA	NA	NA	1	0.000811985
AIF1:P55008:OID21234:v1:Oncology	AIF1	PGS_CKD	EAS	216	-0.14223	0.0713432	0.0478542	0.0169952	NA	NA	NA	NA	1	0.997994
AIF1:P55008:OID21234:v1:Oncology	AIF1	PGS_BMI	EAS	216	-0.151629	0.0687195	0.028739	0.0207086	NA	NA	NA	NA	1	0.875448
AIF1L:Q9BQI0:OID30204:v1:Cardiometabolic_II	AIF1L	PGS_CKD	ALL	43087	0.0232958	0.00479032	1.15969e-06	0.000540036	rs2315071_C	0.0207873	0.00468947	9.32625e-06	0.033863	5.02533e-06
AIF1L:Q9BQI0:OID30204:v1:Cardiometabolic_II	AIF1L	PGS_BMI	ALL	43087	0.0164927	0.0047942	0.000581973	0.000270313	rs7044504_G	0.0157487	0.00470583	0.000818694	1	0.00162378
AIF1L:Q9BQI0:OID30204:v1:Cardiometabolic_II	AIF1L	PGS_T2D_obesity	ALL	43087	0.0106275	0.00479029	0.0265223	0.000112441	rs7044504_G	0.0101304	0.00470195	0.031205	1	0.136228
AIF1L:Q9BQI0:OID30204:v1:Cardiometabolic_II	AIF1L	PGS_CKD	DISC	28595	0.0204986	0.00580009	0.000409671	0.000431413	rs2315071_C	0.0180033	0.00567311	0.00150802	1	0.00153915
AIF1L:Q9BQI0:OID30204:v1:Cardiometabolic_II	AIF1L	PGS_BMI	DISC	28595	0.0154824	0.00580804	0.00768744	0.000245479	rs7044504_G	0.0147123	0.00568992	0.00972384	1	0.019674
AIF1L:Q9BQI0:OID30204:v1:Cardiometabolic_II	AIF1L	PGS_T2D_lipodystrophy	DISC	28595	-0.0123939	0.005804	0.0327362	0.000157542	rs2315071_C	-0.00907288	0.00567721	0.110027	1	0.148495
AIF1L:Q9BQI0:OID30204:v1:Cardiometabolic_II	AIF1L	PGS_CKD	REP	14492	0.0285095	0.0084911	0.000788324	0.000760235	rs2315071_C	0.0260289	0.0083275	0.00177763	1	0.00387193
AIF1L:Q9BQI0:OID30204:v1:Cardiometabolic_II	AIF1L	PGS_BMI	REP	14492	0.0177424	0.00849382	0.0367382	0.000294389	rs7044504_G	0.0170989	0.00836729	0.0410173	1	0.0970503
AIF1L:Q9BQI0:OID30204:v1:Cardiometabolic_II	AIF1L	PGS_T2D_obesity	REP	14492	0.0239358	0.00848223	0.00478086	0.000537121	rs7044504_G	0.0227568	0.0083561	0.00646966	1	0.0988177
AIF1L:Q9BQI0:OID30204:v1:Cardiometabolic_II	AIF1L	PGS_CKD	EUR	40236	0.0251248	0.00495391	3.95989e-07	0.000629767	NA	NA	NA	NA	0.0115629	1.76008e-06
AIF1L:Q9BQI0:OID30204:v1:Cardiometabolic_II	AIF1L	PGS_BMI	EUR	40236	0.0168833	0.00496012	0.000665155	0.000283763	NA	NA	NA	NA	1	0.00186472
AIF1L:Q9BQI0:OID30204:v1:Cardiometabolic_II	AIF1L	PGS_T2D_liver_lipid	SAS	819	0.0887494	0.0337843	0.0087879	0.00794572	NA	NA	NA	NA	1	0.563124
AIFM1:O95831:OID21287:v1:Oncology	AIFM1	PGS_T2D_gw	ALL	43589	0.032774	0.00471028	3.50065e-12	0.00107488	rs1354034_T	0.0327165	0.00470693	3.68548e-12	1.02219e-07	1.96277e-11
AIFM1:O95831:OID21287:v1:Oncology	AIFM1	PGS_CAD	ALL	43589	0.019705	0.00471561	2.93792e-05	0.000387953	rs1260326_T	0.0194416	0.00471529	3.74489e-05	0.857873	0.000250919
AIFM1:O95831:OID21287:v1:Oncology	AIFM1	PGS_BMI	ALL	43589	0.0203748	0.00471366	1.54616e-05	0.000415107	rs6993770_A	0.0201914	0.00471154	1.82711e-05	0.451479	5.20942e-05
AIFM1:O95831:OID21287:v1:Oncology	AIFM1	PGS_T2D_liver_lipid	ALL	43589	-0.0114764	0.00471029	0.0148365	0.000131926	rs1354034_T	-0.0115198	0.00470693	0.0143923	1	0.028944
AIFM1:O95831:OID21287:v1:Oncology	AIFM1	PGS_T2D_lipodystrophy	ALL	43589	0.0158212	0.00471214	0.000787047	0.000250501	rs1260326_T	0.0157321	0.00471138	0.000841023	1	0.00557191
AIFM1:O95831:OID21287:v1:Oncology	AIFM1	PGS_T2D_gw	DISC	28968	0.0328322	0.00574065	1.08056e-08	0.00109811	rs1354034_T	0.0328443	0.00573643	1.04111e-08	0.000315523	6.04702e-08
AIFM1:O95831:OID21287:v1:Oncology	AIFM1	PGS_CAD	DISC	28968	0.0185237	0.00574231	0.00125749	0.000349611	rs1260326_T	0.0182719	0.00574168	0.00146254	1	0.00843746
AIFM1:O95831:OID21287:v1:Oncology	AIFM1	PGS_BMI	DISC	28968	0.0231752	0.00574137	5.43879e-05	0.000547306	rs6993770_A	0.0230445	0.00573703	5.91421e-05	1	0.00019091
AIFM1:O95831:OID21287:v1:Oncology	AIFM1	PGS_T2D_liver_lipid	DISC	28968	-0.0140883	0.00573657	0.0140602	0.000202666	rs1354034_T	-0.014298	0.00573243	0.0126287	1	0.0305992
AIFM1:O95831:OID21287:v1:Oncology	AIFM1	PGS_T2D_gw	REP	14621	0.0322905	0.00825336	9.17947e-05	0.00100356	rs1354034_T	0.0321502	0.00824812	9.74704e-05	1	0.000505043
AIFM1:O95831:OID21287:v1:Oncology	AIFM1	PGS_CAD	REP	14621	0.0216562	0.00827266	0.0088589	0.000449555	rs1260326_T	0.0213965	0.00827314	0.00971183	1	0.0731108
AIFM1:O95831:OID21287:v1:Oncology	AIFM1	PGS_CKD	REP	14621	0.0242443	0.00826611	0.00336251	0.000564253	rs6993770_A	0.0240622	0.00826612	0.00360883	1	0.0144854
AIFM1:O95831:OID21287:v1:Oncology	AIFM1	PGS_T2D_lipodystrophy	REP	14621	0.0287134	0.00826458	0.000513723	0.000791556	rs1260326_T	0.0286736	0.00826387	0.000522444	1	0.00867424
AIFM1:O95831:OID21287:v1:Oncology	AIFM1	PGS_T2D_lipodystrophy	AMR	73	0.389592	0.152978	0.0177063	0.0614716	NA	NA	NA	NA	1	0.376098
AIFM1:O95831:OID21287:v1:Oncology	AIFM1	PGS_T2D_gw	EUR	40705	0.0338431	0.00487085	3.75821e-12	0.00115052	NA	NA	NA	NA	1.0974e-07	2.13571e-11
AIFM1:O95831:OID21287:v1:Oncology	AIFM1	PGS_CAD	EUR	40705	0.0189624	0.00487561	0.000100722	0.000360783	NA	NA	NA	NA	1	0.000754899
AIFM1:O95831:OID21287:v1:Oncology	AIFM1	PGS_BMI	EUR	40705	0.0205547	0.0048748	2.48634e-05	0.000424032	NA	NA	NA	NA	0.726011	8.23547e-05
AIFM1:O95831:OID21287:v1:Oncology	AIFM1	PGS_T2D_liver_lipid	EUR	40705	-0.0124945	0.00486939	0.0102938	0.000157071	NA	NA	NA	NA	1	0.0207999
AIFM1:O95831:OID21287:v1:Oncology	AIFM1	PGS_T2D_lipodystrophy	EUR	40705	0.018069	0.00487174	0.000208407	0.000328119	NA	NA	NA	NA	1	0.00167169
AK1:P00568:OID20122:v1:Cardiometabolic	AK1	PGS_T2D_gw	ALL	43848	0.0134994	0.0045424	0.00296163	0.00018168	rs1260326_T	0.0139119	0.00455206	0.00224314	1	0.00719113
AK1:P00568:OID20122:v1:Cardiometabolic	AK1	PGS_CAD	DISC	29143	0.0130663	0.00555194	0.0186061	0.000172449	rs1260326_T	0.0129771	0.00555223	0.0194314	1	0.0661802
AK1:P00568:OID20122:v1:Cardiometabolic	AK1	PGS_T2D_gw	REP	14705	0.0192736	0.0079121	0.0148637	0.000359999	rs1260326_T	0.0193687	0.00793	0.0145993	1	0.0460649
AK1:P00568:OID20122:v1:Cardiometabolic	AK1	PGS_T2D_gwas	REP	14705	0.0172583	0.00791339	0.0292066	0.000288578	rs1260326_T	0.0173053	0.00792293	0.0289627	1	0.232433
AK1:P00568:OID20122:v1:Cardiometabolic	AK1	PGS_T2D_gw	EUR	40969	0.013559	0.00470575	0.00396162	0.000183654	NA	NA	NA	NA	1	0.00953255
AK1:P00568:OID20122:v1:Cardiometabolic	AK1	PGS_T2D_proinsulin	EAS	221	0.132698	0.0653944	0.0440073	0.0135955	NA	NA	NA	NA	1	0.997529
AK2:P54819:OID31142:v1:Neurology_II	AK2	PGS_T2D_liver_lipid	ALL	44074	-0.0155307	0.00471319	0.000984431	0.000239921	rs1260326_T	-0.00768379	0.0112594	0.494967	1	0.00253707
AK2:P54819:OID31142:v1:Neurology_II	AK2	PGS_CAD	DISC	29292	0.012515	0.00572832	0.0289143	0.000159067	rs1260326_T	0.0123177	0.00572791	0.0315267	1	0.0892334
AK2:P54819:OID31142:v1:Neurology_II	AK2	PGS_T2D_liver_lipid	DISC	29292	-0.0176928	0.0057212	0.00198663	0.000318655	rs1260326_T	-0.010961	0.0138834	0.429824	1	0.00557455
AK2:P54819:OID31142:v1:Neurology_II	AK2	PGS_T2D_obesity	REP	14782	-0.0187589	0.00831699	0.0241173	0.000333761	rs138577419_G	-0.0186238	0.00830578	0.0249588	1	0.153046
AK2:P54819:OID31142:v1:Neurology_II	AK2	PGS_T2D_lipodystrophy	AMR	76	0.40583	0.119637	0.00215278	0.0802985	NA	NA	NA	NA	1	0.376098
AK2:P54819:OID31142:v1:Neurology_II	AK2	PGS_T2D_liver_lipid	EUR	41157	-0.0170658	0.00488021	0.000471115	0.000289418	NA	NA	NA	NA	1	0.00129117
AKAP12:Q02952:OID30571:v1:Inflammation_II	AKAP12	PGS_T2D_gw	ALL	43272	-0.0248014	0.00476784	1.98251e-07	0.000615755	rs1260326_T	-0.0264716	0.00477682	3.01342e-08	0.00578894	7.92466e-07
AKAP12:Q02952:OID30571:v1:Inflammation_II	AKAP12	PGS_CAD	ALL	43272	-0.0158685	0.00477206	0.000883979	0.000251721	rs1260326_T	-0.01555	0.00477125	0.00111848	1	0.00473929
AKAP12:Q02952:OID30571:v1:Inflammation_II	AKAP12	PGS_CKD	ALL	43272	0.0121012	0.00476779	0.0111489	0.000146665	rs1260326_T	0.0113984	0.00476874	0.0168417	1	0.0284176
AKAP12:Q02952:OID30571:v1:Inflammation_II	AKAP12	PGS_T2D_gwas	ALL	43272	-0.0127695	0.00476747	0.007399	0.000163331	rs1260326_T	-0.013972	0.00477202	0.00341442	1	0.0443638
AKAP12:Q02952:OID30571:v1:Inflammation_II	AKAP12	PGS_T2D_obesity	ALL	43272	-0.010203	0.00476679	0.0323252	0.000104311	rs1260326_T	-0.0101171	0.00476554	0.0337623	1	0.154414
AKAP12:Q02952:OID30571:v1:Inflammation_II	AKAP12	PGS_T2D_liver_lipid	ALL	43272	0.0187813	0.00476634	8.14716e-05	0.000353424	rs1260326_T	-0.0143779	0.0113566	0.205506	1	0.000261314
AKAP12:Q02952:OID30571:v1:Inflammation_II	AKAP12	PGS_T2D_lipodystrophy	ALL	43272	-0.0111729	0.00476889	0.0191401	0.000124973	rs1260326_T	-0.0110341	0.0047677	0.0206529	1	0.0777782
AKAP12:Q02952:OID30571:v1:Inflammation_II	AKAP12	PGS_T2D_gw	DISC	28719	-0.022942	0.00570979	5.88431e-05	0.000554136	rs1260326_T	-0.0243444	0.00572075	2.09287e-05	1	0.000215026
AKAP12:Q02952:OID30571:v1:Inflammation_II	AKAP12	PGS_CAD	DISC	28719	-0.0118289	0.00570973	0.0383009	0.000147379	rs1260326_T	-0.0115989	0.00570903	0.0421965	1	0.107992
AKAP12:Q02952:OID30571:v1:Inflammation_II	AKAP12	PGS_CKD	DISC	28719	0.0155714	0.00570175	0.00631826	0.000256075	rs1260326_T	0.0149478	0.00570368	0.008779	1	0.0192164
AKAP12:Q02952:OID30571:v1:Inflammation_II	AKAP12	PGS_T2D_obesity	DISC	28719	-0.0118604	0.00570483	0.037626	0.000148417	rs1260326_T	-0.0116594	0.00570404	0.0409569	1	0.178587
AKAP12:Q02952:OID30571:v1:Inflammation_II	AKAP12	PGS_T2D_liver_lipid	DISC	28719	0.0158773	0.00570341	0.00537571	0.000266077	rs1260326_T	-0.0127238	0.0138096	0.356862	1	0.0132945
AKAP12:Q02952:OID30571:v1:Inflammation_II	AKAP12	PGS_T2D_lipodystrophy	DISC	28719	-0.0127733	0.00570536	0.0251755	0.000172108	rs1260326_T	-0.0126419	0.0057044	0.0266884	1	0.122257
AKAP12:Q02952:OID30571:v1:Inflammation_II	AKAP12	PGS_T2D_gw	REP	14553	-0.0282326	0.00862833	0.0010701	0.000723958	rs1260326_T	-0.0304673	0.00864335	0.000424885	1	0.00465081
AKAP12:Q02952:OID30571:v1:Inflammation_II	AKAP12	PGS_CAD	REP	14553	-0.0241553	0.00864528	0.00521225	0.00052798	rs1260326_T	-0.0236111	0.00864302	0.00630646	1	0.0498005
AKAP12:Q02952:OID30571:v1:Inflammation_II	AKAP12	PGS_T2D_gwas	REP	14553	-0.0241574	0.00863048	0.00513162	0.000529886	rs1260326_T	-0.0256356	0.00863536	0.00299574	1	0.0871486
AKAP12:Q02952:OID30571:v1:Inflammation_II	AKAP12	PGS_T2D_liver_lipid	REP	14553	0.0252744	0.00862866	0.00340454	0.000580234	rs1260326_T	-0.0167209	0.0199309	0.401514	1	0.0217446
AKAP12:Q02952:OID30571:v1:Inflammation_II	AKAP12	PGS_T2D_gw	EUR	40402	-0.0242518	0.00493262	8.83999e-07	0.000589569	NA	NA	NA	NA	0.0258128	3.37736e-06
AKAP12:Q02952:OID30571:v1:Inflammation_II	AKAP12	PGS_CAD	EUR	40402	-0.0148816	0.00493596	0.00257193	0.00022178	NA	NA	NA	NA	1	0.0117334
AKAP12:Q02952:OID30571:v1:Inflammation_II	AKAP12	PGS_CKD	EUR	40402	0.0142355	0.00493085	0.00389097	0.000203366	NA	NA	NA	NA	1	0.0107542
AKAP12:Q02952:OID30571:v1:Inflammation_II	AKAP12	PGS_T2D_gwas	EUR	40402	-0.0128934	0.00493106	0.00893284	0.000166819	NA	NA	NA	NA	1	0.0534515
AKAP12:Q02952:OID30571:v1:Inflammation_II	AKAP12	PGS_T2D_liver_lipid	EUR	40402	0.0185306	0.00492935	0.000170677	0.000344754	NA	NA	NA	NA	1	0.000510639
AKAP12:Q02952:OID30571:v1:Inflammation_II	AKAP12	PGS_T2D_lipodystrophy	EUR	40402	-0.0116647	0.00493281	0.0180487	0.000136446	NA	NA	NA	NA	1	0.0702345
AKR1B1:P15121:OID21244:v1:Oncology	AKR1B1	PGS_BMI	ALL	42835	-0.00972635	0.00478885	0.042257	9.43998e-05	rs1260326_T	-0.00948182	0.00478919	0.0477279	1	0.0836333
AKR1B1:P15121:OID21244:v1:Oncology	AKR1B1	PGS_T2D_liver_lipid	ALL	42835	-0.0111332	0.00478456	0.0199748	0.000123902	rs1260326_T	0.00908818	0.0114468	0.427228	1	0.0376917
AKR1B1:P15121:OID21244:v1:Oncology	AKR1B1	PGS_T2D_liver_lipid	DISC	28471	-0.0169283	0.00581269	0.0035906	0.000292281	rs1260326_T	0.0028655	0.0140958	0.838912	1	0.00931907
AKR1B1:P15121:OID21244:v1:Oncology	AKR1B1	PGS_CKD	REP	14364	0.0225419	0.00843741	0.00755627	0.000486023	rs6993770_A	0.02217	0.00843559	0.00859409	1	0.0292495
AKR1B1:P15121:OID21244:v1:Oncology	AKR1B1	PGS_BMI	REP	14364	-0.0188403	0.00843774	0.0255735	0.000339534	rs1260326_T	-0.0187994	0.00843946	0.0259251	1	0.073231
AKR1B1:P15121:OID21244:v1:Oncology	AKR1B1	PGS_T2D_proinsulin	AFR	1160	0.0719147	0.0309558	0.0203521	0.00450105	NA	NA	NA	NA	1	0.836281
AKR1B1:P15121:OID21244:v1:Oncology	AKR1B1	PGS_T2D_lipodystrophy	AFR	1160	-0.0651854	0.0308373	0.0347513	0.0037297	NA	NA	NA	NA	1	0.409104
AKR1B1:P15121:OID21244:v1:Oncology	AKR1B1	PGS_BMI	EUR	39993	-0.00991218	0.00494126	0.0448627	9.86771e-05	NA	NA	NA	NA	1	0.0894818
AKR1B1:P15121:OID21244:v1:Oncology	AKR1B1	PGS_T2D_liver_lipid	EUR	39993	-0.0131519	0.00493457	0.00769579	0.000174181	NA	NA	NA	NA	1	0.0159861
AKR1B1:P15121:OID21244:v1:Oncology	AKR1B1	PGS_T2D_liver_lipid	EAS	216	0.179295	0.0879251	0.0430378	0.0198918	NA	NA	NA	NA	1	0.769522
AKR1B10:O60218:OID30955:v1:Neurology_II	AKR1B10	PGS_T2D_gw	ALL	43029	0.0257664	0.00479216	7.62286e-08	0.000668439	rs1260326_T	0.0265385	0.00480262	3.29819e-08	0.00222587	3.17673e-07
AKR1B10:O60218:OID30955:v1:Neurology_II	AKR1B10	PGS_CKD	ALL	43029	0.0101417	0.00479239	0.0343336	0.000103604	rs1260326_T	0.0104355	0.00479423	0.0295104	1	0.0764762
AKR1B10:O60218:OID30955:v1:Neurology_II	AKR1B10	PGS_BMI	ALL	43029	0.0178836	0.00479499	0.000192001	0.000321739	rs1260326_T	0.018058	0.00479552	0.000166375	1	0.000571527
AKR1B10:O60218:OID30955:v1:Neurology_II	AKR1B10	PGS_T2D_gw	DISC	28564	0.027959	0.00581495	1.53132e-06	0.00080577	rs1260326_T	0.0282843	0.0058274	1.21833e-06	0.0447146	6.93225e-06
AKR1B10:O60218:OID30955:v1:Neurology_II	AKR1B10	PGS_BMI	DISC	28564	0.0184635	0.00581572	0.00150123	0.000351462	rs1260326_T	0.0185207	0.00581659	0.00145352	1	0.00436264
AKR1B10:O60218:OID30955:v1:Neurology_II	AKR1B10	PGS_T2D_lipodystrophy	DISC	28564	0.0154215	0.00581143	0.00796713	0.000245579	rs1260326_T	0.0154052	0.00581159	0.0080352	1	0.0484626
AKR1B10:O60218:OID30955:v1:Neurology_II	AKR1B10	PGS_T2D_gw	REP	14465	0.0214731	0.00846385	0.0111901	0.000441781	rs1260326_T	0.023184	0.00848187	0.00627684	1	0.0359306
AKR1B10:O60218:OID30955:v1:Neurology_II	AKR1B10	PGS_CKD	REP	14465	0.0166968	0.00847597	0.048869	0.000266391	rs1260326_T	0.0172571	0.00847636	0.0417772	1	0.129699
AKR1B10:O60218:OID30955:v1:Neurology_II	AKR1B10	PGS_T2D_liver_lipid	REP	14465	-0.0176209	0.00846429	0.0373784	0.000297506	rs1260326_T	0.0175118	0.0195635	0.370734	1	0.123668
AKR1B10:O60218:OID30955:v1:Neurology_II	AKR1B10	PGS_T2D_beta_cell	REP	14465	0.0220391	0.00846585	0.00924284	0.000465146	rs1260326_T	0.0218371	0.00846431	0.00989266	1	0.185996
AKR1B10:O60218:OID30955:v1:Neurology_II	AKR1B10	PGS_T2D_lipodystrophy	AFR	1172	-0.0745493	0.0288584	0.00991252	0.0056529	NA	NA	NA	NA	1	0.375998
AKR1B10:O60218:OID30955:v1:Neurology_II	AKR1B10	PGS_T2D_gw	EUR	40168	0.0254708	0.00495733	2.78983e-07	0.00065419	NA	NA	NA	NA	0.00814631	1.11669e-06
AKR1B10:O60218:OID30955:v1:Neurology_II	AKR1B10	PGS_BMI	EUR	40168	0.018004	0.00496043	0.000284291	0.000326558	NA	NA	NA	NA	1	0.000838601
AKR1B10:O60218:OID30955:v1:Neurology_II	AKR1B10	PGS_T2D_lipodystrophy	EUR	40168	0.0116287	0.00495727	0.0189918	0.000136433	NA	NA	NA	NA	1	0.0732256
AKR1B10:O60218:OID30955:v1:Neurology_II	AKR1B10	PGS_CAD	SAS	810	0.10755	0.0369317	0.00369537	0.0101431	NA	NA	NA	NA	1	0.674954
AKR1B10:O60218:OID30955:v1:Neurology_II	AKR1B10	PGS_T2D_obesity	SAS	810	0.0853775	0.0374538	0.0229125	0.00624183	NA	NA	NA	NA	1	0.979285
AKR1C4:P17516:OID20062:v1:Cardiometabolic	AKR1C4	PGS_T2D_gw	ALL	43072	0.0149478	0.00480809	0.00187917	0.000223389	rs11253048_A	0.0149169	0.00480507	0.00190777	1	0.00473906
AKR1C4:P17516:OID20062:v1:Cardiometabolic	AKR1C4	PGS_CAD	ALL	43072	0.0127424	0.00481144	0.00809126	0.000162119	rs11253048_A	0.0126921	0.00480842	0.00830464	1	0.0290613
AKR1C4:P17516:OID20062:v1:Cardiometabolic	AKR1C4	PGS_CKD	ALL	43072	0.0124694	0.00480718	0.00949211	0.000155523	rs11253048_A	0.012271	0.00480424	0.0106468	1	0.0245275
AKR1C4:P17516:OID20062:v1:Cardiometabolic	AKR1C4	PGS_BMI	ALL	43072	0.0106432	0.00481064	0.0269419	0.000113147	rs1260326_T	0.0106695	0.00481139	0.0265907	1	0.0560589
AKR1C4:P17516:OID20062:v1:Cardiometabolic	AKR1C4	PGS_T2D_lipodystrophy	ALL	43072	0.0116936	0.00480764	0.0150076	0.000136748	rs11253048_A	0.0113926	0.0048048	0.0177404	1	0.0643686
AKR1C4:P17516:OID20062:v1:Cardiometabolic	AKR1C4	PGS_T2D_gw	DISC	28584	0.0185302	0.00583142	0.00148633	0.000351521	rs11253048_A	0.0184572	0.00582783	0.00154144	1	0.0044154
AKR1C4:P17516:OID20062:v1:Cardiometabolic	AKR1C4	PGS_CAD	DISC	28584	0.0120473	0.00583078	0.0388231	0.000148646	rs11253048_A	0.0119967	0.00582717	0.0395268	1	0.109046
AKR1C4:P17516:OID20062:v1:Cardiometabolic	AKR1C4	PGS_BMI	DISC	28584	0.0181782	0.00583115	0.00182613	0.00033833	rs1260326_T	0.0182609	0.00583206	0.00174317	1	0.00524455
AKR1C4:P17516:OID20062:v1:Cardiometabolic	AKR1C4	PGS_T2D_obesity	AMR	76	0.348771	0.152446	0.0302035	0.0728792	NA	NA	NA	NA	1	0.999697
AKR1C4:P17516:OID20062:v1:Cardiometabolic	AKR1C4	PGS_T2D_gw	EUR	40233	0.0153452	0.00498015	0.00206258	0.000234913	NA	NA	NA	NA	1	0.00517494
AKR1C4:P17516:OID20062:v1:Cardiometabolic	AKR1C4	PGS_CAD	EUR	40233	0.0127955	0.00498264	0.0102318	0.000163183	NA	NA	NA	NA	1	0.0354074
AKR1C4:P17516:OID20062:v1:Cardiometabolic	AKR1C4	PGS_CKD	EUR	40233	0.0123754	0.00497764	0.012916	0.00015295	NA	NA	NA	NA	1	0.0325169
AKR1C4:P17516:OID20062:v1:Cardiometabolic	AKR1C4	PGS_BMI	EUR	40233	0.0120998	0.00498313	0.01518	0.000145895	NA	NA	NA	NA	1	0.0335582
AKR1C4:P17516:OID20062:v1:Cardiometabolic	AKR1C4	PGS_T2D_lipodystrophy	EUR	40233	0.0119086	0.00497911	0.0167749	0.000141548	NA	NA	NA	NA	1	0.0664212
AKR7L:Q8NHP1:OID30488:v1:Inflammation_II	AKR7L	PGS_T2D_gw	ALL	42952	0.0481767	0.00473691	2.8617e-24	0.002315	rs3747207_G	0.0473234	0.004735	1.71099e-23	8.35617e-20	3.10246e-23
AKR7L:Q8NHP1:OID30488:v1:Inflammation_II	AKR7L	PGS_CAD	ALL	42952	0.0195007	0.0047444	3.95953e-05	0.000378861	rs1738023_T	0.0188838	0.00470612	6.01548e-05	1	0.00032955
AKR7L:Q8NHP1:OID30488:v1:Inflammation_II	AKR7L	PGS_CKD	ALL	42952	0.018905	0.0047407	6.67945e-05	0.000356634	rs34160075_G	0.0184385	0.00473506	9.87363e-05	1	0.000235868
AKR7L:Q8NHP1:OID30488:v1:Inflammation_II	AKR7L	PGS_BMI	ALL	42952	0.0304084	0.00474227	1.44917e-10	0.000921536	rs59622577_C	0.0288607	0.00469875	8.20978e-10	4.23157e-06	7.24091e-10
AKR7L:Q8NHP1:OID30488:v1:Inflammation_II	AKR7L	PGS_T2D_gwas	ALL	42952	0.0182827	0.00474033	0.000115031	0.0003336	rs3747207_G	0.0165101	0.00474259	0.000499607	1	0.00134645
AKR7L:Q8NHP1:OID30488:v1:Inflammation_II	AKR7L	PGS_T2D_obesity	ALL	42952	0.0149591	0.00474009	0.00160128	0.000223384	rs2013249_G	0.014817	0.00473883	0.00176881	1	0.0186622
AKR7L:Q8NHP1:OID30488:v1:Inflammation_II	AKR7L	PGS_T2D_beta_cell	ALL	42952	0.00980448	0.0047385	0.0385415	9.60369e-05	rs59622577_C	0.00932194	0.00469456	0.0470743	1	0.25052
AKR7L:Q8NHP1:OID30488:v1:Inflammation_II	AKR7L	PGS_T2D_lipodystrophy	ALL	42952	0.0225342	0.00474081	2.00833e-06	0.000506598	rs2013249_G	0.022417	0.00473953	2.25451e-06	0.0586433	2.74441e-05
AKR7L:Q8NHP1:OID30488:v1:Inflammation_II	AKR7L	PGS_T2D_gw	DISC	28528	0.0493663	0.00576803	1.19906e-17	0.00249425	rs3747207_G	0.0484999	0.00576421	4.14715e-17	3.50124e-13	1.31449e-16
AKR7L:Q8NHP1:OID30488:v1:Inflammation_II	AKR7L	PGS_CAD	DISC	28528	0.0175154	0.00577266	0.00241399	0.000314193	rs1738023_T	0.016624	0.00571987	0.00365935	1	0.014386
AKR7L:Q8NHP1:OID30488:v1:Inflammation_II	AKR7L	PGS_CKD	DISC	28528	0.0191935	0.00576556	0.000872707	0.000378189	rs34160075_G	0.0186781	0.00575855	0.00118193	1	0.00312304
AKR7L:Q8NHP1:OID30488:v1:Inflammation_II	AKR7L	PGS_BMI	DISC	28528	0.0283128	0.00577251	9.40539e-07	0.000820581	rs59622577_C	0.0268871	0.00571553	2.56044e-06	0.0274637	4.08773e-06
AKR7L:Q8NHP1:OID30488:v1:Inflammation_II	AKR7L	PGS_T2D_gwas	DISC	28528	0.0195029	0.00576905	0.000724217	0.000390003	rs3747207_G	0.0173344	0.00577189	0.00267344	1	0.00872029
AKR7L:Q8NHP1:OID30488:v1:Inflammation_II	AKR7L	PGS_T2D_lipodystrophy	DISC	28528	0.0176214	0.00576915	0.0022571	0.000318394	rs2013249_G	0.017553	0.00576767	0.0023418	1	0.0169819
AKR7L:Q8NHP1:OID30488:v1:Inflammation_II	AKR7L	PGS_T2D_gw	REP	14424	0.0450521	0.0083146	6.10912e-08	0.00191998	rs3747207_G	0.0443191	0.00831505	9.97035e-08	0.00178386	6.64762e-07
AKR7L:Q8NHP1:OID30488:v1:Inflammation_II	AKR7L	PGS_CAD	REP	14424	0.0220278	0.00833451	0.0082272	0.000457518	rs1738023_T	0.0219119	0.00828304	0.00816853	1	0.0693756
AKR7L:Q8NHP1:OID30488:v1:Inflammation_II	AKR7L	PGS_CKD	REP	14424	0.0190872	0.0083323	0.0219924	0.000343741	rs34160075_G	0.018681	0.00832266	0.0248093	1	0.0686309
AKR7L:Q8NHP1:OID30488:v1:Inflammation_II	AKR7L	PGS_BMI	REP	14424	0.0338993	0.00832834	4.71922e-05	0.00108443	rs59622577_C	0.0320428	0.00826342	0.00010593	1	0.000300109
AKR7L:Q8NHP1:OID30488:v1:Inflammation_II	AKR7L	PGS_T2D_obesity	REP	14424	0.0239611	0.00832068	0.00398644	0.000543098	rs2013249_G	0.02381	0.00831846	0.0042118	1	0.0967969
AKR7L:Q8NHP1:OID30488:v1:Inflammation_II	AKR7L	PGS_T2D_lipodystrophy	REP	14424	0.0317392	0.00832706	0.000138663	0.000951051	rs2013249_G	0.0315051	0.00832508	0.000154732	1	0.00323327
AKR7L:Q8NHP1:OID30488:v1:Inflammation_II	AKR7L	PGS_T2D_proinsulin	AFR	1163	-0.0743734	0.031713	0.019192	0.00456215	NA	NA	NA	NA	1	0.836281
AKR7L:Q8NHP1:OID30488:v1:Inflammation_II	AKR7L	PGS_T2D_gw	EUR	40119	0.0506925	0.00489105	3.87676e-25	0.00260019	NA	NA	NA	NA	1.13201e-20	4.59271e-24
AKR7L:Q8NHP1:OID30488:v1:Inflammation_II	AKR7L	PGS_CAD	EUR	40119	0.0178456	0.00489849	0.000269735	0.000322017	NA	NA	NA	NA	1	0.0017889
AKR7L:Q8NHP1:OID30488:v1:Inflammation_II	AKR7L	PGS_CKD	EUR	40119	0.0184441	0.00489409	0.000164369	0.00034459	NA	NA	NA	NA	1	0.000550645
AKR7L:Q8NHP1:OID30488:v1:Inflammation_II	AKR7L	PGS_BMI	EUR	40119	0.0318429	0.00489763	8.03539e-11	0.0010249	NA	NA	NA	NA	2.34634e-06	4.14903e-10
AKR7L:Q8NHP1:OID30488:v1:Inflammation_II	AKR7L	PGS_T2D_gwas	EUR	40119	0.0186519	0.00489418	0.00013859	0.000352383	NA	NA	NA	NA	1	0.00161578
AKR7L:Q8NHP1:OID30488:v1:Inflammation_II	AKR7L	PGS_T2D_obesity	EUR	40119	0.0141969	0.00489506	0.00373075	0.00020411	NA	NA	NA	NA	1	0.0354723
AKR7L:Q8NHP1:OID30488:v1:Inflammation_II	AKR7L	PGS_T2D_beta_cell	EUR	40119	0.00988415	0.0048929	0.0433797	9.90346e-05	NA	NA	NA	NA	1	0.273155
AKR7L:Q8NHP1:OID30488:v1:Inflammation_II	AKR7L	PGS_T2D_lipodystrophy	EUR	40119	0.0233107	0.00489477	1.91992e-06	0.000550159	NA	NA	NA	NA	0.0560616	2.68606e-05
AKT1S1:Q96B36:OID20895:v1:Neurology	AKT1S1	PGS_T2D_liver_lipid	ALL	42850	-0.0215171	0.00469033	4.49783e-06	0.000464472	rs1260326_T	-0.00647287	0.0112052	0.563494	0.131337	2.08432e-05
AKT1S1:Q96B36:OID20895:v1:Neurology	AKT1S1	PGS_CAD	DISC	28487	0.0128863	0.0056748	0.023167	0.000171503	rs1260326_T	0.0126021	0.00567402	0.0263577	1	0.0769963
AKT1S1:Q96B36:OID20895:v1:Neurology	AKT1S1	PGS_T2D_liver_lipid	DISC	28487	-0.0198217	0.00566823	0.000471282	0.000406626	rs1260326_T	-0.00221693	0.0137593	0.871998	1	0.00159703
AKT1S1:Q96B36:OID20895:v1:Neurology	AKT1S1	PGS_T2D_liver_lipid	REP	14363	-0.0239931	0.00834423	0.00404099	0.00054282	rs1260326_T	-0.0151575	0.019321	0.432756	1	0.0251003
AKT1S1:Q96B36:OID20895:v1:Neurology	AKT1S1	PGS_T2D_liver_lipid	EUR	40011	-0.0222654	0.00485088	4.44628e-06	0.000498235	NA	NA	NA	NA	0.129831	1.99134e-05
AKT2:P31751:OID31052:v1:Neurology_II	AKT2	PGS_T2D_liver_lipid	ALL	44105	-0.0192208	0.00469215	4.20414e-05	0.000368808	rs1260326_T	-0.0082977	0.0111944	0.458555	1	0.000146522
AKT2:P31751:OID31052:v1:Neurology_II	AKT2	PGS_T2D_liver_lipid	DISC	29306	-0.0222923	0.0057154	9.62528e-05	0.000504304	rs1260326_T	-0.0170919	0.0138497	0.217175	1	0.000400553
AKT2:P31751:OID31052:v1:Neurology_II	AKT2	PGS_T2D_obesity	REP	14799	-0.0238607	0.00822394	0.00372087	0.000548928	rs2706396_A	-0.0241609	0.00822086	0.00329815	1	0.096285
AKT2:P31751:OID31052:v1:Neurology_II	AKT2	PGS_T2D_beta_cell	AFR	1196	0.0536375	0.0272277	0.0490837	0.00310403	NA	NA	NA	NA	1	0.526938
AKT2:P31751:OID31052:v1:Neurology_II	AKT2	PGS_T2D_lipodystrophy	AFR	1196	-0.0585422	0.0273398	0.0324626	0.00366512	NA	NA	NA	NA	1	0.409104
AKT2:P31751:OID31052:v1:Neurology_II	AKT2	PGS_T2D_lipodystrophy	AMR	76	0.430158	0.147924	0.00719105	0.0837412	NA	NA	NA	NA	1	0.376098
AKT2:P31751:OID31052:v1:Neurology_II	AKT2	PGS_T2D_liver_lipid	EUR	41182	-0.0211181	0.00486048	1.39703e-05	0.00044437	NA	NA	NA	NA	0.407933	5.4436e-05
AKT3:Q9Y243:OID21197:v1:Oncology	AKT3	PGS_T2D_gw	ALL	42626	-0.0104441	0.0047771	0.0288001	0.000108726	rs1260326_T	-0.00908541	0.00478623	0.0576714	1	0.0577575
AKT3:Q9Y243:OID21197:v1:Oncology	AKT3	PGS_T2D_liver_lipid	ALL	42626	-0.0201607	0.00477379	2.41343e-05	0.000405577	rs1260326_T	-0.00382191	0.0114162	0.737793	0.704722	8.9983e-05
AKT3:Q9Y243:OID21197:v1:Oncology	AKT3	PGS_T2D_liver_lipid	DISC	28316	-0.0243577	0.00575657	2.33093e-05	0.00061382	rs1260326_T	-0.00916476	0.0139553	0.511366	0.68063	0.00012317
AKT3:Q9Y243:OID21197:v1:Oncology	AKT3	PGS_BMI	REP	14310	-0.0168702	0.0085322	0.0480337	0.000263801	rs7916868_A	-0.0160328	0.00853294	0.060274	1	0.119292
AKT3:Q9Y243:OID21197:v1:Oncology	AKT3	PGS_T2D_obesity	REP	14310	-0.0207125	0.00852213	0.0150928	0.000398535	rs7916868_A	-0.0202694	0.00852014	0.0173726	1	0.136439
AKT3:Q9Y243:OID21197:v1:Oncology	AKT3	PGS_T2D_beta_cell	AFR	1154	0.0626119	0.0295862	0.0345471	0.0037725	NA	NA	NA	NA	1	0.526938
AKT3:Q9Y243:OID21197:v1:Oncology	AKT3	PGS_T2D_lipodystrophy	AFR	1154	-0.0776276	0.0296833	0.00903949	0.00574878	NA	NA	NA	NA	1	0.375998
AKT3:Q9Y243:OID21197:v1:Oncology	AKT3	PGS_T2D_gw	AMR	74	0.384746	0.138355	0.0101552	0.058885	NA	NA	NA	NA	1	0.896364
AKT3:Q9Y243:OID21197:v1:Oncology	AKT3	PGS_T2D_gwas	AMR	74	0.345189	0.138984	0.0200648	0.0493291	NA	NA	NA	NA	1	0.995918
AKT3:Q9Y243:OID21197:v1:Oncology	AKT3	PGS_T2D_lipodystrophy	AMR	74	0.447107	0.124721	0.00142629	0.0846247	NA	NA	NA	NA	1	0.376098
AKT3:Q9Y243:OID21197:v1:Oncology	AKT3	PGS_T2D_gw	EUR	39812	-0.0108524	0.00493231	0.0277938	0.000117948	NA	NA	NA	NA	1	0.0562384
AKT3:Q9Y243:OID21197:v1:Oncology	AKT3	PGS_T2D_liver_lipid	EUR	39812	-0.0206775	0.00492714	2.71473e-05	0.000428952	NA	NA	NA	NA	0.792702	9.83463e-05
ALCAM:Q13740:OID20273:v1:Cardiometabolic	ALCAM	PGS_CAD	ALL	44381	-0.0140105	0.00434168	0.00125199	0.000197935	rs186021206_G	-0.0130513	0.00432593	0.00255444	1	0.00631755
ALCAM:Q13740:OID20273:v1:Cardiometabolic	ALCAM	PGS_CKD	ALL	44381	0.0395601	0.00433409	7.28505e-20	0.00158102	rs1260326_T	0.0388514	0.00433476	3.28682e-19	2.12723e-15	6.22194e-19
ALCAM:Q13740:OID20273:v1:Cardiometabolic	ALCAM	PGS_BMI	ALL	44381	0.0103404	0.00434074	0.0172152	0.000107876	rs199922514_A	0.00917638	0.0043363	0.0343351	1	0.0373272
ALCAM:Q13740:OID20273:v1:Cardiometabolic	ALCAM	PGS_T2D_liver_lipid	ALL	44381	0.0264844	0.00433509	1.00906e-09	0.000709006	rs1260326_T	0.0247505	0.0103457	0.0167452	2.94646e-05	1.04388e-08
ALCAM:Q13740:OID20273:v1:Cardiometabolic	ALCAM	PGS_CAD	DISC	29496	-0.0155889	0.00525184	0.00299724	0.000251138	rs186021206_G	-0.01394	0.00522849	0.00767661	1	0.0169558
ALCAM:Q13740:OID20273:v1:Cardiometabolic	ALCAM	PGS_CKD	DISC	29496	0.0407673	0.00524031	7.51516e-15	0.00172209	rs1260326_T	0.0401485	0.00524214	1.93437e-14	2.19443e-10	6.47494e-14
ALCAM:Q13740:OID20273:v1:Cardiometabolic	ALCAM	PGS_BMI	DISC	29496	0.0130495	0.00525258	0.0129824	0.00017595	rs199922514_A	0.0120426	0.00524726	0.0217382	1	0.0318915
ALCAM:Q13740:OID20273:v1:Cardiometabolic	ALCAM	PGS_T2D_liver_lipid	DISC	29496	0.0241266	0.00524472	4.23896e-06	0.000602939	rs1260326_T	0.0346162	0.0127292	0.00654344	0.123778	2.81766e-05
ALCAM:Q13740:OID20273:v1:Cardiometabolic	ALCAM	PGS_T2D_lipodystrophy	DISC	29496	-0.0155791	0.00524793	0.00299387	0.000251197	rs9274626_T	-0.0138236	0.00524752	0.00843537	1	0.0213579
ALCAM:Q13740:OID20273:v1:Cardiometabolic	ALCAM	PGS_CKD	REP	14885	0.0363342	0.00770133	2.40459e-06	0.00126644	rs1260326_T	0.0355341	0.00769949	3.96145e-06	0.0702139	1.8789e-05
ALCAM:Q13740:OID20273:v1:Cardiometabolic	ALCAM	PGS_T2D_liver_lipid	REP	14885	0.031014	0.00769242	5.56372e-05	0.00092523	rs1260326_T	0.00718664	0.0177634	0.685795	1	0.000771047
ALCAM:Q13740:OID20273:v1:Cardiometabolic	ALCAM	PGS_T2D_beta_cell	AFR	1202	0.0793379	0.0274259	0.0038902	0.00620039	NA	NA	NA	NA	1	0.476225
ALCAM:Q13740:OID20273:v1:Cardiometabolic	ALCAM	PGS_CAD	EUR	41453	-0.0144635	0.00448884	0.00127352	0.000211538	NA	NA	NA	NA	1	0.00658735
ALCAM:Q13740:OID20273:v1:Cardiometabolic	ALCAM	PGS_CKD	EUR	41453	0.041328	0.00448018	2.97544e-20	0.00173072	NA	NA	NA	NA	8.6883e-16	2.54124e-19
ALCAM:Q13740:OID20273:v1:Cardiometabolic	ALCAM	PGS_BMI	EUR	41453	0.0109225	0.00448912	0.0149742	0.000120637	NA	NA	NA	NA	1	0.033153
ALCAM:Q13740:OID20273:v1:Cardiometabolic	ALCAM	PGS_T2D_liver_lipid	EUR	41453	0.0249649	0.0044816	2.55536e-08	0.000631958	NA	NA	NA	NA	0.000746164	2.09099e-07
ALCAM:Q13740:OID20273:v1:Cardiometabolic	ALCAM	PGS_T2D_gw	SAS	832	0.0949102	0.0314807	0.00265437	0.00873595	NA	NA	NA	NA	1	0.206199
ALCAM:Q13740:OID20273:v1:Cardiometabolic	ALCAM	PGS_T2D_gwas	SAS	832	0.0799266	0.0314235	0.011166	0.00623869	NA	NA	NA	NA	1	0.94336
ALCAM:Q13740:OID20273:v1:Cardiometabolic	ALCAM	PGS_T2D_liver_lipid	SAS	832	0.0667978	0.031648	0.0351209	0.00430691	NA	NA	NA	NA	1	0.7908
ALDH1A1:P00352:OID21128:v1:Neurology	ALDH1A1	PGS_T2D_gw	ALL	43854	0.0656886	0.00444761	3.03113e-49	0.00433573	rs3747207_G	0.0648246	0.00444585	4.81626e-48	8.85091e-45	9.4739e-48
ALDH1A1:P00352:OID21128:v1:Neurology	ALDH1A1	PGS_CAD	ALL	43854	0.0195056	0.00446113	1.23208e-05	0.000381707	rs8187898_T	0.0191902	0.00445973	1.68866e-05	0.359767	0.000116394
ALDH1A1:P00352:OID21128:v1:Neurology	ALDH1A1	PGS_BMI	ALL	43854	0.0296104	0.0044584	3.14132e-11	0.000880213	rs139325007_T	0.0295493	0.00445456	3.31644e-11	9.17264e-07	1.63929e-10
ALDH1A1:P00352:OID21128:v1:Neurology	ALDH1A1	PGS_T2D_gwas	ALL	43854	0.0271	0.00445508	1.18972e-09	0.000738505	rs3747207_G	0.0253553	0.00445734	1.29024e-08	3.47399e-05	5.0658e-08
ALDH1A1:P00352:OID21128:v1:Neurology	ALDH1A1	PGS_T2D_obesity	ALL	43854	0.0125204	0.00445627	0.00496218	0.000157656	rs139325007_T	0.0122279	0.00445257	0.00603037	1	0.0429496
ALDH1A1:P00352:OID21128:v1:Neurology	ALDH1A1	PGS_T2D_lipodystrophy	ALL	43854	0.0217183	0.00445723	1.10522e-06	0.000474001	rs8187898_T	0.0216239	0.00445551	1.21846e-06	0.0322726	1.57629e-05
ALDH1A1:P00352:OID21128:v1:Neurology	ALDH1A1	PGS_T2D_gw	DISC	29141	0.0654254	0.00543451	2.66355e-33	0.00435205	rs3747207_G	0.0645779	0.00543077	1.56593e-32	7.77757e-29	7.59759e-32
ALDH1A1:P00352:OID21128:v1:Neurology	ALDH1A1	PGS_CAD	DISC	29141	0.0221244	0.00544583	4.86495e-05	0.000497793	rs8187898_T	0.0218876	0.00544293	5.80245e-05	1	0.000531347
ALDH1A1:P00352:OID21128:v1:Neurology	ALDH1A1	PGS_BMI	DISC	29141	0.0292447	0.00544488	7.88811e-08	0.000869696	rs139325007_T	0.0293994	0.00544193	6.62747e-08	0.00230333	3.84971e-07
ALDH1A1:P00352:OID21128:v1:Neurology	ALDH1A1	PGS_T2D_gwas	DISC	29141	0.0236912	0.00544053	1.33782e-05	0.000571858	rs3747207_G	0.0215874	0.005443	7.32399e-05	0.390643	0.000322173
ALDH1A1:P00352:OID21128:v1:Neurology	ALDH1A1	PGS_T2D_obesity	DISC	29141	0.0115872	0.00544217	0.0332502	0.000136781	rs139325007_T	0.0114889	0.00543922	0.0346746	1	0.165575
ALDH1A1:P00352:OID21128:v1:Neurology	ALDH1A1	PGS_T2D_lipodystrophy	DISC	29141	0.0161636	0.00544238	0.00298098	0.0002661	rs8187898_T	0.0163141	0.00543934	0.00270844	1	0.0213579
ALDH1A1:P00352:OID21128:v1:Neurology	ALDH1A1	PGS_T2D_gw	REP	14713	0.0656949	0.00775246	2.59296e-17	0.00422112	rs3747207_G	0.0649438	0.00775372	5.97691e-17	7.57146e-13	9.6432e-16
ALDH1A1:P00352:OID21128:v1:Neurology	ALDH1A1	PGS_BMI	REP	14713	0.0292545	0.00777824	0.00016985	0.000834773	rs139325007_T	0.0286546	0.00776713	0.000225765	1	0.000946905
ALDH1A1:P00352:OID21128:v1:Neurology	ALDH1A1	PGS_T2D_gwas	REP	14713	0.0346253	0.00776658	8.32455e-06	0.00117248	rs3747207_G	0.0335553	0.00777116	1.5854e-05	0.243077	0.000679376
ALDH1A1:P00352:OID21128:v1:Neurology	ALDH1A1	PGS_T2D_beta_cell	REP	14713	0.0199311	0.00777289	0.0103517	0.000388213	rs2995128_A	0.0199564	0.0077611	0.0101406	1	0.201412
ALDH1A1:P00352:OID21128:v1:Neurology	ALDH1A1	PGS_T2D_lipodystrophy	REP	14713	0.0336737	0.00777622	1.49869e-05	0.00110625	rs8187898_T	0.0333366	0.00777731	1.82753e-05	0.437617	0.000440315
ALDH1A1:P00352:OID21128:v1:Neurology	ALDH1A1	PGS_T2D_gw	EUR	40956	0.0666299	0.00459708	1.73507e-47	0.00449159	NA	NA	NA	NA	5.06641e-43	5.42302e-46
ALDH1A1:P00352:OID21128:v1:Neurology	ALDH1A1	PGS_CAD	EUR	40956	0.0197767	0.00461023	1.79284e-05	0.000395293	NA	NA	NA	NA	0.523509	0.000167218
ALDH1A1:P00352:OID21128:v1:Neurology	ALDH1A1	PGS_BMI	EUR	40956	0.0302817	0.00460879	5.07769e-11	0.000926783	NA	NA	NA	NA	1.48269e-06	2.65922e-10
ALDH1A1:P00352:OID21128:v1:Neurology	ALDH1A1	PGS_T2D_gwas	EUR	40956	0.026696	0.00460422	6.75405e-09	0.000721894	NA	NA	NA	NA	0.000197218	2.57706e-07
ALDH1A1:P00352:OID21128:v1:Neurology	ALDH1A1	PGS_T2D_obesity	EUR	40956	0.0114168	0.00460617	0.0131943	0.000132006	NA	NA	NA	NA	1	0.0861443
ALDH1A1:P00352:OID21128:v1:Neurology	ALDH1A1	PGS_T2D_lipodystrophy	EUR	40956	0.0213426	0.00460645	3.61184e-06	0.000461087	NA	NA	NA	NA	0.105466	4.84547e-05
ALDH1A1:P00352:OID21128:v1:Neurology	ALDH1A1	PGS_T2D_gwas	EAS	226	0.133774	0.0676824	0.0496796	0.0129465	NA	NA	NA	NA	1	0.997996
ALDH1A1:P00352:OID21128:v1:Neurology	ALDH1A1	PGS_T2D_proinsulin	EAS	226	0.141443	0.0673251	0.0370911	0.0145859	NA	NA	NA	NA	1	0.997529
ALDH1A1:P00352:OID21128:v1:Neurology	ALDH1A1	PGS_T2D_lipodystrophy	EAS	226	0.149289	0.0707509	0.036282	0.0147105	NA	NA	NA	NA	1	0.957312
ALDH1A1:P00352:OID21128:v1:Neurology	ALDH1A1	PGS_T2D_gw	SAS	822	0.0736956	0.0328001	0.0249347	0.00526277	NA	NA	NA	NA	1	0.443451
ALDH1A1:P00352:OID21128:v1:Neurology	ALDH1A1	PGS_CAD	SAS	822	0.0654989	0.0324683	0.0440088	0.00424795	NA	NA	NA	NA	1	0.921187
ALDH2:P05091:OID31380:v1:Oncology_II	ALDH2	PGS_T2D_gw	ALL	43990	0.014632	0.00476751	0.00214832	0.000213103	rs1260326_T	0.0144449	0.00477807	0.00250297	1	0.00537629
ALDH2:P05091:OID31380:v1:Oncology_II	ALDH2	PGS_CAD	ALL	43990	0.00969488	0.00477132	0.0421691	9.3417e-05	rs1260326_T	0.00974681	0.00477176	0.0410979	1	0.103096
ALDH2:P05091:OID31380:v1:Oncology_II	ALDH2	PGS_T2D_gw	DISC	29222	0.0184351	0.00576906	0.00139734	0.000348176	rs1260326_T	0.0183495	0.00578152	0.00150602	1	0.00416367
ALDH2:P05091:OID31380:v1:Oncology_II	ALDH2	PGS_CAD	DISC	29222	0.0137344	0.0057689	0.0172831	0.000193295	rs1260326_T	0.0137662	0.00576939	0.0170352	1	0.0626113
ALDH2:P05091:OID31380:v1:Oncology_II	ALDH2	PGS_CAD	AMR	76	0.428295	0.181477	0.0257542	0.0512294	NA	NA	NA	NA	1	0.995185
ALDH2:P05091:OID31380:v1:Oncology_II	ALDH2	PGS_T2D_gw	EUR	41072	0.0149894	0.00493878	0.00240652	0.000223371	NA	NA	NA	NA	1	0.00596151
ALDH2:P05091:OID31380:v1:Oncology_II	ALDH2	PGS_CKD	EAS	221	-0.183652	0.0834335	0.0290788	0.0216791	NA	NA	NA	NA	1	0.997994
ALDH2:P05091:OID31380:v1:Oncology_II	ALDH2	PGS_T2D_liver_lipid	EAS	221	-0.193663	0.0787201	0.0148944	0.0268934	NA	NA	NA	NA	1	0.673225
ALDH2:P05091:OID31380:v1:Oncology_II	ALDH2	PGS_T2D_proinsulin	SAS	829	-0.0683268	0.0342865	0.0466308	0.00473914	NA	NA	NA	NA	1	0.994554
ALDH3A1:P30838:OID20512:v1:Inflammation	ALDH3A1	PGS_T2D_gw	ALL	43746	0.0313021	0.00455294	6.27598e-12	0.000990441	rs117891180_G	0.0312726	0.00455291	6.5658e-12	1.83259e-07	3.46595e-11
ALDH3A1:P30838:OID20512:v1:Inflammation	ALDH3A1	PGS_CAD	ALL	43746	0.0208725	0.00455767	4.67069e-06	0.000439733	rs887241_A	0.0171644	0.00429192	6.3652e-05	0.136384	4.79808e-05
ALDH3A1:P30838:OID20512:v1:Inflammation	ALDH3A1	PGS_BMI	ALL	43746	0.0162619	0.00455642	0.000358737	0.000267117	rs140881083_G	0.0161931	0.00455415	0.000377394	1	0.00102726
ALDH3A1:P30838:OID20512:v1:Inflammation	ALDH3A1	PGS_T2D_gwas	ALL	43746	0.0134114	0.00455326	0.00322666	0.000181949	rs117891180_G	0.0133572	0.00455333	0.00335337	1	0.0223057
ALDH3A1:P30838:OID20512:v1:Inflammation	ALDH3A1	PGS_T2D_lipodystrophy	ALL	43746	0.0126203	0.00455478	0.00559463	0.000161014	rs887241_A	0.0105539	0.00428883	0.0138667	1	0.0288369
ALDH3A1:P30838:OID20512:v1:Inflammation	ALDH3A1	PGS_T2D_gw	DISC	29089	0.0362338	0.00552984	5.75631e-11	0.00135574	rs117891180_G	0.0362155	0.0055302	5.90207e-11	1.68084e-06	3.93303e-10
ALDH3A1:P30838:OID20512:v1:Inflammation	ALDH3A1	PGS_CAD	DISC	29089	0.0224149	0.00553192	5.09321e-05	0.000518909	rs887241_A	0.019105	0.00518399	0.000228776	1	0.000552172
ALDH3A1:P30838:OID20512:v1:Inflammation	ALDH3A1	PGS_BMI	DISC	29089	0.0166207	0.00553188	0.00266225	0.000285385	rs140881083_G	0.0165289	0.0055302	0.00280277	1	0.00739291
ALDH3A1:P30838:OID20512:v1:Inflammation	ALDH3A1	PGS_T2D_gwas	DISC	29089	0.0154154	0.00552752	0.00529315	0.000245893	rs117891180_G	0.0153893	0.00552808	0.00537549	1	0.0425591
ALDH3A1:P30838:OID20512:v1:Inflammation	ALDH3A1	PGS_T2D_gw	REP	14657	0.0204984	0.00802931	0.0106917	0.000405919	rs117891180_G	0.0206187	0.00802831	0.0102312	1	0.0344432
ALDH3A1:P30838:OID20512:v1:Inflammation	ALDH3A1	PGS_CAD	REP	14657	0.0169335	0.0080458	0.0353398	0.000275914	rs887241_A	0.0127812	0.007645	0.0945779	1	0.190162
ALDH3A1:P30838:OID20512:v1:Inflammation	ALDH3A1	PGS_BMI	REP	14657	0.0158714	0.00804005	0.0483958	0.000242743	rs140881083_G	0.015915	0.00803279	0.0475812	1	0.119888
ALDH3A1:P30838:OID20512:v1:Inflammation	ALDH3A1	PGS_T2D_lipodystrophy	REP	14657	0.0192343	0.0080394	0.0167466	0.00035652	rs887241_A	0.0201141	0.0076375	0.00845736	1	0.0970442
ALDH3A1:P30838:OID20512:v1:Inflammation	ALDH3A1	PGS_T2D_gw	EUR	40862	0.0316439	0.00468957	1.52202e-11	0.00102344	NA	NA	NA	NA	4.44429e-07	8.40543e-11
ALDH3A1:P30838:OID20512:v1:Inflammation	ALDH3A1	PGS_CAD	EUR	40862	0.0211769	0.00469333	6.43569e-06	0.000457913	NA	NA	NA	NA	0.187922	6.72885e-05
ALDH3A1:P30838:OID20512:v1:Inflammation	ALDH3A1	PGS_BMI	EUR	40862	0.0171387	0.00469342	0.000260896	0.000299964	NA	NA	NA	NA	1	0.000771915
ALDH3A1:P30838:OID20512:v1:Inflammation	ALDH3A1	PGS_T2D_gwas	EUR	40862	0.0123553	0.00468901	0.00841821	0.000156209	NA	NA	NA	NA	1	0.0509953
ALDH3A1:P30838:OID20512:v1:Inflammation	ALDH3A1	PGS_T2D_lipodystrophy	EUR	40862	0.0121591	0.00469064	0.00953983	0.000151182	NA	NA	NA	NA	1	0.0427909
ALDH3A1:P30838:OID20512:v1:Inflammation	ALDH3A1	PGS_T2D_liver_lipid	EAS	219	0.187454	0.0748752	0.0132555	0.0262214	NA	NA	NA	NA	1	0.640382
ALDH3A1:P30838:OID20512:v1:Inflammation	ALDH3A1	PGS_T2D_gwas	SAS	824	0.0858587	0.036459	0.0187755	0.00613647	NA	NA	NA	NA	1	0.94336
ALDH3A1:P30838:OID20512:v1:Inflammation	ALDH3A1	PGS_T2D_beta_cell	SAS	824	0.121909	0.0360346	0.000752854	0.0125692	NA	NA	NA	NA	1	0.442377
ALDH5A1:P51649:OID31047:v1:Neurology_II	ALDH5A1	PGS_T2D_gw	ALL	44105	0.0128675	0.00474458	0.00668952	0.000165452	rs2328824_G	0.0116227	0.00472891	0.013983	1	0.0151416
ALDH5A1:P51649:OID31047:v1:Neurology_II	ALDH5A1	PGS_CAD	ALL	44105	0.0116369	0.00474839	0.0142614	0.000135106	rs6931138_C	0.0113922	0.00473602	0.0161574	1	0.0455107
ALDH5A1:P51649:OID31047:v1:Neurology_II	ALDH5A1	PGS_T2D_gw	DISC	29306	0.0126988	0.00573993	0.02695	0.000165788	rs2328824_G	0.0119168	0.00572072	0.0372518	1	0.0612367
ALDH5A1:P51649:OID31047:v1:Neurology_II	ALDH5A1	PGS_CAD	DISC	29306	0.0152851	0.00573964	0.00774722	0.000240203	rs6931138_C	0.0149272	0.0057232	0.00910704	1	0.0351798
ALDH5A1:P51649:OID31047:v1:Neurology_II	ALDH5A1	PGS_T2D_gw	EUR	41182	0.0133468	0.00491214	0.00658827	0.00017791	NA	NA	NA	NA	1	0.0152053
ALDH5A1:P51649:OID31047:v1:Neurology_II	ALDH5A1	PGS_CAD	EUR	41182	0.0108787	0.00491516	0.026883	0.000118057	NA	NA	NA	NA	1	0.0772066
ALMS1:Q8TCU4:OID31275:v1:Oncology_II	ALMS1	PGS_CKD	REP	14622	0.0250116	0.00862334	0.00373186	0.000574164	rs1260326_T	0.0249861	0.00862577	0.003777	1	0.0158671
ALMS1:Q8TCU4:OID31275:v1:Oncology_II	ALMS1	PGS_T2D_obesity	AMR	76	-0.397691	0.147791	0.0120772	0.0704291	NA	NA	NA	NA	1	0.999697
ALMS1:Q8TCU4:OID31275:v1:Oncology_II	ALMS1	PGS_T2D_liver_lipid	AMR	76	-0.350363	0.153971	0.0310289	0.0535919	NA	NA	NA	NA	1	0.871918
ALPI:P09923:OID30497:v1:Inflammation_II	ALPI	PGS_CAD	ALL	42952	-0.0353269	0.00480269	1.93396e-13	0.00124923	rs2519093_C	-0.00565915	0.00436397	0.19471	5.64717e-09	9.79652e-12
ALPI:P09923:OID30497:v1:Inflammation_II	ALPI	PGS_T2D_gwas	ALL	42952	-0.0138577	0.00480101	0.00389846	0.000192567	rs2519093_C	0.00344632	0.00435301	0.428534	1	0.0259133
ALPI:P09923:OID30497:v1:Inflammation_II	ALPI	PGS_T2D_beta_cell	ALL	42952	-0.035163	0.00479603	2.31275e-13	0.00124111	rs2519093_C	0.0021876	0.00436434	0.616201	6.75322e-09	4.85346e-11
ALPI:P09923:OID30497:v1:Inflammation_II	ALPI	PGS_CAD	DISC	28528	-0.03032	0.00586434	2.3538e-07	0.00093122	rs2519093_C	-0.000774842	0.00531293	0.884048	0.00687311	5.7629e-06
ALPI:P09923:OID30497:v1:Inflammation_II	ALPI	PGS_T2D_beta_cell	DISC	28528	-0.0344501	0.00585819	4.13143e-09	0.00120439	rs2519093_C	0.000682481	0.00531346	0.897799	0.000120638	8.09209e-07
ALPI:P09923:OID30497:v1:Inflammation_II	ALPI	PGS_T2D_gw	REP	14424	-0.0192713	0.00837513	0.0214053	0.000363187	rs186021206_G	-0.0194649	0.00835114	0.0197773	1	0.0617161
ALPI:P09923:OID30497:v1:Inflammation_II	ALPI	PGS_CAD	REP	14424	-0.0465443	0.0083812	2.85112e-08	0.00211175	rs2519093_C	-0.0162681	0.00766206	0.0337541	0.000832526	4.72187e-06
ALPI:P09923:OID30497:v1:Inflammation_II	ALPI	PGS_T2D_gwas	REP	14424	-0.0285746	0.00837434	0.000646278	0.000798288	rs2519093_C	-0.00618482	0.00764237	0.418367	1	0.0191794
ALPI:P09923:OID30497:v1:Inflammation_II	ALPI	PGS_T2D_beta_cell	REP	14424	-0.0362291	0.00837207	1.51919e-05	0.00128332	rs2519093_C	0.00552216	0.00766997	0.471554	0.443603	0.00212542
ALPI:P09923:OID30497:v1:Inflammation_II	ALPI	PGS_CAD	EUR	40119	-0.035185	0.00496499	1.39697e-12	0.00124354	NA	NA	NA	NA	4.07916e-08	7.20053e-11
ALPI:P09923:OID30497:v1:Inflammation_II	ALPI	PGS_T2D_gwas	EUR	40119	-0.014593	0.00496327	0.0032819	0.000214282	NA	NA	NA	NA	1	0.0229577
ALPI:P09923:OID30497:v1:Inflammation_II	ALPI	PGS_T2D_beta_cell	EUR	40119	-0.0367826	0.00495846	1.21112e-13	0.00136245	NA	NA	NA	NA	3.53646e-09	2.73712e-11
ALPP:P05187:OID21383:v1:Oncology	ALPP	PGS_CAD	ALL	43657	-0.010568	0.00468166	0.023993	0.000111988	rs782134971_GAAACTGCC	-0.00145088	0.00463733	0.754381	1	0.0681736
ALPP:P05187:OID21383:v1:Oncology	ALPP	PGS_BMI	ALL	43657	0.0213232	0.00467888	5.19504e-06	0.000456297	rs58457058_C	0.0191269	0.00455285	2.66167e-05	0.151695	1.81271e-05
ALPP:P05187:OID21383:v1:Oncology	ALPP	PGS_T2D_gwas	ALL	43657	-0.00987634	0.00467642	0.0346968	9.80294e-05	rs782134971_GAAACTGCC	-0.00275496	0.00462863	0.551712	1	0.146887
ALPP:P05187:OID21383:v1:Oncology	ALPP	PGS_T2D_beta_cell	ALL	43657	-0.0136496	0.00467431	0.0035006	0.000187394	rs782134971_GAAACTGCC	0.00225353	0.00464846	0.627827	1	0.0473952
ALPP:P05187:OID21383:v1:Oncology	ALPP	PGS_BMI	DISC	29021	0.0221667	0.00573697	0.000111865	0.000493465	rs58457058_C	0.0202244	0.00557709	0.000287972	1	0.000376902
ALPP:P05187:OID21383:v1:Oncology	ALPP	PGS_CKD	REP	14636	0.0189858	0.0081045	0.019162	0.000359647	rs11677280_G	0.0177205	0.00808744	0.0284594	1	0.0622764
ALPP:P05187:OID21383:v1:Oncology	ALPP	PGS_BMI	REP	14636	0.0190005	0.00810422	0.0190652	0.000360227	rs58457058_C	0.016249	0.00790029	0.0397272	1	0.0575087
ALPP:P05187:OID21383:v1:Oncology	ALPP	PGS_T2D_beta_cell	REP	14636	-0.0188124	0.00809666	0.0201671	0.000353794	rs782134971_GAAACTGCC	-0.00181329	0.00806368	0.822083	1	0.289201
ALPP:P05187:OID21383:v1:Oncology	ALPP	PGS_BMI	EUR	40768	0.0216071	0.00484093	8.08751e-06	0.000469894	NA	NA	NA	NA	0.236155	2.83546e-05
ALPP:P05187:OID21383:v1:Oncology	ALPP	PGS_T2D_gwas	EUR	40768	-0.0118567	0.00483695	0.0142389	0.000141775	NA	NA	NA	NA	1	0.0753766
ALPP:P05187:OID21383:v1:Oncology	ALPP	PGS_T2D_beta_cell	EUR	40768	-0.0140414	0.00483533	0.00368718	0.000198955	NA	NA	NA	NA	1	0.0515854
ALPP:P05187:OID21383:v1:Oncology	ALPP	PGS_T2D_gw	EAS	222	0.176839	0.070846	0.0135094	0.0251224	NA	NA	NA	NA	1	0.999951
ALPP:P05187:OID21383:v1:Oncology	ALPP	PGS_T2D_lipodystrophy	EAS	222	0.164284	0.073203	0.0261079	0.0204467	NA	NA	NA	NA	1	0.871648
AMBN:Q9NP70:OID20437:v1:Inflammation	AMBN	PGS_CAD	ALL	43053	-0.0144113	0.00479783	0.00266859	0.000208303	rs3924573_A	-0.0140221	0.00479293	0.00343999	1	0.0116845
AMBN:Q9NP70:OID20437:v1:Inflammation	AMBN	PGS_T2D_liver_lipid	ALL	43053	0.0118545	0.00479248	0.0133813	0.00014127	rs1260326_T	0.0206298	0.0114631	0.0719195	1	0.0263148
AMBN:Q9NP70:OID20437:v1:Inflammation	AMBN	PGS_CAD	DISC	28633	-0.0134897	0.00577972	0.0196042	0.000189409	rs3924573_A	-0.0131671	0.00577277	0.0225619	1	0.0688138
AMBN:Q9NP70:OID20437:v1:Inflammation	AMBN	PGS_T2D_liver_lipid	DISC	28633	0.0158019	0.0057732	0.00620194	0.000260473	rs1260326_T	0.0310152	0.0140293	0.0270621	1	0.01496
AMBN:Q9NP70:OID20437:v1:Inflammation	AMBN	PGS_CAD	AFR	1155	0.0598674	0.0293357	0.0415112	0.00358185	NA	NA	NA	NA	1	0.995743
AMBN:Q9NP70:OID20437:v1:Inflammation	AMBN	PGS_CAD	EUR	40218	-0.0153112	0.0049627	0.00203511	0.000235752	NA	NA	NA	NA	1	0.00962829
AMBN:Q9NP70:OID20437:v1:Inflammation	AMBN	PGS_T2D_liver_lipid	EUR	40218	0.0111024	0.00495645	0.0250971	0.000124283	NA	NA	NA	NA	1	0.0464621
AMBP:P02760:OID21413:v1:Oncology	AMBP	PGS_T2D_gw	ALL	44147	0.0407631	0.00438387	1.48824e-20	0.00171461	rs79770049_C	0.0393692	0.00438546	2.88378e-19	4.34566e-16	1.3925e-19
AMBP:P02760:OID21413:v1:Oncology	AMBP	PGS_CAD	ALL	44147	0.0121716	0.00439086	0.00557295	0.000152658	rs1169294_G	0.011561	0.00438859	0.0084332	1	0.0212129
AMBP:P02760:OID21413:v1:Oncology	AMBP	PGS_CKD	ALL	44147	0.0638063	0.00437651	4.92588e-48	0.00420317	rs34262842_A	0.0611386	0.00444714	6.43518e-43	1.43836e-43	1.08002e-46
AMBP:P02760:OID21413:v1:Oncology	AMBP	PGS_BMI	ALL	44147	0.0527559	0.00438275	2.55603e-33	0.00286958	rs79770049_C	0.0521532	0.00438077	1.25047e-32	7.46361e-29	4.63557e-32
AMBP:P02760:OID21413:v1:Oncology	AMBP	PGS_T2D_gwas	ALL	44147	0.00888596	0.00438626	0.0427847	8.15408e-05	rs406658_C	0.00738233	0.00437845	0.0917916	1	0.168501
AMBP:P02760:OID21413:v1:Oncology	AMBP	PGS_T2D_obesity	ALL	44147	0.0164351	0.0043854	0.000178694	0.000278988	rs147941577_A	0.015909	0.00434298	0.000249433	1	0.00354732
AMBP:P02760:OID21413:v1:Oncology	AMBP	PGS_T2D_liver_lipid	ALL	44147	-0.0175708	0.00438501	6.15926e-05	0.000318917	rs1260326_T	-0.0106842	0.0104711	0.30757	1	0.000204463
AMBP:P02760:OID21413:v1:Oncology	AMBP	PGS_T2D_gw	DISC	29346	0.0380152	0.00527524	5.88581e-13	0.00158287	rs79770049_C	0.036702	0.00527789	3.62735e-12	1.71866e-08	4.72473e-12
AMBP:P02760:OID21413:v1:Oncology	AMBP	PGS_CAD	DISC	29346	0.0121815	0.00527862	0.0210221	0.00016258	rs1169294_G	0.0116016	0.0052755	0.0278747	1	0.072207
AMBP:P02760:OID21413:v1:Oncology	AMBP	PGS_CKD	DISC	29346	0.0722136	0.00525495	7.72366e-43	0.00572919	rs34262842_A	0.0695907	0.00534169	1.08861e-38	2.25531e-38	2.41405e-41
AMBP:P02760:OID21413:v1:Oncology	AMBP	PGS_BMI	DISC	29346	0.0516229	0.0052704	1.28304e-22	0.00291985	rs79770049_C	0.051154	0.0052682	2.95412e-22	3.74648e-18	1.91349e-21
AMBP:P02760:OID21413:v1:Oncology	AMBP	PGS_T2D_obesity	DISC	29346	0.0153742	0.0052736	0.003556	0.000259434	rs147941577_A	0.014481	0.00521873	0.005527	1	0.0480143
AMBP:P02760:OID21413:v1:Oncology	AMBP	PGS_T2D_liver_lipid	DISC	29346	-0.0202074	0.00527191	0.000126836	0.000448385	rs1260326_T	-0.0221655	0.0127826	0.0829218	1	0.000505724
AMBP:P02760:OID21413:v1:Oncology	AMBP	PGS_T2D_gw	REP	14801	0.0455849	0.00785935	6.76382e-09	0.00191923	rs79770049_C	0.0440374	0.00786032	2.15072e-08	0.000197503	8.79296e-08
AMBP:P02760:OID21413:v1:Oncology	AMBP	PGS_CKD	REP	14801	0.0463685	0.00786921	3.88937e-09	0.00198066	rs34262842_A	0.0435324	0.00799102	5.18524e-08	0.00011357	4.39499e-08
AMBP:P02760:OID21413:v1:Oncology	AMBP	PGS_BMI	REP	14801	0.0557934	0.00786391	1.35372e-12	0.00286851	rs79770049_C	0.05487	0.0078603	3.06373e-12	3.95285e-08	3.39933e-11
AMBP:P02760:OID21413:v1:Oncology	AMBP	PGS_T2D_obesity	REP	14801	0.0198894	0.00786775	0.011483	0.00036526	rs147941577_A	0.0199024	0.00780273	0.0107609	1	0.120921
AMBP:P02760:OID21413:v1:Oncology	AMBP	PGS_T2D_beta_cell	REP	14801	0.0195927	0.00786819	0.0127812	0.000354408	rs1169294_G	0.0185141	0.00786829	0.0186357	1	0.227583
AMBP:P02760:OID21413:v1:Oncology	AMBP	PGS_T2D_gw	AFR	1191	0.0571672	0.0283586	0.0440486	0.00320025	NA	NA	NA	NA	1	0.619706
AMBP:P02760:OID21413:v1:Oncology	AMBP	PGS_T2D_obesity	AFR	1191	0.0656669	0.0281667	0.0199077	0.00427526	NA	NA	NA	NA	1	0.797556
AMBP:P02760:OID21413:v1:Oncology	AMBP	PGS_T2D_proinsulin	AFR	1191	-0.0627027	0.0284144	0.0275323	0.00383223	NA	NA	NA	NA	1	0.836281
AMBP:P02760:OID21413:v1:Oncology	AMBP	PGS_T2D_beta_cell	AMR	76	0.303783	0.135907	0.0338707	0.0414442	NA	NA	NA	NA	1	0.999203
AMBP:P02760:OID21413:v1:Oncology	AMBP	PGS_T2D_gw	EUR	41223	0.0407476	0.00452981	2.45084e-19	0.00173627	NA	NA	NA	NA	7.15644e-15	2.22927e-18
AMBP:P02760:OID21413:v1:Oncology	AMBP	PGS_CAD	EUR	41223	0.0122929	0.00453607	0.0067306	0.000157868	NA	NA	NA	NA	1	0.0253195
AMBP:P02760:OID21413:v1:Oncology	AMBP	PGS_CKD	EUR	41223	0.0666806	0.00451943	3.86097e-49	0.00465551	NA	NA	NA	NA	1.1274e-44	8.86214e-48
AMBP:P02760:OID21413:v1:Oncology	AMBP	PGS_BMI	EUR	41223	0.0545188	0.0045283	2.50465e-33	0.00310542	NA	NA	NA	NA	7.31357e-29	4.90577e-32
AMBP:P02760:OID21413:v1:Oncology	AMBP	PGS_T2D_obesity	EUR	41223	0.0159867	0.00453123	0.000418973	0.000267536	NA	NA	NA	NA	1	0.00750575
AMBP:P02760:OID21413:v1:Oncology	AMBP	PGS_T2D_liver_lipid	EUR	41223	-0.0183366	0.00452926	5.16477e-05	0.000352237	NA	NA	NA	NA	1	0.000173816
AMBP:P02760:OID21413:v1:Oncology	AMBP	PGS_T2D_beta_cell	SAS	832	0.0688733	0.0324119	0.033906	0.00478826	NA	NA	NA	NA	1	0.999689
AMDHD2:Q9Y303:OID30366:v1:Cardiometabolic_II	AMDHD2	PGS_CAD	SAS	835	-0.0750871	0.035045	0.032454	0.00548783	NA	NA	NA	NA	1	0.904675
AMFR:Q9UKV5:OID20806:v1:Neurology	AMFR	PGS_T2D_gw	ALL	42850	0.01191	0.00483869	0.0138431	0.000140047	rs1260326_T	0.0120104	0.00484914	0.0132603	1	0.0296004
AMFR:Q9UKV5:OID20806:v1:Neurology	AMFR	PGS_CKD	ALL	42850	0.0133053	0.00483783	0.00595729	0.000174839	rs1260326_T	0.0133403	0.00484012	0.0058502	1	0.0160869
AMFR:Q9UKV5:OID20806:v1:Neurology	AMFR	PGS_T2D_gw	DISC	28487	0.0137191	0.00589837	0.0200304	0.000188601	rs1260326_T	0.0138872	0.00591065	0.0188042	1	0.0468918
AMFR:Q9UKV5:OID20806:v1:Neurology	AMFR	PGS_CKD	DISC	28487	0.0166974	0.00588953	0.00458441	0.000280191	rs1260326_T	0.0167708	0.00589271	0.00443003	1	0.0143746
AMFR:Q9UKV5:OID20806:v1:Neurology	AMFR	PGS_T2D_gw	AFR	1162	0.0836453	0.0281696	0.00304856	0.00744782	NA	NA	NA	NA	1	0.474212
AMFR:Q9UKV5:OID20806:v1:Neurology	AMFR	PGS_T2D_liver_lipid	AFR	1162	-0.0608849	0.0283503	0.0319625	0.00391064	NA	NA	NA	NA	1	0.793251
AMFR:Q9UKV5:OID20806:v1:Neurology	AMFR	PGS_T2D_gw	EUR	40011	0.0103867	0.00502102	0.0385856	0.000106077	NA	NA	NA	NA	1	0.0751913
AMFR:Q9UKV5:OID20806:v1:Neurology	AMFR	PGS_CKD	EUR	40011	0.0155833	0.00501811	0.00190154	0.000239016	NA	NA	NA	NA	1	0.00557001
AMFR:Q9UKV5:OID20806:v1:Neurology	AMFR	PGS_CAD	EAS	219	0.161049	0.0799611	0.0456046	0.0171064	NA	NA	NA	NA	1	0.999613
AMFR:Q9UKV5:OID20806:v1:Neurology	AMFR	PGS_T2D_proinsulin	SAS	800	-0.0726053	0.0348784	0.0377126	0.00525435	NA	NA	NA	NA	1	0.994554
AMIGO1:Q86WK6:OID30881:v1:Neurology_II	AMIGO1	PGS_CAD	ALL	43029	-0.0136866	0.00482723	0.00458053	0.000186677	rs1260326_T	-0.0135455	0.00482748	0.00501956	1	0.0181672
AMIGO1:Q86WK6:OID30881:v1:Neurology_II	AMIGO1	PGS_T2D_liver_lipid	ALL	43029	0.00991123	0.00482112	0.0398085	9.81505e-05	rs1260326_T	0.00195142	0.0115099	0.86537	1	0.0696175
AMIGO1:Q86WK6:OID30881:v1:Neurology_II	AMIGO1	PGS_CAD	DISC	28564	-0.0137041	0.00583652	0.0188814	0.000192916	rs1260326_T	-0.0135694	0.00583671	0.0200874	1	0.066997
AMIGO1:Q86WK6:OID30881:v1:Neurology_II	AMIGO1	PGS_T2D_liver_lipid	DISC	28564	0.0125112	0.00582929	0.0318605	0.000161195	rs1260326_T	0.0142288	0.0141514	0.314678	1	0.0629073
AMIGO1:Q86WK6:OID30881:v1:Neurology_II	AMIGO1	PGS_CAD	EUR	40168	-0.0134674	0.00500718	0.00715632	0.000179966	NA	NA	NA	NA	1	0.0267157
AMIGO1:Q86WK6:OID30881:v1:Neurology_II	AMIGO1	PGS_BMI	EUR	40168	-0.00992514	0.00500695	0.0474555	9.77622e-05	NA	NA	NA	NA	1	0.0940149
AMIGO1:Q86WK6:OID30881:v1:Neurology_II	AMIGO1	PGS_T2D_liver_lipid	EUR	40168	0.0112618	0.005	0.0243046	0.000126215	NA	NA	NA	NA	1	0.045137
AMIGO2:Q86SJ2:OID21370:v1:Oncology	AMIGO2	PGS_T2D_liver_lipid	ALL	43657	0.0245993	0.00473574	2.06308e-07	0.000611011	rs1260326_T	0.0186396	0.0113101	0.0993507	0.00602421	1.37758e-06
AMIGO2:Q86SJ2:OID21370:v1:Oncology	AMIGO2	PGS_T2D_liver_lipid	DISC	29021	0.0232931	0.00573026	4.81756e-05	0.000563161	rs1260326_T	0.0219768	0.0139036	0.113967	1	0.00022431
AMIGO2:Q86SJ2:OID21370:v1:Oncology	AMIGO2	PGS_T2D_liver_lipid	REP	14636	0.0266702	0.00840567	0.00151248	0.000680087	rs1260326_T	0.011645	0.0194618	0.549614	1	0.0114528
AMIGO2:Q86SJ2:OID21370:v1:Oncology	AMIGO2	PGS_T2D_beta_cell	AFR	1190	0.0640069	0.0301813	0.0341588	0.00369971	NA	NA	NA	NA	1	0.526938
AMIGO2:Q86SJ2:OID21370:v1:Oncology	AMIGO2	PGS_T2D_liver_lipid	EUR	40768	0.0236327	0.00489554	1.38835e-06	0.000565368	NA	NA	NA	NA	0.0405398	7.25796e-06
AMN:Q9BXJ7:OID20492:v1:Inflammation	AMN	PGS_T2D_gw	ALL	43053	0.0212009	0.00476546	8.65415e-06	0.000451947	rs8012557_G	0.0198328	0.00472649	2.72102e-05	0.252701	2.92588e-05
AMN:Q9BXJ7:OID20492:v1:Inflammation	AMN	PGS_BMI	ALL	43053	0.0148285	0.0047675	0.00186999	0.000220955	rs8012557_G	0.013631	0.00472841	0.00394372	1	0.00483204
AMN:Q9BXJ7:OID20492:v1:Inflammation	AMN	PGS_T2D_liver_lipid	ALL	43053	-0.0199287	0.00476247	2.86333e-05	0.000399856	rs1260326_T	-0.0068472	0.0113912	0.547779	0.836092	0.000104503
AMN:Q9BXJ7:OID20492:v1:Inflammation	AMN	PGS_T2D_lipodystrophy	ALL	43053	0.00970948	0.00476503	0.0415909	9.48433e-05	rs7979473_A	0.00955512	0.00476198	0.0448047	1	0.141265
AMN:Q9BXJ7:OID20492:v1:Inflammation	AMN	PGS_T2D_gw	DISC	28633	0.0271428	0.00580375	2.9275e-06	0.00075461	rs8012557_G	0.0261624	0.00575308	5.44956e-06	0.0854829	1.26858e-05
AMN:Q9BXJ7:OID20492:v1:Inflammation	AMN	PGS_BMI	DISC	28633	0.0149392	0.00580392	0.0100587	0.000228702	rs8012557_G	0.0141566	0.00575312	0.0138735	1	0.02528
AMN:Q9BXJ7:OID20492:v1:Inflammation	AMN	PGS_T2D_liver_lipid	DISC	28633	-0.0205454	0.00579687	0.000394397	0.000433524	rs1260326_T	-0.00256677	0.0140867	0.855418	1	0.00137129
AMN:Q9BXJ7:OID20492:v1:Inflammation	AMN	PGS_T2D_lipodystrophy	DISC	28633	0.0114306	0.00579976	0.0487483	0.000134097	rs7979473_A	0.0110789	0.00579671	0.055983	1	0.198684
AMN:Q9BXJ7:OID20492:v1:Inflammation	AMN	PGS_T2D_liver_lipid	REP	14420	-0.0181489	0.0083605	0.029963	0.000318528	rs1260326_T	-0.0156166	0.0193865	0.420521	1	0.106318
AMN:Q9BXJ7:OID20492:v1:Inflammation	AMN	PGS_T2D_liver_lipid	AFR	1155	-0.0604828	0.0278054	0.0298259	0.0040469	NA	NA	NA	NA	1	0.793251
AMN:Q9BXJ7:OID20492:v1:Inflammation	AMN	PGS_T2D_beta_cell	AMR	76	-0.388743	0.166208	0.0269921	0.0731031	NA	NA	NA	NA	1	0.999203
AMN:Q9BXJ7:OID20492:v1:Inflammation	AMN	PGS_T2D_gw	EUR	40218	0.0212288	0.00494037	1.73522e-05	0.000453694	NA	NA	NA	NA	0.506683	5.73461e-05
AMN:Q9BXJ7:OID20492:v1:Inflammation	AMN	PGS_BMI	EUR	40218	0.0152837	0.00494292	0.00198923	0.000234972	NA	NA	NA	NA	1	0.00516712
AMN:Q9BXJ7:OID20492:v1:Inflammation	AMN	PGS_T2D_liver_lipid	EUR	40218	-0.0212771	0.00493549	1.62878e-05	0.000456658	NA	NA	NA	NA	0.475603	6.22282e-05
AMOT:Q4VCS5:OID30572:v1:Inflammation_II	AMOT	PGS_T2D_gw	ALL	43272	0.051132	0.00439413	2.99488e-31	0.00261112	rs340005_G	0.050789	0.00439175	6.91171e-31	8.74505e-27	4.88831e-30
AMOT:Q4VCS5:OID30572:v1:Inflammation_II	AMOT	PGS_BMI	ALL	43272	0.0413981	0.00439869	5.1242e-21	0.0017099	rs340005_G	0.0410204	0.00439635	1.10129e-20	1.49627e-16	4.87214e-20
AMOT:Q4VCS5:OID30572:v1:Inflammation_II	AMOT	PGS_T2D_gwas	ALL	43272	0.0121247	0.00439927	0.00585265	0.000146908	rs200048768_G	0.0114281	0.00434867	0.00859285	1	0.0362765
AMOT:Q4VCS5:OID30572:v1:Inflammation_II	AMOT	PGS_T2D_obesity	ALL	43272	0.0103556	0.00439861	0.018563	0.000107203	rs10831278_C	0.0101036	0.00438858	0.0213257	1	0.106937
AMOT:Q4VCS5:OID30572:v1:Inflammation_II	AMOT	PGS_T2D_lipodystrophy	ALL	43272	0.014874	0.0044003	0.000724896	0.000220964	rs200048768_G	0.0143953	0.00434964	0.000935252	1	0.00521996
AMOT:Q4VCS5:OID30572:v1:Inflammation_II	AMOT	PGS_T2D_gw	DISC	28719	0.056588	0.00534261	3.63516e-26	0.0032763	rs340005_G	0.0560443	0.00533992	1.01049e-25	1.06147e-21	6.89039e-25
AMOT:Q4VCS5:OID30572:v1:Inflammation_II	AMOT	PGS_BMI	DISC	28719	0.0475679	0.00534483	5.91715e-19	0.0023158	rs340005_G	0.047232	0.00534159	9.90056e-19	1.72781e-14	7.06691e-18
AMOT:Q4VCS5:OID30572:v1:Inflammation_II	AMOT	PGS_T2D_gwas	DISC	28719	0.0175674	0.00534679	0.0010189	0.000316376	rs200048768_G	0.0164501	0.00528522	0.00185715	1	0.0115781
AMOT:Q4VCS5:OID30572:v1:Inflammation_II	AMOT	PGS_T2D_obesity	DISC	28719	0.0160581	0.00534646	0.00267131	0.000264396	rs10831278_C	0.0153886	0.00533301	0.00391033	1	0.0404553
AMOT:Q4VCS5:OID30572:v1:Inflammation_II	AMOT	PGS_T2D_lipodystrophy	DISC	28719	0.0146035	0.00534717	0.00631683	0.00021862	rs200048768_G	0.0138916	0.00528543	0.00858619	1	0.0399975
AMOT:Q4VCS5:OID30572:v1:Inflammation_II	AMOT	PGS_T2D_gw	REP	14553	0.0404679	0.0077404	1.73601e-07	0.00155458	rs340005_G	0.040491	0.00773688	1.68647e-07	0.00506914	1.72894e-06
AMOT:Q4VCS5:OID30572:v1:Inflammation_II	AMOT	PGS_BMI	REP	14553	0.0295885	0.0077538	0.000136197	0.00082893	rs340005_G	0.0291303	0.00775139	0.000171894	1	0.000772483
AMOT:Q4VCS5:OID30572:v1:Inflammation_II	AMOT	PGS_T2D_lipodystrophy	REP	14553	0.0153752	0.00775609	0.0474606	0.000223859	rs200048768_G	0.0153725	0.00766669	0.0449701	1	0.171564
AMOT:Q4VCS5:OID30572:v1:Inflammation_II	AMOT	PGS_T2D_obesity	AFR	1180	-0.0508148	0.0248882	0.0414117	0.00283751	NA	NA	NA	NA	1	0.842631
AMOT:Q4VCS5:OID30572:v1:Inflammation_II	AMOT	PGS_T2D_gw	EUR	40402	0.054182	0.00456638	2.02693e-32	0.00292192	NA	NA	NA	NA	5.91863e-28	3.65345e-31
AMOT:Q4VCS5:OID30572:v1:Inflammation_II	AMOT	PGS_CKD	EUR	40402	0.00995811	0.00457154	0.0293905	9.88083e-05	NA	NA	NA	NA	1	0.0667822
AMOT:Q4VCS5:OID30572:v1:Inflammation_II	AMOT	PGS_BMI	EUR	40402	0.0420184	0.00457234	4.1218e-20	0.00175513	NA	NA	NA	NA	1.20357e-15	3.85664e-19
AMOT:Q4VCS5:OID30572:v1:Inflammation_II	AMOT	PGS_T2D_gwas	EUR	40402	0.0142112	0.00457136	0.00188008	0.000201226	NA	NA	NA	NA	1	0.0143063
AMOT:Q4VCS5:OID30572:v1:Inflammation_II	AMOT	PGS_T2D_obesity	EUR	40402	0.0125311	0.00457179	0.00612875	0.000156437	NA	NA	NA	NA	1	0.0498789
AMOT:Q4VCS5:OID30572:v1:Inflammation_II	AMOT	PGS_T2D_lipodystrophy	EUR	40402	0.0155987	0.00457281	0.000647445	0.00024227	NA	NA	NA	NA	1	0.00456162
AMOT:Q4VCS5:OID30572:v1:Inflammation_II	AMOT	PGS_CAD	EAS	223	0.166939	0.0621392	0.00793227	0.0231397	NA	NA	NA	NA	1	0.999613
AMOTL2:Q9Y2J4:OID31351:v1:Oncology_II	AMOTL2	PGS_CKD	ALL	43860	0.0289072	0.0047213	9.27732e-10	0.000830196	rs3780420_T	0.0287383	0.00471814	1.13129e-09	2.70898e-05	4.92889e-09
AMOTL2:Q9Y2J4:OID31351:v1:Oncology_II	AMOTL2	PGS_CKD	DISC	29124	0.0290508	0.00571545	3.74097e-07	0.000864659	rs3780420_T	0.0287049	0.00571117	5.03554e-07	0.0109236	1.98035e-06
AMOTL2:Q9Y2J4:OID31351:v1:Oncology_II	AMOTL2	PGS_CKD	REP	14736	0.0286096	0.00836976	0.000632054	0.000765476	rs3780420_T	0.0287749	0.00836602	0.000584412	1	0.00316204
AMOTL2:Q9Y2J4:OID31351:v1:Oncology_II	AMOTL2	PGS_T2D_gw	AFR	1190	0.063292	0.029853	0.034212	0.00370617	NA	NA	NA	NA	1	0.619706
AMOTL2:Q9Y2J4:OID31351:v1:Oncology_II	AMOTL2	PGS_CKD	AFR	1190	0.0913691	0.0301029	0.00245817	0.00756478	NA	NA	NA	NA	1	0.111686
AMOTL2:Q9Y2J4:OID31351:v1:Oncology_II	AMOTL2	PGS_CKD	EUR	40957	0.0281856	0.00488483	7.98353e-09	0.000790424	NA	NA	NA	NA	0.000233119	3.94876e-08
AMPD3:Q01432:OID31139:v1:Neurology_II	AMPD3	PGS_T2D_gw	ALL	44074	0.0234917	0.00452693	2.11995e-07	0.000550172	rs7112321_C	0.0230156	0.0045167	3.48934e-07	0.00619025	8.43957e-07
AMPD3:Q01432:OID31139:v1:Neurology_II	AMPD3	PGS_T2D_gwas	ALL	44074	0.0119783	0.00452637	0.00813964	0.000143142	rs75843556_T	0.0118221	0.00452384	0.00897074	1	0.0480206
AMPD3:Q01432:OID31139:v1:Neurology_II	AMPD3	PGS_T2D_gw	DISC	29292	0.0197722	0.00552775	0.000348254	0.00039412	rs7112321_C	0.0194751	0.00551537	0.000414534	1	0.00114577
AMPD3:Q01432:OID31139:v1:Neurology_II	AMPD3	PGS_CAD	DISC	29292	0.0120021	0.0055281	0.0299307	0.000145244	rs117706710_G	0.00920498	0.00535935	0.0858884	1	0.0913152
AMPD3:Q01432:OID31139:v1:Neurology_II	AMPD3	PGS_T2D_gw	REP	14782	0.0313037	0.00790856	7.58709e-05	0.000951842	rs7112321_C	0.030484	0.00789079	0.00011237	1	0.000429497
AMPD3:Q01432:OID31139:v1:Neurology_II	AMPD3	PGS_T2D_gwas	REP	14782	0.0253861	0.00791018	0.00133348	0.000625959	rs75843556_T	0.0252551	0.00790757	0.00140712	1	0.0346704
AMPD3:Q01432:OID31139:v1:Neurology_II	AMPD3	PGS_T2D_obesity	AFR	1195	0.0763509	0.0306919	0.0130005	0.00454968	NA	NA	NA	NA	1	0.797556
AMPD3:Q01432:OID31139:v1:Neurology_II	AMPD3	PGS_T2D_gw	EUR	41157	0.0228359	0.00466805	1.00213e-06	0.00052491	NA	NA	NA	NA	0.0292623	3.79417e-06
AMPD3:Q01432:OID31139:v1:Neurology_II	AMPD3	PGS_CAD	EUR	41157	0.010057	0.00467171	0.0313437	0.000101698	NA	NA	NA	NA	1	0.0864674
AMPD3:Q01432:OID31139:v1:Neurology_II	AMPD3	PGS_T2D_gwas	EUR	41157	0.0106944	0.00466647	0.0219249	0.000115253	NA	NA	NA	NA	1	0.106296
AMPD3:Q01432:OID31139:v1:Neurology_II	AMPD3	PGS_T2D_proinsulin	EAS	223	0.144085	0.0669567	0.032807	0.0159864	NA	NA	NA	NA	1	0.997529
AMY1A_AMY1B_AMY1C:P0DUB6_P0DTE7_P0DTE8:OID30707:v1:Inflammation_II	AMY1A_AMY1B_AMY1C	PGS_T2D_gw	ALL	41769	-0.0455131	0.00474851	9.76295e-22	0.00209104	rs782134971_GAAACTGCC	-0.0430868	0.00473859	1.00695e-19	2.85078e-17	9.49787e-21
AMY1A_AMY1B_AMY1C:P0DUB6_P0DTE7_P0DTE8:OID30707:v1:Inflammation_II	AMY1A_AMY1B_AMY1C	PGS_CAD	ALL	41769	-0.0191698	0.00475687	5.58954e-05	0.000370326	rs782134971_GAAACTGCC	-0.0149808	0.00475211	0.00162022	1	0.00044384
AMY1A_AMY1B_AMY1C:P0DUB6_P0DTE7_P0DTE8:OID30707:v1:Inflammation_II	AMY1A_AMY1B_AMY1C	PGS_CKD	ALL	41769	0.023572	0.00475178	7.05264e-07	0.000561029	rs782134971_GAAACTGCC	0.0225997	0.0047391	1.85973e-06	0.0205937	3.09726e-06
AMY1A_AMY1B_AMY1C:P0DUB6_P0DTE7_P0DTE8:OID30707:v1:Inflammation_II	AMY1A_AMY1B_AMY1C	PGS_BMI	ALL	41769	-0.0508251	0.00474959	1.09132e-26	0.00260503	rs78245241_T	-0.0491081	0.00466255	6.59802e-26	3.18667e-22	1.40014e-25
AMY1A_AMY1B_AMY1C:P0DUB6_P0DTE7_P0DTE8:OID30707:v1:Inflammation_II	AMY1A_AMY1B_AMY1C	PGS_T2D_gwas	ALL	41769	-0.0160812	0.00475159	0.000714068	0.000261215	rs782134971_GAAACTGCC	-0.0124896	0.00474456	0.00848164	1	0.0063654
AMY1A_AMY1B_AMY1C:P0DUB6_P0DTE7_P0DTE8:OID30707:v1:Inflammation_II	AMY1A_AMY1B_AMY1C	PGS_T2D_obesity	ALL	41769	-0.0132648	0.00475125	0.00524297	0.000177774	rs78245241_T	-0.0116377	0.00466405	0.012593	1	0.0438856
AMY1A_AMY1B_AMY1C:P0DUB6_P0DTE7_P0DTE8:OID30707:v1:Inflammation_II	AMY1A_AMY1B_AMY1C	PGS_T2D_liver_lipid	ALL	41769	0.0126991	0.00475099	0.00752206	0.000162953	rs1260326_T	-0.00102214	0.0113141	0.928016	1	0.0157406
AMY1A_AMY1B_AMY1C:P0DUB6_P0DTE7_P0DTE8:OID30707:v1:Inflammation_II	AMY1A_AMY1B_AMY1C	PGS_T2D_beta_cell	ALL	41769	-0.0127586	0.00474971	0.00723016	0.000164573	rs782134971_GAAACTGCC	-0.00487549	0.00476556	0.306281	1	0.0764108
AMY1A_AMY1B_AMY1C:P0DUB6_P0DTE7_P0DTE8:OID30707:v1:Inflammation_II	AMY1A_AMY1B_AMY1C	PGS_T2D_gw	DISC	27510	-0.0529138	0.00582565	1.12646e-19	0.00295883	rs782134971_GAAACTGCC	-0.0510637	0.00581599	1.72966e-18	3.28927e-15	1.42041e-18
AMY1A_AMY1B_AMY1C:P0DUB6_P0DTE7_P0DTE8:OID30707:v1:Inflammation_II	AMY1A_AMY1B_AMY1C	PGS_CAD	DISC	27510	-0.0162585	0.00583204	0.0053106	0.000279494	rs782134971_GAAACTGCC	-0.0124908	0.00582988	0.0321582	1	0.0263112
AMY1A_AMY1B_AMY1C:P0DUB6_P0DTE7_P0DTE8:OID30707:v1:Inflammation_II	AMY1A_AMY1B_AMY1C	PGS_CKD	DISC	27510	0.0247165	0.00582322	2.19822e-05	0.000647649	rs782134971_GAAACTGCC	0.0238128	0.00581117	4.18347e-05	0.64188	9.68271e-05
AMY1A_AMY1B_AMY1C:P0DUB6_P0DTE7_P0DTE8:OID30707:v1:Inflammation_II	AMY1A_AMY1B_AMY1C	PGS_BMI	DISC	27510	-0.0537981	0.00582443	2.72202e-20	0.00305953	rs78245241_T	-0.0523486	0.00570777	4.98406e-20	7.9483e-16	3.53863e-19
AMY1A_AMY1B_AMY1C:P0DUB6_P0DTE7_P0DTE8:OID30707:v1:Inflammation_II	AMY1A_AMY1B_AMY1C	PGS_T2D_gwas	DISC	27510	-0.0223874	0.00582678	0.000122231	0.000530754	rs782134971_GAAACTGCC	-0.019537	0.00582029	0.000789849	1	0.0019965
AMY1A_AMY1B_AMY1C:P0DUB6_P0DTE7_P0DTE8:OID30707:v1:Inflammation_II	AMY1A_AMY1B_AMY1C	PGS_T2D_beta_cell	DISC	27510	-0.0165266	0.00582504	0.00455493	0.00028948	rs782134971_GAAACTGCC	-0.00979226	0.00584622	0.0939512	1	0.0811053
AMY1A_AMY1B_AMY1C:P0DUB6_P0DTE7_P0DTE8:OID30707:v1:Inflammation_II	AMY1A_AMY1B_AMY1C	PGS_T2D_gw	REP	14259	-0.0317407	0.00821976	0.000113188	0.000948697	rs782134971_GAAACTGCC	-0.0278583	0.00819449	0.000676596	1	0.000612422
AMY1A_AMY1B_AMY1C:P0DUB6_P0DTE7_P0DTE8:OID30707:v1:Inflammation_II	AMY1A_AMY1B_AMY1C	PGS_CAD	REP	14259	-0.0240171	0.00824019	0.00356664	0.000540725	rs782134971_GAAACTGCC	-0.0188784	0.00822069	0.0216645	1	0.0388104
AMY1A_AMY1B_AMY1C:P0DUB6_P0DTE7_P0DTE8:OID30707:v1:Inflammation_II	AMY1A_AMY1B_AMY1C	PGS_CKD	REP	14259	0.0213899	0.00823338	0.00938784	0.00042966	rs782134971_GAAACTGCC	0.0201969	0.00820011	0.0137896	1	0.0350464
AMY1A_AMY1B_AMY1C:P0DUB6_P0DTE7_P0DTE8:OID30707:v1:Inflammation_II	AMY1A_AMY1B_AMY1C	PGS_BMI	REP	14259	-0.0445388	0.0082261	6.25174e-08	0.00186322	rs78245241_T	-0.0423616	0.00810141	1.72931e-07	0.00182551	7.01054e-07
AMY1A_AMY1B_AMY1C:P0DUB6_P0DTE7_P0DTE8:OID30707:v1:Inflammation_II	AMY1A_AMY1B_AMY1C	PGS_T2D_obesity	REP	14259	-0.0176538	0.00822455	0.0318522	0.000293345	rs78245241_T	-0.0151027	0.0080999	0.062264	1	0.173621
AMY1A_AMY1B_AMY1C:P0DUB6_P0DTE7_P0DTE8:OID30707:v1:Inflammation_II	AMY1A_AMY1B_AMY1C	PGS_T2D_liver_lipid	REP	14259	0.0217359	0.00822227	0.00821341	0.000444864	rs1260326_T	0.0133217	0.0190109	0.483476	1	0.0424095
AMY1A_AMY1B_AMY1C:P0DUB6_P0DTE7_P0DTE8:OID30707:v1:Inflammation_II	AMY1A_AMY1B_AMY1C	PGS_CKD	AFR	1138	0.0669526	0.0283633	0.0184246	0.00467761	NA	NA	NA	NA	1	0.282968
AMY1A_AMY1B_AMY1C:P0DUB6_P0DTE7_P0DTE8:OID30707:v1:Inflammation_II	AMY1A_AMY1B_AMY1C	PGS_CAD	AMR	70	0.491732	0.129423	0.00104844	0.0789426	NA	NA	NA	NA	1	0.995185
AMY1A_AMY1B_AMY1C:P0DUB6_P0DTE7_P0DTE8:OID30707:v1:Inflammation_II	AMY1A_AMY1B_AMY1C	PGS_T2D_obesity	AMR	70	0.315011	0.126266	0.0210121	0.0443038	NA	NA	NA	NA	1	0.999697
AMY1A_AMY1B_AMY1C:P0DUB6_P0DTE7_P0DTE8:OID30707:v1:Inflammation_II	AMY1A_AMY1B_AMY1C	PGS_T2D_gw	EUR	38991	-0.046641	0.00492844	3.13468e-21	0.00225834	NA	NA	NA	NA	9.15327e-17	3.0699e-20
AMY1A_AMY1B_AMY1C:P0DUB6_P0DTE7_P0DTE8:OID30707:v1:Inflammation_II	AMY1A_AMY1B_AMY1C	PGS_CAD	EUR	38991	-0.0186568	0.00493598	0.000157221	0.000360943	NA	NA	NA	NA	1	0.00111844
AMY1A_AMY1B_AMY1C:P0DUB6_P0DTE7_P0DTE8:OID30707:v1:Inflammation_II	AMY1A_AMY1B_AMY1C	PGS_CKD	EUR	38991	0.0232275	0.00493023	2.47047e-06	0.000560657	NA	NA	NA	NA	0.0721378	1.01799e-05
AMY1A_AMY1B_AMY1C:P0DUB6_P0DTE7_P0DTE8:OID30707:v1:Inflammation_II	AMY1A_AMY1B_AMY1C	PGS_BMI	EUR	38991	-0.052485	0.00492987	1.97226e-26	0.00285634	NA	NA	NA	NA	5.75899e-22	2.58683e-25
AMY1A_AMY1B_AMY1C:P0DUB6_P0DTE7_P0DTE8:OID30707:v1:Inflammation_II	AMY1A_AMY1B_AMY1C	PGS_T2D_gwas	EUR	38991	-0.0158746	0.00493072	0.00128502	0.000261905	NA	NA	NA	NA	1	0.0106951
AMY1A_AMY1B_AMY1C:P0DUB6_P0DTE7_P0DTE8:OID30707:v1:Inflammation_II	AMY1A_AMY1B_AMY1C	PGS_T2D_obesity	EUR	38991	-0.014065	0.00493131	0.00434424	0.000205559	NA	NA	NA	NA	1	0.0389127
AMY1A_AMY1B_AMY1C:P0DUB6_P0DTE7_P0DTE8:OID30707:v1:Inflammation_II	AMY1A_AMY1B_AMY1C	PGS_T2D_liver_lipid	EUR	38991	0.0135669	0.00492926	0.00592025	0.000191419	NA	NA	NA	NA	1	0.0127054
AMY1A_AMY1B_AMY1C:P0DUB6_P0DTE7_P0DTE8:OID30707:v1:Inflammation_II	AMY1A_AMY1B_AMY1C	PGS_T2D_beta_cell	EUR	38991	-0.0118243	0.00492924	0.0164532	0.000145412	NA	NA	NA	NA	1	0.149196
AMY2A:P04746:OID20333:v1:Cardiometabolic	AMY2A	PGS_T2D_gw	ALL	42141	-0.0489775	0.00475019	6.75351e-25	0.0024306	rs550057_C	-0.0456751	0.00473035	4.89893e-22	1.97202e-20	7.63146e-24
AMY2A:P04746:OID20333:v1:Cardiometabolic	AMY2A	PGS_CAD	ALL	42141	-0.0187976	0.00475872	7.82336e-05	0.00035752	rs550057_C	-0.0127876	0.00474501	0.00704268	1	0.000600132
AMY2A:P04746:OID20333:v1:Cardiometabolic	AMY2A	PGS_CKD	ALL	42141	0.0279381	0.00475355	4.20112e-09	0.000791114	rs550057_C	0.0266199	0.00473072	1.84508e-08	0.000122673	2.13915e-08
AMY2A:P04746:OID20333:v1:Cardiometabolic	AMY2A	PGS_BMI	ALL	42141	-0.0494005	0.0047523	2.8012e-25	0.00247047	rs78245241_T	-0.0471692	0.00460404	1.32963e-24	8.17949e-21	3.18989e-24
AMY2A:P04746:OID20333:v1:Cardiometabolic	AMY2A	PGS_T2D_gwas	ALL	42141	-0.0154841	0.00475402	0.0011266	0.000243097	rs550057_C	-0.0107603	0.0047366	0.0231073	1	0.00929764
AMY2A:P04746:OID20333:v1:Cardiometabolic	AMY2A	PGS_T2D_obesity	ALL	42141	-0.0115995	0.00475439	0.0147019	0.000136415	rs78245241_T	-0.00943726	0.00460598	0.0404767	1	0.0894287
AMY2A:P04746:OID20333:v1:Cardiometabolic	AMY2A	PGS_T2D_liver_lipid	ALL	42141	0.0193916	0.00475338	4.52094e-05	0.000381317	rs1260326_T	-0.00196825	0.0113204	0.86197	1	0.000155533
AMY2A:P04746:OID20333:v1:Cardiometabolic	AMY2A	PGS_T2D_beta_cell	ALL	42141	-0.0158151	0.0047522	0.000875613	0.000253792	rs550057_C	-0.00537004	0.00475745	0.259003	1	0.0167049
AMY2A:P04746:OID20333:v1:Cardiometabolic	AMY2A	PGS_T2D_gw	DISC	27762	-0.0542346	0.00582743	1.41199e-20	0.00307865	rs550057_C	-0.0512984	0.00580531	1.04517e-18	4.123e-16	1.9568e-19
AMY2A:P04746:OID20333:v1:Cardiometabolic	AMY2A	PGS_CAD	DISC	27762	-0.0152477	0.00583451	0.0089705	0.00024345	rs550057_C	-0.00942221	0.00582068	0.105513	1	0.0390825
AMY2A:P04746:OID20333:v1:Cardiometabolic	AMY2A	PGS_CKD	DISC	27762	0.026604	0.00582522	4.96771e-06	0.000743125	rs550057_C	0.0251783	0.00580006	1.42313e-05	0.145057	2.33896e-05
AMY2A:P04746:OID20333:v1:Cardiometabolic	AMY2A	PGS_BMI	DISC	27762	-0.0504586	0.005827	4.9936e-18	0.00266639	rs78245241_T	-0.0485307	0.00562509	6.59763e-18	1.45813e-13	5.45398e-17
AMY2A:P04746:OID20333:v1:Cardiometabolic	AMY2A	PGS_T2D_gwas	DISC	27762	-0.0217783	0.00582928	0.000187337	0.000497411	rs550057_C	-0.0176	0.00580981	0.00245303	1	0.00282255
AMY2A:P04746:OID20333:v1:Cardiometabolic	AMY2A	PGS_T2D_liver_lipid	DISC	27762	0.0182311	0.00582795	0.00176055	0.000348784	rs1260326_T	-0.00210288	0.0140894	0.881355	1	0.00506611
AMY2A:P04746:OID20333:v1:Cardiometabolic	AMY2A	PGS_T2D_proinsulin	DISC	27762	-0.0124771	0.00582861	0.0323102	0.000163358	rs78245241_T	-0.0106052	0.00562668	0.0594673	1	0.722984
AMY2A:P04746:OID20333:v1:Cardiometabolic	AMY2A	PGS_T2D_beta_cell	DISC	27762	-0.0219969	0.00582772	0.000160646	0.000507715	rs550057_C	-0.0124982	0.00583483	0.032202	1	0.0072612
AMY2A:P04746:OID20333:v1:Cardiometabolic	AMY2A	PGS_T2D_gw	REP	14379	-0.0393849	0.00821957	1.67109e-06	0.00148866	rs550057_C	-0.0352376	0.00817851	1.65414e-05	0.048796	1.31627e-05
AMY2A:P04746:OID20333:v1:Cardiometabolic	AMY2A	PGS_CAD	REP	14379	-0.0251763	0.00823894	0.00224902	0.000606017	rs550057_C	-0.018661	0.00820687	0.0229908	1	0.0279983
AMY2A:P04746:OID20333:v1:Cardiometabolic	AMY2A	PGS_CKD	REP	14379	0.0304966	0.00823481	0.000213552	0.000889831	rs550057_C	0.0293	0.0081869	0.000346194	1	0.00118829
AMY2A:P04746:OID20333:v1:Cardiometabolic	AMY2A	PGS_BMI	REP	14379	-0.0469686	0.00823054	1.17517e-08	0.00211009	rs78245241_T	-0.0441932	0.00802687	3.74134e-08	0.000343151	1.50116e-07
AMY2A:P04746:OID20333:v1:Cardiometabolic	AMY2A	PGS_T2D_obesity	REP	14379	-0.0217272	0.00822795	0.00828361	0.000452627	rs78245241_T	-0.0183981	0.00802448	0.0218773	1	0.109382
AMY2A:P04746:OID20333:v1:Cardiometabolic	AMY2A	PGS_T2D_liver_lipid	REP	14379	0.0215416	0.00822541	0.00883045	0.000445206	rs1260326_T	-0.00062952	0.0190354	0.973618	1	0.0450414
AMY2A:P04746:OID20333:v1:Cardiometabolic	AMY2A	PGS_CKD	AFR	1139	0.0906541	0.0282531	0.00137265	0.00872765	NA	NA	NA	NA	1	0.0968886
AMY2A:P04746:OID20333:v1:Cardiometabolic	AMY2A	PGS_CAD	AMR	70	0.430939	0.180677	0.0261169	0.0597703	NA	NA	NA	NA	1	0.995185
AMY2A:P04746:OID20333:v1:Cardiometabolic	AMY2A	PGS_T2D_proinsulin	AMR	70	-0.337868	0.161379	0.0480358	0.0483323	NA	NA	NA	NA	1	0.798452
AMY2A:P04746:OID20333:v1:Cardiometabolic	AMY2A	PGS_T2D_gw	EUR	39378	-0.0495855	0.00493474	9.98873e-24	0.00252344	NA	NA	NA	NA	2.91671e-19	1.10327e-22
AMY2A:P04746:OID20333:v1:Cardiometabolic	AMY2A	PGS_CAD	EUR	39378	-0.0188916	0.00494244	0.000132404	0.000365948	NA	NA	NA	NA	1	0.000960505
AMY2A:P04746:OID20333:v1:Cardiometabolic	AMY2A	PGS_CKD	EUR	39378	0.0272162	0.00493671	3.54949e-08	0.000760973	NA	NA	NA	NA	0.00103645	1.69018e-07
AMY2A:P04746:OID20333:v1:Cardiometabolic	AMY2A	PGS_BMI	EUR	39378	-0.050747	0.00493684	9.39429e-25	0.00264049	NA	NA	NA	NA	2.74313e-20	1.08237e-23
AMY2A:P04746:OID20333:v1:Cardiometabolic	AMY2A	PGS_T2D_gwas	EUR	39378	-0.0148307	0.00493773	0.00267021	0.000225993	NA	NA	NA	NA	1	0.0194185
AMY2A:P04746:OID20333:v1:Cardiometabolic	AMY2A	PGS_T2D_obesity	EUR	39378	-0.0124075	0.00493877	0.0120001	0.000158119	NA	NA	NA	NA	1	0.0810489
AMY2A:P04746:OID20333:v1:Cardiometabolic	AMY2A	PGS_T2D_liver_lipid	EUR	39378	0.0205024	0.00493611	3.28053e-05	0.000432089	NA	NA	NA	NA	0.957915	0.000116544
AMY2A:P04746:OID20333:v1:Cardiometabolic	AMY2A	PGS_T2D_beta_cell	EUR	39378	-0.0152037	0.00493629	0.00207148	0.000237641	NA	NA	NA	NA	1	0.0338111
AMY2A:P04746:OID20333:v1:Cardiometabolic	AMY2A	PGS_T2D_lipodystrophy	EAS	209	-0.127044	0.0642904	0.0498954	0.0176424	NA	NA	NA	NA	1	0.998592
AMY2B:P19961:OID20340:v1:Cardiometabolic	AMY2B	PGS_T2D_gw	ALL	40853	-0.0492406	0.00483775	2.64708e-24	0.0024604	rs635634_C	-0.0457756	0.00481392	2.02576e-21	7.72949e-20	2.88042e-23
AMY2B:P19961:OID20340:v1:Cardiometabolic	AMY2B	PGS_CAD	ALL	40853	-0.0205054	0.00484642	2.33123e-05	0.00042604	rs635634_C	-0.0130175	0.00483239	0.00706711	0.680719	0.00020755
AMY2B:P19961:OID20340:v1:Cardiometabolic	AMY2B	PGS_CKD	ALL	40853	0.0286932	0.0048413	3.11472e-09	0.000835614	rs635634_C	0.0274471	0.00481442	1.19915e-08	9.09498e-05	1.60264e-08
AMY2B:P19961:OID20340:v1:Cardiometabolic	AMY2B	PGS_BMI	ALL	40853	-0.0492162	0.00484027	2.94293e-24	0.00245541	rs78245241_T	-0.0470227	0.00469692	1.44635e-23	8.59336e-20	3.21425e-23
AMY2B:P19961:OID20340:v1:Cardiometabolic	AMY2B	PGS_T2D_gwas	ALL	40853	-0.014814	0.00484171	0.00221731	0.00022284	rs635634_C	-0.0105287	0.00481872	0.0288983	1	0.0164856
AMY2B:P19961:OID20340:v1:Cardiometabolic	AMY2B	PGS_T2D_obesity	ALL	40853	-0.0130054	0.00484228	0.00723852	0.000171719	rs78245241_T	-0.0111097	0.00469873	0.0180636	1	0.0544388
AMY2B:P19961:OID20340:v1:Cardiometabolic	AMY2B	PGS_T2D_liver_lipid	ALL	40853	0.0216566	0.0048408	7.70629e-06	0.000476299	rs1260326_T	-0.00493709	0.0115143	0.668087	0.225024	3.34432e-05
AMY2B:P19961:OID20340:v1:Cardiometabolic	AMY2B	PGS_T2D_beta_cell	ALL	40853	-0.0170631	0.00483982	0.000423058	0.000295849	rs635634_C	-0.00805549	0.00483144	0.0954614	1	0.00907259
AMY2B:P19961:OID20340:v1:Cardiometabolic	AMY2B	PGS_T2D_gw	DISC	26846	-0.0543626	0.00593335	5.43827e-20	0.003098	rs635634_C	-0.0513874	0.00590616	3.4858e-18	1.58797e-15	7.16486e-19
AMY2B:P19961:OID20340:v1:Cardiometabolic	AMY2B	PGS_CAD	DISC	26846	-0.0174852	0.0059406	0.00324967	0.000320614	rs635634_C	-0.0100899	0.0059271	0.0887046	1	0.0179011
AMY2B:P19961:OID20340:v1:Cardiometabolic	AMY2B	PGS_CKD	DISC	26846	0.0274287	0.00593135	3.77522e-06	0.000791037	rs635634_C	0.026008	0.00590135	1.05157e-05	0.110236	1.79767e-05
AMY2B:P19961:OID20340:v1:Cardiometabolic	AMY2B	PGS_BMI	DISC	26846	-0.0491246	0.00593377	1.30129e-16	0.00253086	rs78245241_T	-0.0470751	0.00573941	2.46768e-16	3.79978e-12	1.29457e-15
AMY2B:P19961:OID20340:v1:Cardiometabolic	AMY2B	PGS_T2D_gwas	DISC	26846	-0.0202856	0.00593532	0.000632269	0.000432256	rs635634_C	-0.0167574	0.00590865	0.0045706	1	0.00777241
AMY2B:P19961:OID20340:v1:Cardiometabolic	AMY2B	PGS_T2D_liver_lipid	DISC	26846	0.0195919	0.00593418	0.000962834	0.000403363	rs1260326_T	-0.00584175	0.0143114	0.683138	1	0.00294361
AMY2B:P19961:OID20340:v1:Cardiometabolic	AMY2B	PGS_T2D_proinsulin	DISC	26846	-0.0126357	0.00593492	0.0332596	0.000167779	rs78245241_T	-0.0107663	0.00574046	0.0607329	1	0.722984
AMY2B:P19961:OID20340:v1:Cardiometabolic	AMY2B	PGS_T2D_beta_cell	DISC	26846	-0.021736	0.00593419	0.00024991	0.000496433	rs635634_C	-0.0136094	0.00592466	0.0216223	1	0.0106411
AMY2B:P19961:OID20340:v1:Cardiometabolic	AMY2B	PGS_T2D_lipodystrophy	DISC	26846	-0.0119756	0.00593666	0.0436823	0.00015062	rs635634_C	-0.0108052	0.0059063	0.067345	1	0.183009
AMY2B:P19961:OID20340:v1:Cardiometabolic	AMY2B	PGS_T2D_gw	REP	14007	-0.0400221	0.00837319	1.77261e-06	0.00153794	rs635634_C	-0.0354448	0.00832612	2.0849e-05	0.0517603	1.38142e-05
AMY2B:P19961:OID20340:v1:Cardiometabolic	AMY2B	PGS_CAD	REP	14007	-0.0256062	0.00839321	0.00228648	0.000627153	rs635634_C	-0.0178533	0.00835885	0.0327089	1	0.0280824
AMY2B:P19961:OID20340:v1:Cardiometabolic	AMY2B	PGS_CKD	REP	14007	0.03112	0.00838826	0.000208109	0.000927122	rs635634_C	0.0301243	0.00833332	0.000301501	1	0.00116684
AMY2B:P19961:OID20340:v1:Cardiometabolic	AMY2B	PGS_BMI	REP	14007	-0.0491418	0.00838359	4.68606e-09	0.00231102	rs78245241_T	-0.0466482	0.00818428	1.22427e-08	0.000136833	6.46368e-08
AMY2B:P19961:OID20340:v1:Cardiometabolic	AMY2B	PGS_T2D_obesity	REP	14007	-0.0213883	0.00838248	0.0107353	0.000438766	rs78245241_T	-0.0181244	0.00818351	0.0267938	1	0.118474
AMY2B:P19961:OID20340:v1:Cardiometabolic	AMY2B	PGS_T2D_liver_lipid	REP	14007	0.025804	0.00837726	0.0020723	0.000639303	rs1260326_T	-0.00232827	0.0194108	0.904527	1	0.0148861
AMY2B:P19961:OID20340:v1:Cardiometabolic	AMY2B	PGS_CKD	AFR	1093	0.087439	0.0291784	0.00279389	0.00797075	NA	NA	NA	NA	1	0.119542
AMY2B:P19961:OID20340:v1:Cardiometabolic	AMY2B	PGS_CAD	AMR	67	0.557462	0.216777	0.0186823	0.0724599	NA	NA	NA	NA	1	0.995185
AMY2B:P19961:OID20340:v1:Cardiometabolic	AMY2B	PGS_T2D_proinsulin	AMR	67	-0.429762	0.176889	0.0252033	0.0665218	NA	NA	NA	NA	1	0.73969
AMY2B:P19961:OID20340:v1:Cardiometabolic	AMY2B	PGS_T2D_gw	EUR	38198	-0.0497838	0.0050226	3.93887e-23	0.00254248	NA	NA	NA	NA	1.15015e-18	4.20814e-22
AMY2B:P19961:OID20340:v1:Cardiometabolic	AMY2B	PGS_CAD	EUR	38198	-0.0200833	0.00503041	6.55347e-05	0.000413369	NA	NA	NA	NA	1	0.000526068
AMY2B:P19961:OID20340:v1:Cardiometabolic	AMY2B	PGS_CKD	EUR	38198	0.0279875	0.00502494	2.56875e-08	0.000804206	NA	NA	NA	NA	0.000750075	1.23116e-07
AMY2B:P19961:OID20340:v1:Cardiometabolic	AMY2B	PGS_BMI	EUR	38198	-0.0501053	0.00502539	2.1935e-23	0.00257248	NA	NA	NA	NA	6.40502e-19	2.40466e-22
AMY2B:P19961:OID20340:v1:Cardiometabolic	AMY2B	PGS_T2D_gwas	EUR	38198	-0.0136831	0.00502586	0.00648117	0.000192273	NA	NA	NA	NA	1	0.0407745
AMY2B:P19961:OID20340:v1:Cardiometabolic	AMY2B	PGS_T2D_obesity	EUR	38198	-0.0132278	0.00502727	0.00851168	0.000179591	NA	NA	NA	NA	1	0.0629907
AMY2B:P19961:OID20340:v1:Cardiometabolic	AMY2B	PGS_T2D_liver_lipid	EUR	38198	0.0227639	0.00502403	5.88834e-06	0.000532364	NA	NA	NA	NA	0.171939	2.53665e-05
AMY2B:P19961:OID20340:v1:Cardiometabolic	AMY2B	PGS_T2D_beta_cell	EUR	38198	-0.0165171	0.00502442	0.00101224	0.000280301	NA	NA	NA	NA	1	0.0185872
AMY2B:P19961:OID20340:v1:Cardiometabolic	AMY2B	PGS_T2D_gw	SAS	760	-0.067941	0.0335796	0.0434195	0.00502244	NA	NA	NA	NA	1	0.514381
AMY2B:P19961:OID20340:v1:Cardiometabolic	AMY2B	PGS_CKD	SAS	760	0.070278	0.0337914	0.0379071	0.00530501	NA	NA	NA	NA	1	0.999233
ANG:P03950:OID20403:v1:Cardiometabolic	ANG	PGS_T2D_gw	ALL	43733	0.0415557	0.00452039	3.98542e-20	0.00174408	rs61791757_G	0.0409673	0.00452012	1.31634e-19	1.16374e-15	3.67059e-19
ANG:P03950:OID20403:v1:Cardiometabolic	ANG	PGS_CAD	ALL	43733	0.0214831	0.0045269	2.08495e-06	0.000465439	rs12100929_C	0.0192041	0.00434797	1.00415e-05	0.0608804	2.30285e-05
ANG:P03950:OID20403:v1:Cardiometabolic	ANG	PGS_CKD	ALL	43733	0.0362936	0.0045208	1.01421e-15	0.00133071	rs2067689_T	0.0348832	0.00440598	2.48521e-15	2.96151e-11	7.16289e-15
ANG:P03950:OID20403:v1:Cardiometabolic	ANG	PGS_BMI	ALL	43733	0.0175068	0.0045261	0.000109905	0.000309252	rs61791757_G	0.0166987	0.0045268	0.000225538	1	0.00033392
ANG:P03950:OID20403:v1:Cardiometabolic	ANG	PGS_T2D_obesity	ALL	43733	0.00984618	0.00452277	0.0294841	9.79885e-05	rs12100929_C	0.00757541	0.00434394	0.0811829	1	0.145099
ANG:P03950:OID20403:v1:Cardiometabolic	ANG	PGS_T2D_liver_lipid	ALL	43733	-0.0273702	0.00452092	1.42337e-09	0.000757239	rs1260326_T	-0.0287114	0.0107835	0.0077582	4.15623e-05	1.4224e-08
ANG:P03950:OID20403:v1:Cardiometabolic	ANG	PGS_T2D_lipodystrophy	ALL	43733	0.00912583	0.00452472	0.0437136	8.41041e-05	rs12100929_C	0.0080088	0.00434563	0.0653426	1	0.14611
ANG:P03950:OID20403:v1:Cardiometabolic	ANG	PGS_T2D_gw	DISC	29022	0.0378695	0.00549511	5.63363e-12	0.00148547	rs61791757_G	0.0370814	0.00549449	1.5185e-11	1.64502e-07	4.244e-11
ANG:P03950:OID20403:v1:Cardiometabolic	ANG	PGS_CAD	DISC	29022	0.0271443	0.00549689	7.93141e-07	0.000763319	rs12100929_C	0.0233366	0.0052695	9.51865e-06	0.0231597	1.62954e-05
ANG:P03950:OID20403:v1:Cardiometabolic	ANG	PGS_CKD	DISC	29022	0.0403708	0.00548739	1.93061e-13	0.00169254	rs2067689_T	0.0388716	0.00534529	3.62872e-13	5.63739e-09	1.54134e-12
ANG:P03950:OID20403:v1:Cardiometabolic	ANG	PGS_BMI	DISC	29022	0.0204417	0.00549845	0.00020141	0.000432805	rs61791757_G	0.0195584	0.0054982	0.000375389	1	0.000657027
ANG:P03950:OID20403:v1:Cardiometabolic	ANG	PGS_T2D_liver_lipid	DISC	29022	-0.0273379	0.00549116	6.44334e-07	0.000775852	rs1260326_T	-0.0298986	0.0133251	0.0248544	0.0188146	5.66782e-06
ANG:P03950:OID20403:v1:Cardiometabolic	ANG	PGS_T2D_gw	REP	14711	0.0475413	0.00795313	2.31584e-09	0.00216558	rs61791757_G	0.0472617	0.00795334	2.87304e-09	6.76226e-05	3.22462e-08
ANG:P03950:OID20403:v1:Cardiometabolic	ANG	PGS_CKD	REP	14711	0.0277172	0.00797103	0.000508076	0.000733966	rs2067689_T	0.0265195	0.00777789	0.000652346	1	0.00260057
ANG:P03950:OID20403:v1:Cardiometabolic	ANG	PGS_T2D_liver_lipid	REP	14711	-0.0278205	0.00795982	0.000475246	0.000741529	rs1260326_T	-0.0270459	0.0183637	0.140829	1	0.00463878
ANG:P03950:OID20403:v1:Cardiometabolic	ANG	PGS_T2D_gw	AFR	1190	0.0705634	0.0270665	0.00925243	0.00519208	NA	NA	NA	NA	1	0.496221
ANG:P03950:OID20403:v1:Cardiometabolic	ANG	PGS_CKD	AFR	1190	0.0705653	0.0272881	0.00983508	0.00510884	NA	NA	NA	NA	1	0.205589
ANG:P03950:OID20403:v1:Cardiometabolic	ANG	PGS_T2D_obesity	AFR	1190	0.0540978	0.0269372	0.0448483	0.00308853	NA	NA	NA	NA	1	0.842631
ANG:P03950:OID20403:v1:Cardiometabolic	ANG	PGS_CAD	AMR	76	0.288556	0.136384	0.0437327	0.032959	NA	NA	NA	NA	1	0.995185
ANG:P03950:OID20403:v1:Cardiometabolic	ANG	PGS_T2D_gw	EUR	40840	0.0408426	0.00468254	2.82653e-18	0.00168558	NA	NA	NA	NA	8.25346e-14	2.44245e-17
ANG:P03950:OID20403:v1:Cardiometabolic	ANG	PGS_CAD	EUR	40840	0.0220851	0.00468817	2.47531e-06	0.000492325	NA	NA	NA	NA	0.072279	2.79731e-05
ANG:P03950:OID20403:v1:Cardiometabolic	ANG	PGS_CKD	EUR	40840	0.0365649	0.00468117	5.80595e-15	0.00135227	NA	NA	NA	NA	1.69534e-10	3.98428e-14
ANG:P03950:OID20403:v1:Cardiometabolic	ANG	PGS_BMI	EUR	40840	0.01731	0.00468865	0.000222876	0.000302447	NA	NA	NA	NA	1	0.000666133
ANG:P03950:OID20403:v1:Cardiometabolic	ANG	PGS_T2D_obesity	EUR	40840	0.00932775	0.00468471	0.0464762	8.79913e-05	NA	NA	NA	NA	1	0.197322
ANG:P03950:OID20403:v1:Cardiometabolic	ANG	PGS_T2D_liver_lipid	EUR	40840	-0.0267058	0.0046813	1.173e-08	0.000721814	NA	NA	NA	NA	0.000342516	1.0166e-07
ANG:P03950:OID20403:v1:Cardiometabolic	ANG	PGS_CAD	EAS	219	-0.1496	0.0726289	0.0409713	0.0180835	NA	NA	NA	NA	1	0.999613
ANG:P03950:OID20403:v1:Cardiometabolic	ANG	PGS_T2D_beta_cell	EAS	219	0.189315	0.0675934	0.00569958	0.0327461	NA	NA	NA	NA	1	0.997813
ANGPT1:Q15389:OID20740:v1:Inflammation	ANGPT1	PGS_CAD	ALL	43675	0.00964608	0.00474087	0.0418907	9.3209e-05	rs1654425_T	0.00866558	0.00471875	0.0663032	1	0.102819
ANGPT1:Q15389:OID20740:v1:Inflammation	ANGPT1	PGS_T2D_liver_lipid	ALL	43675	-0.0211404	0.00473407	8.00475e-06	0.000448821	rs1260326_T	-0.00891484	0.0112916	0.42982	0.233739	3.44838e-05
ANGPT1:Q15389:OID20740:v1:Inflammation	ANGPT1	PGS_T2D_proinsulin	ALL	43675	-0.0125941	0.00473405	0.0078096	0.000159334	rs6993770_A	-0.0111745	0.00469705	0.0173615	1	0.42747
ANGPT1:Q15389:OID20740:v1:Inflammation	ANGPT1	PGS_CAD	DISC	29018	0.0119395	0.00579527	0.0393873	0.000144379	rs1654425_T	0.0106414	0.00576712	0.0650216	1	0.110314
ANGPT1:Q15389:OID20740:v1:Inflammation	ANGPT1	PGS_T2D_liver_lipid	DISC	29018	-0.0195911	0.00578816	0.000713564	0.00038959	rs1260326_T	-0.00878733	0.0140191	0.530788	1	0.00226399
ANGPT1:Q15389:OID20740:v1:Inflammation	ANGPT1	PGS_T2D_liver_lipid	REP	14657	-0.0239059	0.00824315	0.003736	0.000561182	rs1260326_T	-0.00835385	0.0190843	0.661586	1	0.0234538
ANGPT1:Q15389:OID20740:v1:Inflammation	ANGPT1	PGS_T2D_proinsulin	REP	14657	-0.019948	0.00824459	0.0155527	0.000390676	rs6993770_A	-0.0184637	0.00818879	0.024164	1	0.830337
ANGPT1:Q15389:OID20740:v1:Inflammation	ANGPT1	PGS_T2D_obesity	AFR	1181	-0.0703492	0.0300355	0.0193435	0.00458264	NA	NA	NA	NA	1	0.797556
ANGPT1:Q15389:OID20740:v1:Inflammation	ANGPT1	PGS_CAD	EUR	40796	0.00990489	0.00489653	0.0430965	9.90167e-05	NA	NA	NA	NA	1	0.107943
ANGPT1:Q15389:OID20740:v1:Inflammation	ANGPT1	PGS_T2D_liver_lipid	EUR	40796	-0.0207586	0.00488883	2.17981e-05	0.000436138	NA	NA	NA	NA	0.636505	8.09644e-05
ANGPT1:Q15389:OID20740:v1:Inflammation	ANGPT1	PGS_T2D_proinsulin	EUR	40796	-0.011553	0.00488959	0.0181435	0.000135087	NA	NA	NA	NA	1	0.586324
ANGPT2:O15123:OID21463:v1:Oncology	ANGPT2	PGS_T2D_gw	ALL	44211	0.030118	0.00459364	5.57116e-11	0.000924594	rs4841133_A	0.0275545	0.00459857	2.08918e-09	1.62678e-06	2.90214e-10
ANGPT2:O15123:OID21463:v1:Oncology	ANGPT2	PGS_CAD	ALL	44211	-0.00976791	0.00459906	0.0336846	9.71086e-05	rs507666_G	-0.00487345	0.00459987	0.289389	1	0.086584
[truncated: 42,386 more rows]

## Sheet: Supplementary Data 7
Supplementary Data 7: PGS-protein associations after adjusting for adiposity measures
Results from testing polygenic scores for associations with proteins in the UK Biobank using linear regression and adjusting for adiposity. P-values are two-sided and, unless noted otherwise, exact. Column definitions are as follows. UKB Protein ID: UKB Protein ID constructed as Gene:Uniprot:Olink ID:Panel. Gene Name: Gene name. PGS: T2D PGS used. SUBSET: Subset of UKB-PPP; can be DISC for discov…
UKB PROTEIN ID	GENE	PGS	SUBSET	N	BETA_BMI	SE_BMI	P_BMI	R2_BMI	BETA_WC	SE_WC	P_WC	R2_WC	BETA_WHR	SE_WHR	P_WHR	R2_WHR	Mediator	ACME	ACME_lower95	ACME_upper95	ACME_pval	ADE	ADE_lower95	ADE_upper95	ADE_pval	Total	Total_lower95	Total_upper95	Total_pval	Prop	Prop_lower95	Prop_upper95	Prop_pval	Rho_sens
ACAA1:P09110:OID21269:v1:Oncology	ACAA1	PGS_T2D_gw	ALL	42725	0.0177066	0.00471013	0.00017065	0.000311928	0.0154257	0.00469459	0.00101756	0.000236382	0.0162239	0.00470429	0.00056375	0.000261503	BMI	0.0174223	0.0156411	0.0194063	0	0.0178642	0.00901467	0.027414	0	0.0352865	0.0266769	0.0450224	0	0.493706	0.383318	0.660868	0	0.2
ACAA1:P09110:OID21269:v1:Oncology	ACAA1	PGS_T2D_gw	DISC	28424	0.0188336	0.00574837	0.00105292	0.00035657	0.0169818	0.00573046	0.00304483	0.000289425	0.017374	0.00574373	0.00248962	0.000302828
ACAA1:P09110:OID21269:v1:Oncology	ACAA1	PGS_T2D_gw	REP	14301	0.0150505	0.00824051	0.0678113	0.000219685	0.011903	0.00820897	0.147082	0.00013727	0.0134138	0.00822148	0.102796	0.000174505
ACAA1:P09110:OID21269:v1:Oncology	ACAA1	PGS_T2D_gw	EUR	39915	0.018364	0.00486777	0.000161809	0.000336581	0.0160854	0.0048535	0.000919921	0.000257753	0.0169042	0.00486427	0.000511054	0.000284681	BMI	0.018025	0.0159931	0.0201122	0	0.0185581	0.00875179	0.0283537	0	0.0365831	0.027115	0.0465191	0	0.49382	0.381573	0.680678	0	0.2
ACAN:P16112:OID20159:v1:Cardiometabolic	ACAN	PGS_T2D_gw	ALL	43326	-0.0258861	0.0043679	3.11921e-09	0.000666132	-0.0266121	0.00437504	1.19162e-09	0.000703722	-0.0305874	0.00440903	4.04873e-12	0.000929455	BMI	-0.0191358	-0.0210045	-0.0171178	0	-0.025523	-0.0343079	-0.0172762	0	-0.0446588	-0.0540681	-0.0361687	0	0.428806	0.351194	0.528746	0	-0.2
ACAN:P16112:OID20159:v1:Cardiometabolic	ACAN	PGS_T2D_gw	DISC	28860	-0.0284795	0.00523783	5.45436e-08	0.00084693	-0.0297389	0.00524553	1.44682e-08	0.000923103	-0.0336099	0.00529224	2.17393e-10	0.00117816
ACAN:P16112:OID20159:v1:Cardiometabolic	ACAN	PGS_T2D_gw	REP	14466	-0.0212486	0.00788634	0.00706073	0.00040951	-0.0208701	0.00789894	0.00824733	0.000395017	-0.0250147	0.00794446	0.00164333	0.000567934
ACAN:P16112:OID20159:v1:Cardiometabolic	ACAN	PGS_T2D_gw	EUR	40492	-0.0264452	0.00451298	4.66995e-09	0.000705647	-0.0269832	0.00451942	2.385e-09	0.000734165	-0.0309054	0.00455411	1.16656e-11	0.000962877	BMI	-0.0194165	-0.0214413	-0.0173853	0	-0.0263972	-0.0353217	-0.0175588	0	-0.0458136	-0.0547708	-0.0370911	0	0.42544	0.347189	0.53061	0	-0.2
ACE2:Q9BYF1:OID20105:v1:Cardiometabolic	ACE2	PGS_T2D_gw	ALL	42963	0.037263	0.00416251	3.62645e-19	0.00140305	0.0353614	0.00414936	1.61656e-17	0.00126151	0.0367737	0.00416922	1.18387e-18	0.00136426	BMI	0.0206109	0.0186068	0.022624	0	0.0372427	0.029339	0.0454882	0	0.0578535	0.0497275	0.0663073	0	0.357641	0.30603	0.419571	0	0.2
ACE2:Q9BYF1:OID20105:v1:Cardiometabolic	ACE2	PGS_T2D_gw	DISC	28537	0.0344289	0.005054	9.80321e-12	0.0012178	0.0333346	0.00503679	3.69999e-11	0.00114019	0.0343104	0.0050617	1.23858e-11	0.00120699
ACE2:Q9BYF1:OID20105:v1:Cardiometabolic	ACE2	PGS_T2D_gw	REP	14426	0.0433327	0.00735061	3.82838e-09	0.00182832	0.0397913	0.00732978	5.76825e-08	0.00153879	0.0419554	0.00736153	1.22682e-08	0.00171303
ACE2:Q9BYF1:OID20105:v1:Cardiometabolic	ACE2	PGS_T2D_gw	EUR	40155	0.0373294	0.00429398	3.64756e-18	0.00141555	0.0354322	0.00428118	1.3097e-16	0.00127286	0.0368955	0.00430299	1.03124e-17	0.00138006	BMI	0.0211756	0.0188934	0.023418	0	0.0373526	0.028827	0.0459568	0	0.0585283	0.0500579	0.0671268	0	0.36255	0.307713	0.431014	0	0.2
ACP5:P13686:OID20314:v1:Cardiometabolic	ACP5	PGS_T2D_gw	ALL	43922	0.0412635	0.0045053	5.46434e-20	0.00169281	0.037863	0.00448941	3.44532e-17	0.00142376	0.0345497	0.00447128	1.12434e-14	0.00118541	BMI	0.0080739	0.00693006	0.00926574	0	0.0412777	0.0319909	0.0503424	0	0.0493516	0.0399331	0.0583065	0	0.163502	0.13204	0.20511	0	0.1
ACP5:P13686:OID20314:v1:Cardiometabolic	ACP5	PGS_T2D_gw	DISC	29277	0.0368627	0.00550426	2.16421e-11	0.00136859	0.033645	0.0054846	8.65518e-10	0.00113883	0.0298979	0.00546222	4.44634e-08	0.000898935
ACP5:P13686:OID20314:v1:Cardiometabolic	ACP5	PGS_T2D_gw	REP	14645	0.0498594	0.00785862	2.29675e-10	0.00239713	0.0460174	0.00783045	4.2757e-09	0.00204039	0.0434848	0.00779938	2.51319e-08	0.00182304
ACP5:P13686:OID20314:v1:Cardiometabolic	ACP5	PGS_T2D_gw	EUR	41047	0.0406919	0.0046653	2.82811e-18	0.00165171	0.0372467	0.00464912	1.16238e-15	0.00138212	0.0338007	0.00462991	2.9189e-13	0.00113813	BMI	0.00846439	0.00719244	0.00971257	0	0.0404873	0.0319004	0.0492428	0	0.0489517	0.0403416	0.0573388	0	0.17286	0.137398	0.217123	0	0.1
ACY1:Q03154:OID20137:v1:Cardiometabolic	ACY1	PGS_T2D_gw	ALL	43735	0.0749273	0.00417734	1.10649e-71	0.00559394	0.0711093	0.00413234	3.82599e-66	0.00503009	0.0734646	0.00418523	9.67271e-69	0.00536694	BMI	0.0319273	0.0288795	0.0351236	0	0.0751174	0.0665473	0.0838278	0	0.107045	0.0983953	0.115983	0	0.298425	0.268623	0.330528	0	0.3
ACY1:Q03154:OID20137:v1:Cardiometabolic	ACY1	PGS_T2D_gw	DISC	29093	0.0737049	0.00509327	2.70089e-47	0.00545711	0.0703827	0.00503286	2.69502e-44	0.00496695	0.0722584	0.00510225	2.22871e-45	0.00523129
ACY1:Q03154:OID20137:v1:Cardiometabolic	ACY1	PGS_T2D_gw	REP	14642	0.0763771	0.00731367	1.9392e-25	0.00569042	0.0715203	0.00724653	6.65271e-23	0.00498525	0.0746566	0.00732549	2.61505e-24	0.00543402
ACY1:Q03154:OID20137:v1:Cardiometabolic	ACY1	PGS_T2D_gw	EUR	40888	0.0750389	0.00430006	6.01517e-68	0.00565471	0.0711878	0.0042553	1.29839e-62	0.00507907	0.0738201	0.00431504	2.20338e-65	0.00545965	BMI	0.0332628	0.0301632	0.0365585	0	0.0748902	0.0667545	0.0831651	0	0.108153	0.0995806	0.117414	0	0.307493	0.27656	0.341692	0	0.3
ACY3:Q96HD9:OID30086:v1:Cardiometabolic_II	ACY3	PGS_T2D_gw	ALL	42654	0.0405206	0.00471834	9.15352e-18	0.00163843	0.0393228	0.00471046	7.15058e-17	0.00154193	0.0393224	0.00471174	7.29409e-17	0.00154159	BMI	0.0100952	0.00884082	0.0115007	0	0.0406927	0.031747	0.0495929	0	0.0507879	0.0416822	0.0597872	0	0.199026	0.161353	0.249023	0	0.1
ACY3:Q96HD9:OID30086:v1:Cardiometabolic_II	ACY3	PGS_T2D_gw	DISC	28394	0.044161	0.00567391	7.3136e-15	0.00202607	0.043291	0.00566735	2.26394e-14	0.00194494	0.0432609	0.00567134	2.45917e-14	0.00194105
ACY3:Q96HD9:OID30086:v1:Cardiometabolic_II	ACY3	PGS_T2D_gw	REP	14260	0.0306871	0.00847751	0.00029583	0.000868686	0.0289561	0.00845448	0.000616672	0.000773713	0.0289632	0.00845009	0.000610771	0.000774529
ACY3:Q96HD9:OID30086:v1:Cardiometabolic_II	ACY3	PGS_T2D_gw	EUR	39843	0.0418907	0.00481509	3.44783e-18	0.00180413	0.0407542	0.00480867	2.42722e-17	0.00170591	0.0410334	0.00481147	1.53727e-17	0.00172903	BMI	0.0108673	0.00942582	0.0123355	0	0.0420898	0.0328067	0.0512526	0	0.0529571	0.0434965	0.0619113	0	0.20548	0.169328	0.25714	0	0.1
ADA:P00813:OID20645:v1:Inflammation	ADA	PGS_T2D_gw	ALL	44219	0.0229248	0.00466664	9.02556e-07	0.000517536	0.023628	0.00466646	4.13549e-07	0.00054931	0.0250131	0.00467316	8.71777e-08	0.000615407	BMI	0.00993355	0.00861508	0.0113902	0	0.023032	0.0139362	0.0316888	0	0.0329655	0.0240127	0.0418415	0	0.299727	0.230675	0.424676	0	0.1
ADA:P00813:OID20645:v1:Inflammation	ADA	PGS_T2D_gw	DISC	29430	0.018664	0.00568805	0.00103464	0.000348115	0.019826	0.00569041	0.00049451	0.000392494	0.0214057	0.00570144	0.000174063	0.000457175
ADA:P00813:OID20645:v1:Inflammation	ADA	PGS_T2D_gw	REP	14789	0.0310583	0.00817497	0.000145753	0.000918587	0.0310007	0.0081667	0.000147641	0.000914659	0.0320206	0.00817055	8.931e-05	0.000976366
ADA:P00813:OID20645:v1:Inflammation	ADA	PGS_T2D_gw	EUR	41332	0.0234887	0.00482766	1.14622e-06	0.000544193	0.0242716	0.00482966	5.04171e-07	0.000580423	0.025889	0.00483759	8.76261e-08	0.000660122	BMI	0.0104755	0.00921466	0.0119133	0	0.0237112	0.014303	0.0329881	0	0.0341867	0.024925	0.0435419	0	0.30774	0.23056	0.42902	0	0.1
ADA2:Q9NZK5:OID20394:v1:Cardiometabolic	ADA2	PGS_T2D_gw	ALL	43485	0.0263554	0.00459152	9.53012e-09	0.000706351	0.0273507	0.00459093	2.57992e-09	0.000759849	0.03121	0.00460419	1.22889e-11	0.000989338	BMI	0.0090758	0.00785163	0.0103723	0	0.0262693	0.0171423	0.0352305	0	0.0353451	0.026262	0.0444214	0	0.257274	0.19707	0.351464	0	0.1
ADA2:Q9NZK5:OID20394:v1:Cardiometabolic	ADA2	PGS_T2D_gw	DISC	28867	0.0221853	0.00557376	6.89922e-05	0.000513288	0.0237758	0.00557533	2.01015e-05	0.00058894	0.0276994	0.00559209	7.33733e-07	0.000798884
ADA2:Q9NZK5:OID20394:v1:Cardiometabolic	ADA2	PGS_T2D_gw	REP	14618	0.0344069	0.00809925	2.16884e-05	0.00114327	0.0343025	0.00809023	2.2491e-05	0.00113519	0.0380961	0.00811158	2.67066e-06	0.00140135
ADA2:Q9NZK5:OID20394:v1:Cardiometabolic	ADA2	PGS_T2D_gw	EUR	40636	0.0260582	0.00473194	3.67499e-08	0.0006956	0.027113	0.00473294	1.01997e-08	0.000752017	0.0310485	0.00474674	6.18257e-11	0.000986074	BMI	0.00940743	0.00814472	0.0108261	0	0.0261735	0.0173895	0.0352876	0	0.0355809	0.0268984	0.0447961	0	0.263241	0.198559	0.358421	0	0.1
ADAM12:O43184:OID30491:v1:Inflammation_II	ADAM12	PGS_T2D_gw	ALL	42837	0.00624452	0.00447444	0.162842	3.95797e-05	0.00552175	0.00447731	0.21748	3.09037e-05	0.016213	0.00461211	0.000439699	0.00026638	BMI	0.030474	0.0275244	0.0335596	0	0.00636516	-0.00235741	0.014774	0.16	0.0368392	0.0280592	0.0454971	0	0.825005	0.668345	1.09055	0	0.3
ADAM12:O43184:OID30491:v1:Inflammation_II	ADAM12	PGS_T2D_gw	DISC	28478	0.00619652	0.00538329	0.249715	4.08404e-05	0.00658057	0.00539041	0.222174	4.59989e-05	0.0170175	0.00555881	0.00220539	0.000307411
ADAM12:O43184:OID30491:v1:Inflammation_II	ADAM12	PGS_T2D_gw	REP	14359	0.00611981	0.00803521	0.446297	3.47174e-05	0.00319181	0.00802974	0.691005	9.43172e-06	0.0143197	0.00825432	0.0827954	0.000189967
ADAM12:O43184:OID30491:v1:Inflammation_II	ADAM12	PGS_T2D_gw	EUR	40036	0.00563523	0.00462144	0.222712	3.25482e-05	0.00513205	0.00462714	0.267386	2.69438e-05	0.0160362	0.00476735	0.000769594	0.000263008	BMI	0.0314411	0.0282061	0.0345076	0	0.005736	-0.00365334	0.0152545	0.234	0.0371771	0.0272334	0.0472087	0	0.845108	0.673726	1.13182	0	0.3
ADAM8:P78325:OID21039:v1:Neurology	ADAM8	PGS_T2D_gw	ALL	44048	0.0148909	0.00462715	0.00129115	0.000221703	0.0144313	0.00462403	0.00180402	0.000207975	0.0202301	0.0046701	1.48197e-05	0.000408555	BMI	0.0195095	0.0175547	0.0214949	0	0.0149617	0.00626326	0.0238418	0	0.0344712	0.0253587	0.0432883	0	0.566157	0.448015	0.748148	0	0.2
ADAM8:P78325:OID21039:v1:Neurology	ADAM8	PGS_T2D_gw	DISC	29283	0.0117363	0.00561388	0.0365737	0.000141835	0.011865	0.00561055	0.0344581	0.000144826	0.0173562	0.00566534	0.00218904	0.000309655
ADAM8:P78325:OID21039:v1:Neurology	ADAM8	PGS_T2D_gw	REP	14765	0.0202469	0.00817627	0.0132866	0.000385802	0.0185294	0.00816841	0.0233177	0.000322678	0.024895	0.00825287	0.00256121	0.000582737
ADAM8:P78325:OID21039:v1:Neurology	ADAM8	PGS_T2D_gw	EUR	41167	0.0155773	0.00477466	0.00110528	0.000244639	0.0150439	0.00477209	0.00162008	0.000227816	0.020838	0.00481909	1.53554e-05	0.000436927	BMI	0.019803	0.0177491	0.0219566	0	0.0152177	0.00519395	0.0243341	0	0.0350208	0.0253864	0.0444296	0	0.564437	0.44474	0.790101	0	0.2
ADAMTS13:Q76LX8:OID20249:v1:Cardiometabolic	ADAMTS13	PGS_T2D_gw	ALL	44266	0.0324013	0.00468504	4.71184e-12	0.00104765	0.032172	0.00468237	6.46519e-12	0.00103141	0.031874	0.00468328	1.01694e-11	0.00101213
ADAMTS13:Q76LX8:OID20249:v1:Cardiometabolic	ADAMTS13	PGS_T2D_gw	DISC	29446	0.0365522	0.00571164	1.58139e-10	0.00135661	0.0363456	0.00571002	1.97879e-10	0.00133924	0.035941	0.00571222	3.17938e-10	0.00130878
ADAMTS13:Q76LX8:OID20249:v1:Cardiometabolic	ADAMTS13	PGS_T2D_gw	REP	14820	0.0241548	0.00821143	0.0032703	0.000562802	0.0240106	0.00820143	0.00342096	0.000555661	0.0239148	0.00820019	0.00354664	0.000551437
ADAMTS13:Q76LX8:OID20249:v1:Cardiometabolic	ADAMTS13	PGS_T2D_gw	EUR	41370	0.0344741	0.00484874	1.17996e-12	0.00118775	0.0342629	0.00484653	1.57873e-12	0.00117158	0.0341714	0.00484778	1.83193e-12	0.00116499
ADAMTS15:Q8TE58:OID21275:v1:Oncology	ADAMTS15	PGS_T2D_gw	ALL	43546	0.00419587	0.0042392	0.322287	1.7824e-05	0.00468485	0.00427913	0.273605	2.21632e-05	0.0194393	0.0045239	1.73484e-05	0.000381663	BMI	0.0435816	0.0396471	0.0476461	0	0.00416389	-0.00419428	0.0127503	0.304	0.0477454	0.0384383	0.0573847	0	0.913608	0.771878	1.10846	0	0.4
ADAMTS15:Q8TE58:OID21275:v1:Oncology	ADAMTS15	PGS_T2D_gw	DISC	28973	0.00174763	0.00514447	0.734078	3.16837e-06	0.00348511	0.00519836	0.502593	1.258e-05	0.0180123	0.00550016	0.00105835	0.000335849
ADAMTS15:Q8TE58:OID21275:v1:Oncology	ADAMTS15	PGS_T2D_gw	REP	14573	0.0079092	0.00748487	0.29067	6.02248e-05	0.00600079	0.00754057	0.426162	3.45308e-05	0.0211512	0.00795825	0.00787467	0.000429669
ADAMTS15:Q8TE58:OID21275:v1:Oncology	ADAMTS15	PGS_T2D_gw	EUR	40689	0.00351281	0.00437086	0.421582	1.25632e-05	0.00396975	0.0044142	0.368492	1.60012e-05	0.0191865	0.00467312	4.03837e-05	0.000373857	BMI	0.0452974	0.0410749	0.0495203	0	0.00350916	-0.00492803	0.0117692	0.392	0.0488065	0.0390444	0.0580141	0	0.928014	0.793768	1.12464	0	0.4
ADAMTSL2:Q86TH1:OID30370:v1:Cardiometabolic_II	ADAMTSL2	PGS_T2D_gw	ALL	44076	0.0538688	0.00442547	4.94462e-34	0.00295869	0.0514453	0.00439982	1.54862e-31	0.00269422	0.0568422	0.00447949	7.85264e-37	0.0032885	BMI	0.0296247	0.0266771	0.0324127	0	0.0540371	0.0457206	0.0625781	0	0.0836618	0.0750131	0.0922685	0	0.353144	0.316269	0.400266	0	0.3
ADAMTSL2:Q86TH1:OID30370:v1:Cardiometabolic_II	ADAMTSL2	PGS_T2D_gw	DISC	29300	0.0570541	0.00530449	6.2502e-27	0.00346174	0.0551128	0.00527512	1.66485e-25	0.00322376	0.0601456	0.00537799	5.61412e-29	0.00383704
ADAMTSL2:Q86TH1:OID30370:v1:Cardiometabolic_II	ADAMTSL2	PGS_T2D_gw	REP	14776	0.0470505	0.00799956	4.15068e-09	0.00207642	0.0437621	0.00794891	3.74453e-08	0.00179541	0.0497952	0.00807326	7.10081e-10	0.00232583
ADAMTSL2:Q86TH1:OID30370:v1:Cardiometabolic_II	ADAMTSL2	PGS_T2D_gw	EUR	41174	0.0549692	0.00458042	3.99366e-33	0.00307909	0.0525101	0.00455564	1.08281e-30	0.00280442	0.0582016	0.00464083	5.17185e-36	0.00344464	BMI	0.0304121	0.0276282	0.033284	0	0.0548116	0.0464764	0.0637778	0	0.0852237	0.0762478	0.0950052	0	0.356871	0.316984	0.40136	0	0.3
ADGRD1:Q6QNK2:OID30588:v1:Inflammation_II	ADGRD1	PGS_T2D_gw	ALL	43159	0.0309149	0.00426291	4.17364e-13	0.000949017	0.0293295	0.0042529	5.40936e-12	0.000853138	0.0305136	0.00426556	8.59451e-13	0.000923154	BMI	0.0151247	0.0136376	0.0167249	0	0.0310851	0.0225621	0.0394628	0	0.0462098	0.0380107	0.0546056	0	0.326753	0.27147	0.411993	0	0.2
ADGRD1:Q6QNK2:OID30588:v1:Inflammation_II	ADGRD1	PGS_T2D_gw	DISC	28672	0.0350911	0.00516726	1.13504e-11	0.0012778	0.0339392	0.0051567	4.73546e-11	0.00119409	0.0348762	0.00517375	1.60295e-11	0.00125982
ADGRD1:Q6QNK2:OID30588:v1:Inflammation_II	ADGRD1	PGS_T2D_gw	REP	14487	0.0226234	0.00755084	0.0027388	0.00047037	0.02007	0.00752736	0.0076782	0.000369736	0.021718	0.00754483	0.00400129	0.000433269
ADGRD1:Q6QNK2:OID30588:v1:Inflammation_II	ADGRD1	PGS_T2D_gw	EUR	40322	0.0313362	0.00440324	1.12453e-12	0.000995871	0.0296479	0.00439468	1.53694e-11	0.000890005	0.0307904	0.0044081	2.8938e-12	0.000959573	BMI	0.0157638	0.0141284	0.0176197	0	0.0313847	0.0232151	0.0404543	0	0.0471486	0.0383904	0.0560913	0	0.334058	0.274785	0.411081	0	0.2
ADGRE2:Q9UHX3:OID20755:v1:Inflammation	ADGRE2	PGS_T2D_gw	ALL	43914	0.0208232	0.00456803	5.16677e-06	0.000434255	0.0218475	0.00457172	1.76877e-06	0.000477404	0.0273886	0.00458836	2.40337e-09	0.000750147	BMI	0.0103	0.00904989	0.0116071	0	0.0208047	0.0121029	0.0293115	0	0.0311047	0.0221686	0.0398404	0	0.330429	0.251381	0.476705	0	0.1
ADGRE2:Q9UHX3:OID20755:v1:Inflammation	ADGRE2	PGS_T2D_gw	DISC	29241	0.0214045	0.00554957	0.000115046	0.000470225	0.0233185	0.00555677	2.71971e-05	0.000557378	0.0288122	0.00557546	2.38576e-07	0.000850438
ADGRE2:Q9UHX3:OID20755:v1:Inflammation	ADGRE2	PGS_T2D_gw	REP	14673	0.0191524	0.00805659	0.0174559	0.00034875	0.0184005	0.00805282	0.0223285	0.000321553	0.0241452	0.00808707	0.00283437	0.000554028
ADGRE2:Q9UHX3:OID20755:v1:Inflammation	ADGRE2	PGS_T2D_gw	EUR	41046	0.02081	0.00471004	9.97747e-06	0.000438352	0.0220495	0.00471589	2.94073e-06	0.000491274	0.0278278	0.0047333	4.1556e-09	0.00078238	BMI	0.010598	0.00919845	0.0120509	0	0.0206305	0.0114874	0.0298197	0	0.0312284	0.0218939	0.040054	0	0.341545	0.252954	0.481662	0	0.1
ADGRE5:P48960:OID20260:v1:Cardiometabolic	ADGRE5	PGS_T2D_gw	ALL	44055	0.0268687	0.00453159	3.06685e-09	0.000727911	0.0279939	0.00453578	6.81083e-10	0.000789609	0.0342498	0.00456202	6.13626e-14	0.00118163	BMI	0.0130236	0.0116362	0.0145663	0	0.0267341	0.0177519	0.0355691	0	0.0397577	0.0305085	0.0485033	0	0.327146	0.259263	0.427287	0	0.1
ADGRE5:P48960:OID20260:v1:Cardiometabolic	ADGRE5	PGS_T2D_gw	DISC	29277	0.0269196	0.00549926	9.87664e-07	0.000750105	0.0288215	0.00550825	1.68459e-07	0.00085895	0.0349679	0.00553888	2.77311e-10	0.00126357
ADGRE5:P48960:OID20260:v1:Cardiometabolic	ADGRE5	PGS_T2D_gw	REP	14778	0.0258339	0.00800461	0.00125205	0.000638673	0.0254426	0.00799912	0.00147238	0.000619613	0.0319412	0.00804902	7.27183e-05	0.000976972
ADGRE5:P48960:OID20260:v1:Cardiometabolic	ADGRE5	PGS_T2D_gw	EUR	41177	0.0271085	0.00466529	6.26815e-09	0.000749404	0.028372	0.00467176	1.26572e-09	0.000820002	0.0349413	0.00469965	1.06697e-13	0.00124331	BMI	0.0134583	0.0119155	0.0151752	0	0.0271474	0.0179915	0.0363397	0	0.0406057	0.0312516	0.0502053	0	0.331324	0.262768	0.439189	0	0.1
ADGRG1:Q9Y653:OID21294:v1:Oncology	ADGRG1	PGS_T2D_gw	ALL	43546	0.060623	0.00434051	3.1002e-44	0.00378537	0.0599928	0.00433521	1.84631e-43	0.00370331	0.0656329	0.00439277	2.37352e-50	0.00443146	BMI	0.0226539	0.0203838	0.024982	0	0.0607639	0.0518334	0.0690917	0	0.0834177	0.0745602	0.0917398	0	0.27112	0.240166	0.310914	0	0.3
ADGRG1:Q9Y653:OID21294:v1:Oncology	ADGRG1	PGS_T2D_gw	DISC	28973	0.0601334	0.00526239	3.55883e-30	0.00381084	0.0605329	0.00526107	1.43729e-30	0.00385945	0.0666705	0.00534252	1.19771e-35	0.00467883
ADGRG1:Q9Y653:OID21294:v1:Oncology	ADGRG1	PGS_T2D_gw	REP	14573	0.0603263	0.00768062	4.29996e-15	0.00356931	0.0578389	0.00765682	4.47575e-14	0.0032762	0.0625697	0.00772754	6.07996e-16	0.00383627
ADGRG1:Q9Y653:OID21294:v1:Oncology	ADGRG1	PGS_T2D_gw	EUR	40689	0.0593731	0.00446572	2.99239e-40	0.00366413	0.0588905	0.00446243	1.10268e-39	0.00360106	0.0650565	0.00452666	1.01224e-46	0.00439369	BMI	0.0236809	0.0212831	0.0261025	0	0.0592197	0.0503873	0.0688478	0	0.0829006	0.0739104	0.0924379	0	0.285589	0.248672	0.327199	0	0.3
ADGRG2:Q8IZP9:OID20189:v1:Cardiometabolic	ADGRG2	PGS_T2D_gw	ALL	43735	-0.0399126	0.00417806	1.3242e-21	0.00162216	-0.0378867	0.00416045	8.8672e-20	0.00145902	-0.042814	0.00422249	3.92385e-24	0.00186274	BMI	-0.0242259	-0.0265083	-0.0219066	0	-0.0395676	-0.0477453	-0.0307853	0	-0.0637935	-0.072133	-0.0550944	0	0.378492	0.332489	0.441902	0	-0.3
ADGRG2:Q8IZP9:OID20189:v1:Cardiometabolic	ADGRG2	PGS_T2D_gw	DISC	29093	-0.0417847	0.0049918	5.98381e-17	0.00184051	-0.040336	0.00497109	5.08495e-16	0.00171178	-0.0452557	0.00505209	3.50471e-19	0.00215363
ADGRG2:Q8IZP9:OID20189:v1:Cardiometabolic	ADGRG2	PGS_T2D_gw	REP	14642	-0.036707	0.00758784	1.32758e-06	0.00128227	-0.0334993	0.0075536	9.27955e-06	0.00106666	-0.0384098	0.00764663	5.14439e-07	0.00140275
ADGRG2:Q8IZP9:OID20189:v1:Cardiometabolic	ADGRG2	PGS_T2D_gw	EUR	40888	-0.041352	0.00429425	6.32543e-22	0.00175012	-0.0393835	0.00427706	3.47345e-20	0.00158401	-0.044459	0.00434274	1.44137e-24	0.00201809	BMI	-0.0248845	-0.0273442	-0.0225433	0	-0.0413508	-0.0494945	-0.033059	0	-0.0662353	-0.0745431	-0.0577542	0	0.374818	0.327065	0.436649	0	-0.3
ADH1B:P00325:OID30612:v1:Inflammation_II	ADH1B	PGS_T2D_gw	ALL	43159	0.0537073	0.00439837	3.10432e-34	0.00285184	0.0515191	0.00437718	6.24405e-32	0.00262246	0.0578377	0.0044743	3.75007e-38	0.00330413	BMI	0.0316459	0.0289519	0.0349055	0	0.0538032	0.045001	0.0621933	0	0.0854491	0.0760506	0.0938414	0	0.370439	0.329495	0.418898	0	0.3
ADH1B:P00325:OID30612:v1:Inflammation_II	ADH1B	PGS_T2D_gw	DISC	28672	0.0541015	0.00529675	1.88894e-24	0.00298959	0.0528975	0.00527156	1.1764e-23	0.00285578	0.0588577	0.00539801	1.25569e-27	0.003533
ADH1B:P00325:OID30612:v1:Inflammation_II	ADH1B	PGS_T2D_gw	REP	14487	0.0515601	0.00788302	6.33234e-11	0.00246163	0.0474476	0.00784274	1.48547e-09	0.00208444	0.0543831	0.00799203	1.05273e-11	0.0027395
ADH1B:P00325:OID30612:v1:Inflammation_II	ADH1B	PGS_T2D_gw	EUR	40322	0.0545713	0.00450767	1.11927e-33	0.0029962	0.0524327	0.00448796	1.75085e-31	0.00276322	0.0590225	0.00459403	1.05166e-37	0.00350008	BMI	0.0328429	0.0297582	0.0360805	0	0.0543917	0.0456176	0.0631624	0	0.0872346	0.0776874	0.0965124	0	0.376039	0.33501	0.424149	0	0.3
ADH4:P08319:OID20117:v1:Cardiometabolic	ADH4	PGS_T2D_gw	ALL	42963	0.0651795	0.00426783	1.60989e-52	0.0042035	0.0623086	0.00423669	7.65883e-49	0.00383765	0.0678249	0.00433901	6.30646e-55	0.00454605	BMI	0.0349071	0.0317771	0.0382621	0	0.0653255	0.0567541	0.0737295	0	0.100233	0.0909424	0.109014	0	0.348107	0.314098	0.388322	0	0.4
ADH4:P08319:OID20117:v1:Cardiometabolic	ADH4	PGS_T2D_gw	DISC	28537	0.0645017	0.00520625	3.6821e-35	0.00415511	0.0626467	0.00516882	1.00061e-33	0.00391528	0.0678625	0.00530199	2.09463e-37	0.00459099
ADH4:P08319:OID20117:v1:Cardiometabolic	ADH4	PGS_T2D_gw	REP	14426	0.0657129	0.00746893	1.54764e-18	0.00417284	0.0609436	0.0074124	2.17441e-16	0.00358761	0.0670162	0.00756957	9.47157e-19	0.00434086
ADH4:P08319:OID20117:v1:Cardiometabolic	ADH4	PGS_T2D_gw	EUR	40155	0.064895	0.00439659	3.55826e-49	0.00419752	0.0620913	0.00436599	8.69959e-46	0.00383794	0.0677955	0.00447675	1.15587e-51	0.00457398	BMI	0.0362534	0.0326913	0.0396909	0	0.0648519	0.0556566	0.0736224	0	0.101105	0.0917445	0.110447	0	0.358375	0.322503	0.397215	0	0.4
ADIPOQ:Q15848:OID30748:v1:Inflammation_II	ADIPOQ	PGS_T2D_gw	ALL	44153	-0.0713839	0.00387002	1.09718e-75	0.00512863	-0.0684316	0.00383474	5.60681e-71	0.00470864	-0.0690042	0.00384962	1.35412e-71	0.00478568	BMI	-0.0254616	-0.0278979	-0.0231293	0	-0.0717254	-0.0787139	-0.0640565	0	-0.0971871	-0.104841	-0.0895786	0	0.261699	0.236454	0.290856	0	-0.3
ADIPOQ:Q15848:OID30748:v1:Inflammation_II	ADIPOQ	PGS_T2D_gw	DISC	29373	-0.070476	0.00467437	3.56776e-51	0.00524745	-0.0679051	0.00462718	1.38144e-48	0.00486739	-0.0676523	0.00464424	6.70758e-48	0.00482639
ADIPOQ:Q15848:OID30748:v1:Inflammation_II	ADIPOQ	PGS_T2D_gw	REP	14780	-0.0733466	0.00689947	2.6718e-26	0.00496065	-0.0697169	0.00684832	2.9266e-24	0.00447803	-0.0717486	0.00687595	2.11081e-25	0.00474566
ADIPOQ:Q15848:OID30748:v1:Inflammation_II	ADIPOQ	PGS_T2D_gw	EUR	41247	-0.0720016	0.0039825	8.85614e-73	0.00539652	-0.0689425	0.00394693	4.47115e-68	0.00494239	-0.0695685	0.00396351	1.0184e-68	0.00503022	BMI	-0.026234	-0.0290274	-0.0237273	0	-0.0721817	-0.0801657	-0.0646807	0	-0.0984157	-0.106745	-0.0904546	0	0.26681	0.237311	0.297514	0	-0.3
ADM:P35318:OID21467:v1:Oncology	ADM	PGS_T2D_gw	ALL	44097	0.00639758	0.00380443	0.0926508	4.21182e-05	0.00614933	0.00381641	0.107124	3.88629e-05	0.0212375	0.00410168	2.25574e-07	0.00046344	BMI	0.0430341	0.039138	0.0469959	0	0.00639215	-0.00106274	0.0135187	0.096	0.0494263	0.0414077	0.0573507	0	0.869198	0.76063	1.02494	0	0.5
ADM:P35318:OID21467:v1:Oncology	ADM	PGS_T2D_gw	DISC	29347	0.00429742	0.00457791	0.347878	2.04762e-05	0.0049029	0.00459608	0.28609	2.66318e-05	0.0196131	0.00495013	7.44552e-05	0.00042584
ADM:P35318:OID21467:v1:Oncology	ADM	PGS_T2D_gw	REP	14750	0.0092813	0.00682584	0.173936	7.75462e-05	0.00736409	0.00683632	0.281408	4.87383e-05	0.0231186	0.00731944	0.00158893	0.000480746
ADM:P35318:OID21467:v1:Oncology	ADM	PGS_T2D_gw	EUR	41204	0.00611463	0.00391361	0.118201	3.99925e-05	0.00579818	0.00392625	0.139744	3.59088e-05	0.0210404	0.0042233	6.31873e-07	0.000472733	BMI	0.0440395	0.0397441	0.0480214	0	0.00608081	-0.00164584	0.0135567	0.144	0.0501203	0.0414349	0.0580171	0	0.877893	0.762361	1.0382	0	0.5
AFM:P43652:OID30741:v1:Inflammation_II	AFM	PGS_T2D_gw	ALL	44153	0.0678215	0.00433558	5.21956e-55	0.00461585	0.0649707	0.00430192	2.09036e-51	0.00423313	0.0705898	0.00440486	1.23582e-57	0.00499541	BMI	0.0358923	0.03235	0.0390556	0	0.0678433	0.0586539	0.0764402	0	0.103736	0.09441	0.113174	0	0.345819	0.31192	0.384064	0	0.4
AFM:P43652:OID30741:v1:Inflammation_II	AFM	PGS_T2D_gw	DISC	29373	0.0718768	0.00522924	7.40011e-43	0.00533656	0.0699701	0.00518428	2.17752e-41	0.00505356	0.0746294	0.00531307	1.13223e-44	0.00574415
AFM:P43652:OID30741:v1:Inflammation_II	AFM	PGS_T2D_gw	REP	14780	0.0590066	0.00774581	2.73621e-14	0.00329063	0.0542461	0.00769435	1.8672e-12	0.00278033	0.0615587	0.00786562	5.36529e-15	0.00358266
AFM:P43652:OID30741:v1:Inflammation_II	AFM	PGS_T2D_gw	EUR	41247	0.0694995	0.00448004	4.02775e-54	0.00484666	0.0667264	0.00444634	8.99974e-51	0.00446313	0.0726503	0.00455826	5.10144e-57	0.00528893	BMI	0.0373167	0.0337781	0.0411104	0	0.0695678	0.0605408	0.0781966	0	0.106884	0.0977011	0.116013	0	0.349103	0.313302	0.389423	0	0.4
AGER:Q15109:OID20756:v1:Inflammation	AGER	PGS_T2D_gw	ALL	43615	-0.0284497	0.00450142	2.63816e-10	0.000815598	-0.0295677	0.00451182	5.68668e-11	0.000880398	-0.0315236	0.0045292	3.44881e-12	0.0010007	BMI	-0.0194388	-0.0215366	-0.0175915	0	-0.0285744	-0.0376976	-0.0193128	0	-0.0480132	-0.0570455	-0.0390348	0	0.405238	0.336809	0.502912	0	-0.2
AGER:Q15109:OID20756:v1:Inflammation	AGER	PGS_T2D_gw	DISC	29000	-0.0258799	0.0054539	2.09287e-06	0.000724192	-0.0272885	0.00546542	5.9815e-07	0.000804619	-0.0289593	0.00549068	1.34244e-07	0.000905585
AGER:Q15109:OID20756:v1:Inflammation	AGER	PGS_T2D_gw	REP	14615	-0.0343869	0.0079713	1.61508e-05	0.00105991	-0.0349279	0.00799028	1.24364e-05	0.00109334	-0.0373386	0.00800902	3.15835e-06	0.00125089
AGER:Q15109:OID20756:v1:Inflammation	AGER	PGS_T2D_gw	EUR	40763	-0.0296307	0.0046516	1.91052e-10	0.000931175	-0.0307193	0.00466365	4.54321e-11	0.000999613	-0.0326433	0.00468095	3.13513e-12	0.00112876	BMI	-0.0197646	-0.0220003	-0.0177618	0	-0.0294793	-0.0392334	-0.0202018	0	-0.0492438	-0.0593968	-0.0401189	0	0.403275	0.327995	0.499669	0	-0.2
AGR3:Q8TD06:OID21243:v1:Oncology	AGR3	PGS_T2D_gw	ALL	42659	0.0357809	0.00469682	2.62751e-14	0.00126815	0.0344462	0.00468493	1.97918e-13	0.00117488	0.0362368	0.00470174	1.3149e-14	0.00130001	BMI	0.0172393	0.0153861	0.0192946	0	0.0357287	0.0266971	0.0445074	0	0.052968	0.0441937	0.0622244	0	0.325526	0.273038	0.395824	0	0.2
AGR3:Q8TD06:OID21243:v1:Oncology	AGR3	PGS_T2D_gw	DISC	28371	0.0392803	0.00571447	6.37997e-12	0.00156943	0.0383975	0.00570068	1.66386e-11	0.00149897	0.03907	0.00571564	8.33049e-12	0.00155086
AGR3:Q8TD06:OID21243:v1:Oncology	AGR3	PGS_T2D_gw	REP	14288	0.0277077	0.00826019	0.000797538	0.000720918	0.0254327	0.00823488	0.00201619	0.000607472	0.0291581	0.00827706	0.00042842	0.00079915
AGR3:Q8TD06:OID21243:v1:Oncology	AGR3	PGS_T2D_gw	EUR	39852	0.035423	0.0048625	3.27813e-13	0.00125087	0.0341331	0.0048519	2.0247e-12	0.00116066	0.0359062	0.00486956	1.69304e-13	0.00128411	BMI	0.017798	0.0160033	0.019639	0	0.0355647	0.0259538	0.0454449	0	0.0533627	0.0437196	0.0631827	0	0.333567	0.276109	0.412692	0	0.2
AGRN:O00468:OID20786:v1:Inflammation	AGRN	PGS_T2D_gw	ALL	43914	0.0279171	0.00440668	2.39353e-10	0.000797713	0.0260151	0.00439246	3.19114e-09	0.000691486	0.0311291	0.00445198	2.74474e-12	0.000989888	BMI	0.0250033	0.0225959	0.0273412	0	0.0281459	0.0194062	0.0367748	0	0.0531492	0.0439425	0.0616498	0	0.470565	0.397863	0.56533	0	0.3
AGRN:O00468:OID20786:v1:Inflammation	AGRN	PGS_T2D_gw	DISC	29241	0.0247106	0.0053251	3.49238e-06	0.000649422	0.0233359	0.00530373	1.0868e-05	0.00057871	0.0281172	0.00538006	1.74234e-07	0.000839413
AGRN:O00468:OID20786:v1:Inflammation	AGRN	PGS_T2D_gw	REP	14673	0.0338671	0.00784041	1.57379e-05	0.00108681	0.03092	0.00782576	7.81709e-05	0.000903005	0.0365963	0.00791888	3.84418e-06	0.00126637
AGRN:O00468:OID20786:v1:Inflammation	AGRN	PGS_T2D_gw	EUR	41046	0.0278431	0.00455742	1.00907e-09	0.000794272	0.0261173	0.00454301	9.04617e-09	0.000697648	0.0315496	0.00460771	7.64041e-12	0.00101787	BMI	0.0259289	0.0234414	0.0285311	0	0.0279276	0.0189395	0.0369616	0	0.0538565	0.0445272	0.0631937	0	0.481694	0.404355	0.585816	0	0.3
AGRP:O00253:OID20658:v1:Inflammation	AGRP	PGS_T2D_gw	ALL	44219	0.0206976	0.00453944	5.14107e-06	0.000428515	0.0173273	0.00452591	0.000129127	0.000300182	0.0142161	0.00451316	0.0016343	0.000201988	BMI	0.0062478	0.00514602	0.0074121	0	0.0205167	0.0116381	0.0294863	0	0.0267645	0.0180113	0.0355758	0	0.234356	0.165503	0.359665	0	0.1
AGRP:O00253:OID20658:v1:Inflammation	AGRP	PGS_T2D_gw	DISC	29430	0.0231288	0.00544572	2.17174e-05	0.000568279	0.0201498	0.0054299	0.000206903	0.000431266	0.0161636	0.00541189	0.00282257	0.000277249
AGRP:O00253:OID20658:v1:Inflammation	AGRP	PGS_T2D_gw	REP	14789	0.0158261	0.00819151	0.0533772	0.00022467	0.0117088	0.00816409	0.151542	0.000122892	0.0102034	0.00814757	0.210472	9.33883e-05
AGRP:O00253:OID20658:v1:Inflammation	AGRP	PGS_T2D_gw	EUR	41332	0.0205597	0.0046858	1.14864e-05	0.000432366	0.0172554	0.00467293	0.000222233	0.000304355	0.0141023	0.00465995	0.00247733	0.000203202	BMI	0.00664227	0.00550212	0.00782432	0	0.02061	0.0116597	0.0292426	0	0.0272523	0.0181869	0.0358451	0	0.242097	0.175221	0.376823	0	0.1
AGXT:P21549:OID20139:v1:Cardiometabolic	AGXT	PGS_T2D_gw	ALL	43735	0.0371252	0.00458541	5.80779e-16	0.00136798	0.0352817	0.00457291	1.23182e-14	0.00123349	0.0375866	0.00459752	3.02703e-16	0.0013998	BMI	0.0185297	0.0166921	0.0204663	0	0.0372248	0.0282406	0.0461019	0	0.0557545	0.0470765	0.0645529	0	0.331935	0.278946	0.403648	0	0.2
AGXT:P21549:OID20139:v1:Cardiometabolic	AGXT	PGS_T2D_gw	DISC	29093	0.0392546	0.00564027	3.48238e-12	0.00152369	0.037967	0.00562633	1.52613e-11	0.00142326	0.0400775	0.00565911	1.45377e-12	0.00158499
AGXT:P21549:OID20139:v1:Cardiometabolic	AGXT	PGS_T2D_gw	REP	14642	0.03165	0.00789161	6.08714e-05	0.000999155	0.0288303	0.00786507	0.000247619	0.000827697	0.0314659	0.00790102	6.85233e-05	0.000986734
AGXT:P21549:OID20139:v1:Cardiometabolic	AGXT	PGS_T2D_gw	EUR	40888	0.0380645	0.00475154	1.16807e-15	0.0014373	0.0362478	0.00474036	2.1079e-14	0.00130102	0.0388009	0.00476804	4.14102e-16	0.00149063	BMI	0.0194012	0.0174345	0.0214144	0	0.0382022	0.0283638	0.046945	0	0.0576034	0.0477599	0.0668281	0	0.336419	0.283239	0.406968	0	0.2
AHNAK:Q09666:OID30260:v1:Cardiometabolic_II	AHNAK	PGS_T2D_gw	ALL	42978	-0.000407416	0.00437259	0.925765	1.66196e-07	0.000674897	0.00439601	0.877985	4.55312e-07	0.0108082	0.00451713	0.0167291	0.000116769	BMI	0.0314826	0.0286441	0.0344098	0	-0.000406384	-0.00889375	0.0083408	0.954	0.0310762	0.0223748	0.0402226	0	1.00818	0.791804	1.40392	0	0.3
AHNAK:Q09666:OID30260:v1:Cardiometabolic_II	AHNAK	PGS_T2D_gw	DISC	28549	-0.00330793	0.00526753	0.530019	1.15315e-05	-0.00183329	0.00529288	0.729069	3.53755e-06	0.00789103	0.00543639	0.146646	6.55061e-05
AHNAK:Q09666:OID30260:v1:Cardiometabolic_II	AHNAK	PGS_T2D_gw	REP	14429	0.00484186	0.00782334	0.535993	2.12945e-05	0.00492635	0.00787207	0.531455	2.19999e-05	0.0157632	0.0080967	0.0515706	0.000225434
AHNAK:Q09666:OID30260:v1:Cardiometabolic_II	AHNAK	PGS_T2D_gw	EUR	40159	0.000602047	0.00452036	0.894047	3.66289e-07	0.00158002	0.00454639	0.728192	2.51828e-06	0.0118653	0.00467167	0.0110937	0.000142007	BMI	0.0322874	0.0291608	0.0356257	0	0.000516865	-0.00798474	0.00936362	0.912	0.0328043	0.0234383	0.0426339	0	0.985774	0.77452	1.34108	0	0.3
AHSG:P02765:OID30706:v1:Inflammation_II	AHSG	PGS_T2D_gw	ALL	44128	0.0279655	0.00472576	3.28924e-09	0.000775196	0.0266066	0.00471651	1.69933e-08	0.00070111	0.0284083	0.00472998	1.91636e-09	0.000798891	BMI	0.0130571	0.0115216	0.0145982	0	0.0277914	0.0192177	0.0369671	0	0.0408484	0.0320869	0.05029	0	0.320587	0.254395	0.40857	0	0.1
AHSG:P02765:OID30706:v1:Inflammation_II	AHSG	PGS_T2D_gw	DISC	29363	0.0277606	0.00577615	1.54695e-06	0.000768974	0.02653	0.00576573	4.21578e-06	0.000701523	0.0278469	0.00578425	1.48486e-06	0.000772044
AHSG:P02765:OID30706:v1:Inflammation_II	AHSG	PGS_T2D_gw	REP	14765	0.0271227	0.0082412	0.00100027	0.000715609	0.0256204	0.00822109	0.00183411	0.000638554	0.0281822	0.00823873	0.000626312	0.00077312
AHSG:P02765:OID30706:v1:Inflammation_II	AHSG	PGS_T2D_gw	EUR	41239	0.0291161	0.00489652	2.76493e-09	0.000837847	0.0277242	0.00488801	1.42176e-08	0.000758746	0.0297217	0.00490374	1.36429e-09	0.000871542	BMI	0.013988	0.0124424	0.0155861	0	0.0291375	0.0200245	0.038639	0	0.0431255	0.034055	0.0528077	0	0.324954	0.257304	0.416995	0	0.1
AIFM1:O95831:OID21287:v1:Oncology	AIFM1	PGS_T2D_gw	ALL	43479	0.0161753	0.00468313	0.000552984	0.000259013	0.0142316	0.00466629	0.00229077	0.000200397	0.0145369	0.00467207	0.00186294	0.000209026	BMI	0.0167463	0.0149866	0.0185893	0	0.0161807	0.0068886	0.0251681	0	0.032927	0.0237049	0.0413542	0	0.51094	0.391438	0.715138	0	0.2
AIFM1:O95831:OID21287:v1:Oncology	AIFM1	PGS_T2D_gw	DISC	28920	0.0152442	0.00570016	0.0074916	0.000234194	0.0133901	0.00567811	0.0183705	0.000180588	0.0136983	0.00568945	0.0160611	0.000188868
AIFM1:O95831:OID21287:v1:Oncology	AIFM1	PGS_T2D_gw	REP	14559	0.0178483	0.00822965	0.0301155	0.000303193	0.0157067	0.00820248	0.0555291	0.000234767	0.0160343	0.00820121	0.0505888	0.000244771
AIFM1:O95831:OID21287:v1:Oncology	AIFM1	PGS_T2D_gw	EUR	40627	0.0165231	0.00483944	0.000640172	0.000271296	0.0147118	0.00482417	0.00229298	0.000214883	0.0152306	0.00483176	0.00162176	0.00023024	BMI	0.0173767	0.0155223	0.0194639	0	0.0165011	0.0073478	0.0261137	0	0.0338778	0.0246295	0.0434257	0	0.513607	0.390591	0.708049	0	0.2
AKR1B10:O60218:OID30955:v1:Neurology_II	AKR1B10	PGS_T2D_gw	ALL	42918	0.0198115	0.0048191	3.94601e-05	0.000391348	0.0189016	0.00481481	8.66043e-05	0.000355797	0.0194099	0.00481769	5.61411e-05	0.000375103	BMI	0.00599791	0.00491264	0.00716019	0	0.0198534	0.0100787	0.0293582	0	0.0258513	0.016172	0.0352941	0	0.231544	0.161196	0.381284	0	0.1
AKR1B10:O60218:OID30955:v1:Neurology_II	AKR1B10	PGS_T2D_gw	DISC	28515	0.0217972	0.00584588	0.000192886	0.000484427	0.0206777	0.00584062	0.000400265	0.000435487	0.0214736	0.00584643	0.000240222	0.000469393
AKR1B10:O60218:OID30955:v1:Neurology_II	AKR1B10	PGS_T2D_gw	REP	14403	0.0157455	0.00851771	0.0645428	0.00023566	0.0153191	0.00850842	0.0718081	0.000222822	0.0152553	0.00850779	0.072978	0.000221039
AKR1B10:O60218:OID30955:v1:Neurology_II	AKR1B10	PGS_T2D_gw	EUR	40088	0.0191632	0.00498422	0.000120854	0.000366407	0.0182128	0.00498073	0.000255868	0.000330506	0.0189618	0.00498463	0.000142557	0.000358153	BMI	0.00650284	0.00534826	0.00780846	0	0.0189766	0.0091627	0.0287674	0	0.0254794	0.0158142	0.0354038	0	0.255366	0.173123	0.425162	0	0.1
AKR7L:Q8NHP1:OID30488:v1:Inflammation_II	AKR7L	PGS_T2D_gw	ALL	42837	0.0337769	0.00471886	8.32658e-13	0.00112626	0.032231	0.00470689	7.61013e-12	0.00102524	0.0339457	0.00472285	6.70481e-13	0.00113691	BMI	0.0151065	0.013536	0.0167933	0	0.0338089	0.024567	0.043893	0	0.0489154	0.039554	0.0592205	0	0.309032	0.252932	0.383958	0	0.2
AKR7L:Q8NHP1:OID30488:v1:Inflammation_II	AKR7L	PGS_T2D_gw	DISC	28478	0.0335546	0.00573948	5.08202e-09	0.00113992	0.0322708	0.00572453	1.7439e-08	0.0010543	0.0338827	0.00574751	3.78456e-09	0.00116145
AKR7L:Q8NHP1:OID30488:v1:Inflammation_II	AKR7L	PGS_T2D_gw	REP	14359	0.0334881	0.00830226	5.52114e-05	0.00105059	0.0314601	0.00828062	0.000145742	0.000926845	0.0333062	0.00829923	6.02141e-05	0.0010393
AKR7L:Q8NHP1:OID30488:v1:Inflammation_II	AKR7L	PGS_T2D_gw	EUR	40036	0.0350091	0.0048671	6.44894e-13	0.00122672	0.0335202	0.00485617	5.18198e-12	0.00112403	0.0355079	0.00487539	3.3227e-13	0.00126085	BMI	0.0160974	0.0143324	0.017979	0	0.0351697	0.025417	0.0453204	0	0.051267	0.0415942	0.0612954	0	0.314047	0.257181	0.396918	0	0.2
ALDH1A1:P00352:OID21128:v1:Neurology	ALDH1A1	PGS_T2D_gw	ALL	43741	0.0443144	0.00437115	3.98789e-24	0.00195329	0.0419086	0.0043508	6.13598e-22	0.00174443	0.0450543	0.00438689	1.02427e-24	0.00201581	BMI	0.0214069	0.0191568	0.0235053	0	0.0442324	0.0353627	0.0530659	0	0.0656393	0.0568198	0.0746361	0	0.326499	0.281199	0.379803	0	0.2
ALDH1A1:P00352:OID21128:v1:Neurology	ALDH1A1	PGS_T2D_gw	DISC	29091	0.0428648	0.00533092	9.26406e-16	0.00184944	0.0409047	0.0053085	1.34459e-14	0.00168117	0.0439205	0.00535657	2.51543e-16	0.00193709
ALDH1A1:P00352:OID21128:v1:Neurology	ALDH1A1	PGS_T2D_gw	REP	14650	0.046745	0.00764945	1.01597e-09	0.00211441	0.0434616	0.0076053	1.12081e-08	0.00182686	0.0468227	0.00765791	9.94622e-10	0.00212158
ALDH1A1:P00352:OID21128:v1:Neurology	ALDH1A1	PGS_T2D_gw	EUR	40874	0.0441837	0.00451172	1.2771e-22	0.00195469	0.0416054	0.00449194	2.09621e-20	0.00172999	0.0449288	0.0045311	3.78057e-23	0.0020171	BMI	0.0222697	0.0201884	0.0243638	0	0.0441239	0.0354818	0.0528461	0	0.0663936	0.0574741	0.0754361	0	0.335135	0.289063	0.396373	0	0.2
ALDH3A1:P30838:OID20512:v1:Inflammation	ALDH3A1	PGS_T2D_gw	ALL	43633	0.0279682	0.00458208	1.04432e-09	0.000783453	0.0271646	0.00457805	2.98487e-09	0.000738158	0.0252127	0.00457382	3.55997e-08	0.000635933	BMI	0.00395087	0.00302641	0.00498422	0	0.0279272	0.0189867	0.0375516	0	0.031878	0.022893	0.0412491	0	0.124711	0.0853883	0.181298	0	0.1
ALDH3A1:P30838:OID20512:v1:Inflammation	ALDH3A1	PGS_T2D_gw	DISC	29041	0.0322595	0.00556285	6.73665e-09	0.00106389	0.0312338	0.005558	1.93142e-08	0.000995961	0.0294385	0.00555504	1.1702e-07	0.000884346
ALDH3A1:P30838:OID20512:v1:Inflammation	ALDH3A1	PGS_T2D_gw	REP	14592	0.0183882	0.00808903	0.0230271	0.000324057	0.0179699	0.00807988	0.0261615	0.000309261	0.0157267	0.00806666	0.051244	0.000237118
ALDH3A1:P30838:OID20512:v1:Inflammation	ALDH3A1	PGS_T2D_gw	EUR	40781	0.0279029	0.00471796	3.36181e-09	0.000788141	0.0268754	0.00471456	1.2027e-08	0.000729996	0.0248837	0.00471004	1.27658e-07	0.000625829	BMI	0.00425157	0.00318171	0.00541382	0	0.0278263	0.0190147	0.0368563	0	0.0320779	0.0232928	0.0411352	0	0.132426	0.0904688	0.19901	0	0.1
AMBP:P02760:OID21413:v1:Oncology	AMBP	PGS_T2D_gw	ALL	44033	0.0173404	0.00426824	4.86016e-05	0.000307571	0.0163071	0.00426789	0.000133156	0.000271557	0.0234905	0.00434204	6.33465e-08	0.000563415	BMI	0.0242282	0.0216778	0.0265884	0	0.0172504	0.00910792	0.0251189	0	0.0414786	0.032915	0.0496453	0	0.584294	0.483025	0.725032	0	0.3
AMBP:P02760:OID21413:v1:Oncology	AMBP	PGS_T2D_gw	DISC	29297	0.0138691	0.00513584	0.00692846	0.000208585	0.0132711	0.00513364	0.00973905	0.000190754	0.02004	0.00522226	0.000124596	0.000434696
AMBP:P02760:OID21413:v1:Oncology	AMBP	PGS_T2D_gw	REP	14736	0.0240472	0.00765798	0.00169202	0.000530217	0.0220992	0.00766095	0.00392413	0.000446901	0.0300234	0.00779446	0.00011771	0.000825455
AMBP:P02760:OID21413:v1:Oncology	AMBP	PGS_T2D_gw	EUR	41141	0.016858	0.00440909	0.000131782	0.000294407	0.015645	0.00440964	0.000388733	0.000253053	0.0228341	0.00448561	3.58635e-07	0.00053895	BMI	0.0248151	0.0222704	0.0272585	0	0.0170601	0.00880793	0.0258249	0	0.0418753	0.0337476	0.0512499	0	0.593288	0.487281	0.746088	0	0.3
AMOT:Q4VCS5:OID30572:v1:Inflammation_II	AMOT	PGS_T2D_gw	ALL	43159	0.0299622	0.00431807	4.01033e-12	0.000887378	0.0293424	0.0043152	1.06152e-11	0.000850022	0.0361608	0.00437653	1.46745e-16	0.00129051	BMI	0.0210546	0.0190349	0.0232199	0	0.030017	0.021092	0.038321	0	0.0510716	0.0420018	0.0594214	0	0.411802	0.348615	0.502349	0	0.2
AMOT:Q4VCS5:OID30572:v1:Inflammation_II	AMOT	PGS_T2D_gw	DISC	28672	0.0341265	0.00523979	7.49053e-11	0.00117874	0.0339024	0.00523641	9.67487e-11	0.00116191	0.0406832	0.00531658	2.03867e-14	0.00167173
AMOT:Q4VCS5:OID30572:v1:Inflammation_II	AMOT	PGS_T2D_gw	REP	14487	0.0218478	0.00763548	0.00422439	0.000448725	0.0204695	0.0076284	0.00729761	0.000393529	0.0273216	0.00772244	0.000404521	0.000701487
AMOT:Q4VCS5:OID30572:v1:Inflammation_II	AMOT	PGS_T2D_gw	EUR	40322	0.0320614	0.00448264	8.67545e-13	0.00101248	0.0315779	0.00448194	1.87629e-12	0.000980526	0.0387523	0.0045481	1.6422e-17	0.00147605	BMI	0.0218685	0.0197125	0.0241222	0	0.0320043	0.023227	0.0401865	0	0.0538727	0.045042	0.0621504	0	0.406292	0.344452	0.491943	0	0.2
AMY1A_AMY1B_AMY1C:P0DUB6_P0DTE7_P0DTE8:OID30707:v1:Inflammation_II	AMY1A_AMY1B_AMY1C	PGS_T2D_gw	ALL	41662	-0.0244477	0.00467675	1.72642e-07	0.000597522	-0.0246534	0.00468048	1.39153e-07	0.000606845	-0.0320931	0.00474283	1.33536e-11	0.00102797	BMI	-0.0208477	-0.0231068	-0.0187733	0	-0.0245271	-0.0332367	-0.0157644	0	-0.0453748	-0.0542444	-0.0363416	0	0.45963	0.374195	0.575226	0	-0.2
AMY1A_AMY1B_AMY1C:P0DUB6_P0DTE7_P0DTE8:OID30707:v1:Inflammation_II	AMY1A_AMY1B_AMY1C	PGS_T2D_gw	DISC	27464	-0.0308302	0.00573028	7.5003e-08	0.000994682	-0.0313279	0.00573418	4.71262e-08	0.00102509	-0.0385689	0.00581494	3.35655e-11	0.00155236
AMY1A_AMY1B_AMY1C:P0DUB6_P0DTE7_P0DTE8:OID30707:v1:Inflammation_II	AMY1A_AMY1B_AMY1C	PGS_T2D_gw	REP	14198	-0.0126371	0.00811739	0.119541	0.000148893	-0.0122029	0.00812314	0.133058	0.000138837	-0.0199411	0.00821974	0.0152788	0.000370927
AMY1A_AMY1B_AMY1C:P0DUB6_P0DTE7_P0DTE8:OID30707:v1:Inflammation_II	AMY1A_AMY1B_AMY1C	PGS_T2D_gw	EUR	38913	-0.0249556	0.00485213	2.71372e-07	0.000640087	-0.0251095	0.00485728	2.35932e-07	0.000646923	-0.0325792	0.00492131	3.63784e-11	0.00108861	BMI	-0.0214071	-0.023673	-0.019047	0	-0.0250374	-0.0339477	-0.0162498	0	-0.0464444	-0.0556961	-0.0376187	0	0.459632	0.384477	0.575857	0	-0.2
AMY2A:P04746:OID20333:v1:Cardiometabolic	AMY2A	PGS_T2D_gw	ALL	42033	-0.0264252	0.00466894	1.52559e-08	0.000700044	-0.0260562	0.00466845	2.40149e-08	0.000679873	-0.033635	0.00473447	1.22879e-12	0.0011326	BMI	-0.022542	-0.0247812	-0.0202911	0	-0.0262901	-0.0348324	-0.0173538	0	-0.0488321	-0.0574635	-0.040012	0	0.462934	0.383688	0.568338	0	-0.2
AMY2A:P04746:OID20333:v1:Cardiometabolic	AMY2A	PGS_T2D_gw	DISC	27714	-0.0305106	0.00571938	9.65078e-08	0.000963856	-0.0303081	0.00571733	1.15995e-07	0.00095	-0.037755	0.00580163	7.7642e-11	0.00147333
AMY2A:P04746:OID20333:v1:Cardiometabolic	AMY2A	PGS_T2D_gw	REP	14319	-0.0192668	0.00810401	0.0174462	0.000352453	-0.0185318	0.00810449	0.0222329	0.000325835	-0.0262573	0.0082095	0.00138493	0.00065434
AMY2A:P04746:OID20333:v1:Cardiometabolic	AMY2A	PGS_T2D_gw	EUR	39299	-0.026519	0.00484827	4.53344e-08	0.000714003	-0.0259822	0.00484908	8.45436e-08	0.000684455	-0.0335082	0.00491663	9.54307e-12	0.00113801	BMI	-0.0231269	-0.0254266	-0.0209089	0	-0.0267952	-0.0362337	-0.0172476	0	-0.0499221	-0.0593531	-0.0401342	0	0.462829	0.38666	0.580404	0	-0.2
AMY2B:P19961:OID20340:v1:Cardiometabolic	AMY2B	PGS_T2D_gw	ALL	40751	-0.0274441	0.00476031	8.21485e-09	0.000756485	-0.0268818	0.00475841	1.62142e-08	0.000724868	-0.0340854	0.00482186	1.58646e-12	0.00116512	BMI	-0.021873	-0.0241686	-0.0196386	0	-0.0272916	-0.0369373	-0.018109	0	-0.0491646	-0.0590053	-0.0394768	0	0.444545	0.368599	0.555422	0	-0.2
AMY2B:P19961:OID20340:v1:Cardiometabolic	AMY2B	PGS_T2D_gw	DISC	26802	-0.0313641	0.00583217	7.60462e-08	0.0010202	-0.0310741	0.00582758	9.77945e-08	0.0010003	-0.03828	0.00590829	9.39155e-11	0.00151734
AMY2B:P19961:OID20340:v1:Cardiometabolic	AMY2B	PGS_T2D_gw	REP	13949	-0.0207728	0.00825816	0.0119001	0.000410271	-0.0195959	0.00825837	0.0176651	0.000364626	-0.0267072	0.00836043	0.00140397	0.000677377
AMY2B:P19961:OID20340:v1:Cardiometabolic	AMY2B	PGS_T2D_gw	EUR	38125	-0.0275385	0.00494114	2.51632e-08	0.000769839	-0.0267633	0.00494012	6.07891e-08	0.000726005	-0.0339175	0.00500455	1.24202e-11	0.00116566	BMI	-0.0223142	-0.0246957	-0.0199716	0	-0.0279192	-0.0372759	-0.0182239	0	-0.0502334	-0.060069	-0.0404342	0	0.444489	0.36715	0.556615	0	-0.2
ANG:P03950:OID20403:v1:Cardiometabolic	ANG	PGS_T2D_gw	ALL	43621	0.0269657	0.0045006	2.09448e-09	0.000727404	0.0247365	0.00448333	3.45952e-08	0.000611604	0.0252024	0.00449029	2.00476e-08	0.000634699	BMI	0.0148658	0.0132417	0.0166653	0	0.0270104	0.0179459	0.0355528	0	0.0418762	0.0326894	0.0507652	0	0.354775	0.286181	0.4592	0	0.2
ANG:P03950:OID20403:v1:Cardiometabolic	ANG	PGS_T2D_gw	DISC	28974	0.0225827	0.00546941	3.65516e-05	0.000522813	0.0207804	0.00544916	0.000137294	0.000442407	0.0211555	0.00546072	0.000107247	0.000458174
ANG:P03950:OID20403:v1:Cardiometabolic	ANG	PGS_T2D_gw	REP	14647	0.0346102	0.00792527	1.26795e-05	0.00113799	0.0314989	0.00789198	6.60474e-05	0.000941792	0.0322231	0.00789608	4.51024e-05	0.000986252
ANG:P03950:OID20403:v1:Cardiometabolic	ANG	PGS_T2D_gw	EUR	40760	0.0254028	0.00465747	4.94781e-08	0.000645726	0.0231551	0.00464049	6.0691e-07	0.000535933	0.0237406	0.00464914	3.29737e-07	0.00056321	BMI	0.0156455	0.0139559	0.0174559	0	0.0255819	0.0164885	0.0343743	0	0.0412275	0.0322032	0.0501459	0	0.379228	0.303021	0.494891	0	0.2
ANGPT2:O15123:OID21463:v1:Oncology	ANGPT2	PGS_T2D_gw	ALL	44097	0.0197122	0.00459891	1.82089e-05	0.000392332	0.0194116	0.00459543	2.40371e-05	0.000380127	0.0247641	0.00461688	8.18901e-08	0.000618596	BMI	0.010856	0.00947222	0.0122409	0	0.0196904	0.0112174	0.0282382	0	0.0305464	0.0220911	0.0391481	0	0.355178	0.26591	0.501543	0	0.1
ANGPT2:O15123:OID21463:v1:Oncology	ANGPT2	PGS_T2D_gw	DISC	29347	0.0227274	0.00558702	4.75653e-05	0.000536307	0.0228872	0.00558408	4.1667e-05	0.000543315	0.0284895	0.00561299	3.88577e-07	0.000841275
ANGPT2:O15123:OID21463:v1:Oncology	ANGPT2	PGS_T2D_gw	REP	14750	0.0136739	0.00811003	0.0918071	0.000178167	0.0124735	0.00809874	0.123539	0.000148222	0.0173932	0.00812903	0.0324	0.000288477
ANGPT2:O15123:OID21463:v1:Oncology	ANGPT2	PGS_T2D_gw	EUR	41204	0.0208085	0.00475996	1.23657e-05	0.000438273	0.0204343	0.00475798	1.75296e-05	0.000422041	0.0259383	0.00478034	5.79429e-08	0.000679917	BMI	0.010995	0.00950546	0.0125319	0	0.0207029	0.0112348	0.0300882	0	0.0316979	0.0222339	0.0411928	0	0.346624	0.260207	0.490169	0	0.1
ANGPTL2:Q9UKU9:OID20726:v1:Inflammation	ANGPTL2	PGS_T2D_gw	ALL	43777	0.0427538	0.00446969	1.17534e-21	0.00181872	0.041193	0.0044506	2.22334e-20	0.00168737	0.0479005	0.00453997	5.40946e-26	0.0022819	BMI	0.030232	0.0274304	0.0333401	0	0.042781	0.0334895	0.0513884	0	0.073013	0.0635161	0.0815738	0	0.414169	0.364516	0.47866	0	0.3
ANGPTL2:Q9UKU9:OID20726:v1:Inflammation	ANGPTL2	PGS_T2D_gw	DISC	29129	0.0449684	0.00550543	3.26096e-16	0.00198981	0.0445642	0.00548806	4.83642e-16	0.00195354	0.0514077	0.00560634	5.05373e-20	0.00259882
ANGPTL2:Q9UKU9:OID20726:v1:Inflammation	ANGPTL2	PGS_T2D_gw	REP	14648	0.0373657	0.00767238	1.12679e-06	0.00141341	0.033687	0.00762321	9.98729e-06	0.00114783	0.040097	0.00775388	2.35653e-07	0.00162769
ANGPTL2:Q9UKU9:OID20726:v1:Inflammation	ANGPTL2	PGS_T2D_gw	EUR	40916	0.044056	0.00461133	1.31647e-21	0.00193552	0.0426473	0.00459465	1.74326e-20	0.0018121	0.0496122	0.00468877	3.94268e-26	0.00245267	BMI	0.0310317	0.0283274	0.0339565	0	0.0438639	0.0347673	0.0528751	0	0.0748955	0.0658006	0.0840735	0	0.414058	0.36012	0.478198	0	0.3
ANGPTL3:Q9Y5C1:OID20407:v1:Cardiometabolic	ANGPTL3	PGS_T2D_gw	ALL	43758	-0.0347229	0.0042952	6.4222e-16	0.00121903	-0.0343109	0.00429649	1.43002e-15	0.00118741	-0.0302463	0.00429892	2.01044e-12	0.000922502	BMI	0.00332977	0.00242712	0.00422416	0	-0.0347968	-0.0433822	-0.0261376	0	-0.031467	-0.0403887	-0.0229481	0	-0.105367	-0.157437	-0.0700274	0
ANGPTL3:Q9Y5C1:OID20407:v1:Cardiometabolic	ANGPTL3	PGS_T2D_gw	DISC	29089	-0.0343975	0.00520662	4.00359e-11	0.00123517	-0.0334444	0.00520559	1.34169e-10	0.00116634	-0.0292595	0.00520931	1.96331e-08	0.000892039
ANGPTL3:Q9Y5C1:OID20407:v1:Cardiometabolic	ANGPTL3	PGS_T2D_gw	REP	14669	-0.0357807	0.00760159	2.53701e-06	0.0012171	-0.0364237	0.00760972	1.714e-06	0.00125585	-0.0325373	0.00761209	1.92843e-05	0.00100279
ANGPTL3:Q9Y5C1:OID20407:v1:Cardiometabolic	ANGPTL3	PGS_T2D_gw	EUR	40887	-0.0344221	0.00443131	8.1642e-15	0.00121977	-0.0340568	0.00443196	1.57182e-14	0.0011914	-0.0300001	0.00443452	1.3499e-11	0.00092418	BMI	0.00320937	0.0022789	0.00418696	0	-0.0343599	-0.0433281	-0.0248574	0	-0.0311505	-0.0399952	-0.021792	0	-0.10289	-0.156677	-0.0666708	0
ANGPTL7:O43827:OID21412:v1:Oncology	ANGPTL7	PGS_T2D_gw	ALL	44097	0.0318659	0.00460077	4.38235e-12	0.00101768	0.0303223	0.00459686	4.26245e-11	0.000920756	0.0285628	0.00459581	5.17956e-10	0.000816735	BMI	0.000897343	-5.24647e-05	0.00192249	0.066	0.0317458	0.0227308	0.0412403	0	0.0326432	0.0233811	0.0421517	0	0.0275008	-0.00180897	0.0632217	0.066	0
ANGPTL7:O43827:OID21412:v1:Oncology	ANGPTL7	PGS_T2D_gw	DISC	29347	0.0340637	0.00563723	1.53446e-09	0.00117904	0.0331084	0.00563402	4.23532e-09	0.00111283	0.0313192	0.00563395	2.73654e-08	0.000995037
ANGPTL7:O43827:OID21412:v1:Oncology	ANGPTL7	PGS_T2D_gw	REP	14750	0.0266241	0.00798351	0.000855468	0.000689275	0.0239424	0.0079712	0.0026724	0.000557302	0.0222663	0.00796614	0.00519476	0.00048226
ANGPTL7:O43827:OID21412:v1:Oncology	ANGPTL7	PGS_T2D_gw	EUR	41204	0.0328009	0.00475769	5.49106e-12	0.00108529	0.0315642	0.00475463	3.20533e-11	0.00100393	0.0299798	0.00475376	2.88204e-10	0.00090534	BMI	0.00148414	0.000412691	0.00258109	0.004	0.0325943	0.0229779	0.0417937	0	0.0340784	0.0246682	0.0430116	0	0.0428682	0.0122861	0.0848045	0.004	0
ANXA2:P07355:OID30263:v1:Cardiometabolic_II	ANXA2	PGS_T2D_gw	ALL	42365	0.00981966	0.00470193	0.0367647	9.49248e-05	0.00953468	0.00469863	0.0424392	8.94131e-05	0.0118703	0.00471917	0.0118954	0.000138537	BMI	0.0181697	0.0163496	0.0201022	0	0.00953124	0.000619052	0.0190528	0.04	0.0277009	0.0188769	0.0370452	0	0.651883	0.48765	0.967061	0	0.2
ANXA2:P07355:OID30263:v1:Cardiometabolic_II	ANXA2	PGS_T2D_gw	DISC	28110	0.0109025	0.00580641	0.060438	0.000116439	0.0109605	0.00580194	0.058887	0.000117591	0.0132115	0.00583065	0.0234663	0.000170712
ANXA2:P07355:OID30263:v1:Cardiometabolic_II	ANXA2	PGS_T2D_gw	REP	14255	0.00800849	0.00802879	0.318552	6.34818e-05	0.0069526	0.00802314	0.386193	4.78031e-05	0.00941499	0.00804954	0.242169	8.77021e-05
ANXA2:P07355:OID30263:v1:Cardiometabolic_II	ANXA2	PGS_T2D_gw	EUR	39580	0.0107764	0.0048905	0.0275628	0.000113495	0.0103443	0.00488823	0.0343376	0.000104447	0.0127015	0.00490976	0.00968533	0.000157409	BMI	0.0187177	0.0167382	0.0208154	0	0.0107796	0.000553953	0.0199223	0.034	0.0294973	0.0194902	0.0392363	0	0.634658	0.474787	0.971607	0	0.2
APBB1IP:Q7Z5R6:OID21359:v1:Oncology	APBB1IP	PGS_T2D_gw	ALL	43546	0.0177569	0.00454229	9.27245e-05	0.000311702	0.0178653	0.00454544	8.49413e-05	0.000315134	0.0235333	0.00460515	3.23132e-07	0.000546747	BMI	0.0255173	0.0230291	0.0279761	0	0.0179615	0.00924616	0.0280637	0.002	0.0434788	0.0342239	0.0540899	0	0.588218	0.474779	0.739008	0	0.3
APBB1IP:Q7Z5R6:OID21359:v1:Oncology	APBB1IP	PGS_T2D_gw	DISC	28973	0.0166391	0.00553194	0.00263346	0.00027908	0.0174789	0.00553773	0.0015993	0.000307666	0.0229475	0.0056106	4.32482e-05	0.00053004
APBB1IP:Q7Z5R6:OID21359:v1:Oncology	APBB1IP	PGS_T2D_gw	REP	14573	0.0197045	0.00797452	0.0134878	0.000367859	0.0183271	0.00797328	0.0215436	0.000317816	0.0244187	0.00807763	0.0025072	0.000564504
APBB1IP:Q7Z5R6:OID21359:v1:Oncology	APBB1IP	PGS_T2D_gw	EUR	40689	0.0183885	0.00470501	9.31037e-05	0.000333971	0.0184331	0.00470985	9.10265e-05	0.000335071	0.0242686	0.00477177	3.67562e-07	0.000580729	BMI	0.026053	0.0234993	0.0286176	0	0.0182786	0.00894814	0.0272751	0	0.0443316	0.0349566	0.0538801	0	0.59039	0.481617	0.748499	0	0.3
APCS:P02743:OID30778:v1:Inflammation_II	APCS	PGS_T2D_gw	ALL	43807	0.0163196	0.00407353	6.17883e-05	0.000262494	0.0144367	0.00405223	0.000367523	0.000205202	0.0210881	0.00417671	4.4598e-07	0.000437813	BMI	0.0368083	0.0337042	0.0402643	0	0.0162816	0.00824318	0.0239214	0	0.0530899	0.0446671	0.0610451	0	0.693875	0.604528	0.819626	0	0.4
APCS:P02743:OID30778:v1:Inflammation_II	APCS	PGS_T2D_gw	DISC	29111	0.0149341	0.00493249	0.00246631	0.000224645	0.0135186	0.00490416	0.00584499	0.000183847	0.019988	0.00507097	8.11084e-05	0.000401664
APCS:P02743:OID30778:v1:Inflammation_II	APCS	PGS_T2D_gw	REP	14696	0.0190863	0.00722479	0.00825585	0.00034275	0.0162531	0.0071929	0.0238601	0.000248459	0.0232152	0.0073709	0.00163837	0.000507354
APCS:P02743:OID30778:v1:Inflammation_II	APCS	PGS_T2D_gw	EUR	40927	0.0159933	0.00421663	0.000149109	0.000251382	0.0138539	0.00419517	0.000959628	0.000188378	0.0205058	0.00432381	2.11783e-06	0.000412662	BMI	0.0376994	0.0341327	0.0411004	0	0.0160919	0.007631	0.0243056	0	0.0537913	0.0450336	0.0628939	0	0.702584	0.607483	0.835379	0	0.4
APEX1:P27695:OID21434:v1:Oncology	APEX1	PGS_T2D_gw	ALL	43963	0.0143273	0.00452304	0.00153792	0.000202017	0.0136498	0.00451461	0.00250044	0.000183152	0.0150062	0.00452666	0.000916905	0.000221322	BMI	0.0161482	0.0145401	0.0177357	0	0.014272	0.00502789	0.0231548	0	0.0304201	0.0209519	0.039449	0	0.530185	0.40718	0.770884	0	0.2
APEX1:P27695:OID21434:v1:Oncology	APEX1	PGS_T2D_gw	DISC	29243	0.0125154	0.00557033	0.02466	0.000154779	0.0122398	0.00556268	0.0277908	0.000147845	0.0134481	0.00557908	0.015939	0.00017838
APEX1:P27695:OID21434:v1:Oncology	APEX1	PGS_T2D_gw	REP	14720	0.0184453	0.00776871	0.0175948	0.000331202	0.0169341	0.00774595	0.0288178	0.000279023	0.0186044	0.00776197	0.0165482	0.000336939
APEX1:P27695:OID21434:v1:Oncology	APEX1	PGS_T2D_gw	EUR	41078	0.0145262	0.00469957	0.00199645	0.000207212	0.0137349	0.00469237	0.00342348	0.000184988	0.0150676	0.00470498	0.00136353	0.000222572	BMI	0.0165763	0.0148523	0.0183947	0	0.01441	0.00488912	0.0239295	0.002	0.0309863	0.0215987	0.0405514	0	0.534849	0.402551	0.769802	0	0.2
APLP1:P51693:OID20164:v1:Cardiometabolic	APLP1	PGS_T2D_gw	ALL	43734	-0.0166885	0.00457277	0.000263007	0.000278584	-0.0149007	0.00455616	0.00107461	0.000221932	-0.0211922	0.00461845	4.47472e-06	0.000448683	BMI	-0.0217136	-0.0238889	-0.0193835	0	-0.0169771	-0.0259757	-0.00824994	0	-0.0386907	-0.047969	-0.0299504	0	0.560183	0.455499	0.72408	0	-0.2
APLP1:P51693:OID20164:v1:Cardiometabolic	APLP1	PGS_T2D_gw	DISC	29093	-0.0128779	0.00539349	0.0169619	0.000179728	-0.0117928	0.00537459	0.0282303	0.000150705	-0.0181445	0.00545761	0.000886503	0.000356393
APLP1:P51693:OID20164:v1:Cardiometabolic	APLP1	PGS_T2D_gw	REP	14641	-0.0245549	0.00848888	0.00382644	0.000524486	-0.0214181	0.00845474	0.0113108	0.0003985	-0.0275516	0.00854529	0.00126609	0.000659701
APLP1:P51693:OID20164:v1:Cardiometabolic	APLP1	PGS_T2D_gw	EUR	40887	-0.0165304	0.00472158	0.000463945	0.000277466	-0.0146605	0.00470401	0.00183074	0.00021807	-0.0206871	0.00476487	1.41797e-05	0.000433976	BMI	-0.0217948	-0.024155	-0.0196023	0	-0.0164955	-0.02594	-0.00698771	0	-0.0382903	-0.0475717	-0.0288127	0	0.56895	0.444488	0.759582	0	-0.2
APOA1:P02647:OID30769:v1:Inflammation_II	APOA1	PGS_T2D_gw	ALL	44153	-0.0296581	0.0044122	1.81637e-11	0.000880471	-0.0294612	0.00440544	2.29787e-11	0.000868084	-0.032758	0.00443303	1.4995e-13	0.00107283	BMI	-0.0173012	-0.0191916	-0.0154387	0	-0.0297562	-0.0375558	-0.0215539	0	-0.0470574	-0.0550535	-0.0386829	0	0.367859	0.305954	0.451147	0	-0.2
APOA1:P02647:OID30769:v1:Inflammation_II	APOA1	PGS_T2D_gw	DISC	29373	-0.0306312	0.00527566	6.45897e-09	0.000983934	-0.0301456	0.00526479	1.03904e-08	0.000952291	-0.0330791	0.00530014	4.40212e-10	0.00114563
APOA1:P02647:OID30769:v1:Inflammation_II	APOA1	PGS_T2D_gw	REP	14780	-0.0274657	0.00800586	0.000603688	0.000690038	-0.0278678	0.00799995	0.000496354	0.000709892	-0.0318087	0.00804342	7.70138e-05	0.000925369
APOA1:P02647:OID30769:v1:Inflammation_II	APOA1	PGS_T2D_gw	EUR	41247	-0.0289194	0.00455918	2.27495e-10	0.000842041	-0.0285276	0.00455352	3.76597e-10	0.00081852	-0.0319383	0.00458307	3.24557e-12	0.00102551	BMI	-0.0179761	-0.0199159	-0.0161098	0	-0.0286786	-0.0374096	-0.0204382	0	-0.0466547	-0.0554938	-0.0383497	0	0.385974	0.315048	0.476241	0	-0.2
APOA2:P02652:OID30686:v1:Inflammation_II	APOA2	PGS_T2D_gw	ALL	44128	-0.0353313	0.00449777	4.07844e-15	0.00125773	-0.0351438	0.00449621	5.55919e-15	0.00124271	-0.0384481	0.0045239	1.97327e-17	0.0014866	BMI	-0.0177466	-0.0195076	-0.0159589	0	-0.035423	-0.0439063	-0.0263343	0	-0.0531696	-0.0620283	-0.044306	0	0.334088	0.279642	0.40861	0	-0.2
APOA2:P02652:OID30686:v1:Inflammation_II	APOA2	PGS_T2D_gw	DISC	29363	-0.0367924	0.00534949	6.20349e-12	0.00144898	-0.0367145	0.00534508	6.60191e-12	0.00144241	-0.0398637	0.00538417	1.35843e-13	0.00169848
APOA2:P02652:OID30686:v1:Inflammation_II	APOA2	PGS_T2D_gw	REP	14765	-0.0323939	0.00823711	8.43921e-05	0.000942092	-0.031992	0.00823886	0.000103599	0.000916336	-0.0355511	0.00827378	1.7436e-05	0.00113229
APOA2:P02652:OID30686:v1:Inflammation_II	APOA2	PGS_T2D_gw	EUR	41239	-0.036909	0.00464979	2.11046e-15	0.00138112	-0.0365288	0.0046489	4.0132e-15	0.00135096	-0.0398422	0.00467791	1.69057e-17	0.00160621	BMI	-0.0182791	-0.0202002	-0.0164017	0	-0.0370542	-0.0466188	-0.0277744	0	-0.0553333	-0.0650808	-0.0458375	0	0.330423	0.277561	0.404114	0	-0.2
APOBR:Q0VD83:OID30246:v1:Cardiometabolic_II	APOBR	PGS_T2D_gw	ALL	42978	-0.0256315	0.00480911	9.88308e-08	0.000648278	-0.0240563	0.0048049	5.56125e-07	0.000570345	-0.0231942	0.00480467	1.38776e-06	0.000530086	BMI	-0.00216681	-0.00311507	-0.00118253	0	-0.0254851	-0.034958	-0.0156524	0	-0.0276519	-0.0368743	-0.0181875	0	0.0781275	0.0398761	0.137354	0	0
APOBR:Q0VD83:OID30246:v1:Cardiometabolic_II	APOBR	PGS_T2D_gw	DISC	28549	-0.027593	0.00586369	2.54139e-06	0.000766104	-0.0258132	0.00585893	1.05782e-05	0.000669559	-0.0250839	0.00586021	1.87186e-05	0.000631885
APOBR:Q0VD83:OID30246:v1:Cardiometabolic_II	APOBR	PGS_T2D_gw	REP	14429	-0.0214637	0.00841952	0.010805	0.000436978	-0.0203116	0.00840952	0.0157341	0.000391048	-0.0191569	0.00840523	0.0226719	0.000347994
APOBR:Q0VD83:OID30246:v1:Cardiometabolic_II	APOBR	PGS_T2D_gw	EUR	40159	-0.0258861	0.00499741	2.23079e-07	0.000659158	-0.0241659	0.00499398	1.3098e-06	0.000573578	-0.0233683	0.00499408	2.88917e-06	0.000536196	BMI	-0.00228174	-0.0033902	-0.00122055	0	-0.0258357	-0.0351602	-0.0159498	0	-0.0281175	-0.0370516	-0.0184387	0	0.0816552	0.039782	0.145604	0	0
APOC1:P02654:OID30749:v1:Inflammation_II	APOC1	PGS_T2D_gw	ALL	44080	-0.0420478	0.00442203	2.02394e-21	0.00180163	-0.0417163	0.00441693	3.73429e-21	0.00177144	-0.0445398	0.00443237	9.86932e-24	0.00201844	BMI	-0.0112917	-0.0125888	-0.00992553	0	-0.0420675	-0.051074	-0.0338803	0	-0.0533592	-0.0623014	-0.0451408	0	0.21164	0.174683	0.258204	0	-0.1
APOC1:P02654:OID30749:v1:Inflammation_II	APOC1	PGS_T2D_gw	DISC	29319	-0.0448964	0.00522068	8.38406e-18	0.00224104	-0.0445425	0.00521474	1.38624e-17	0.00220352	-0.0471024	0.00523396	2.40378e-19	0.00246154
APOC1:P02654:OID30749:v1:Inflammation_II	APOC1	PGS_T2D_gw	REP	14761	-0.0356339	0.00819261	1.37361e-05	0.00111376	-0.0353512	0.00818158	1.56469e-05	0.00109546	-0.0387433	0.00820761	2.37536e-06	0.00131661
APOC1:P02654:OID30749:v1:Inflammation_II	APOC1	PGS_T2D_gw	EUR	41180	-0.0421895	0.00453765	1.5042e-20	0.00187382	-0.0417998	0.00453371	3.1144e-20	0.00183697	-0.0447668	0.00455029	8.16589e-23	0.00210601	BMI	-0.0115666	-0.0129637	-0.0102372	0	-0.0421514	-0.0507934	-0.0335067	0	-0.0537181	-0.0625041	-0.044961	0	0.215194	0.178289	0.267227	0	-0.1
APOD:P05090:OID30746:v1:Inflammation_II	APOD	PGS_T2D_gw	ALL	42438	-0.0528043	0.00446216	2.93583e-32	0.00281517	-0.0495753	0.0044185	3.57844e-29	0.00247871	-0.055521	0.0045123	9.83488e-35	0.00310768	BMI	-0.0310721	-0.0341966	-0.0281475	0	-0.052908	-0.0614153	-0.0446416	0	-0.0839801	-0.0924822	-0.0754039	0	0.369019	0.328604	0.418725	0	-0.3
APOD:P05090:OID30746:v1:Inflammation_II	APOD	PGS_T2D_gw	DISC	28032	-0.0537706	0.00534767	9.58809e-24	0.00308425	-0.0510801	0.00528979	5.00013e-22	0.00278045	-0.0565545	0.00541059	1.58942e-25	0.00340537
APOD:P05090:OID30746:v1:Inflammation_II	APOD	PGS_T2D_gw	REP	14406	-0.0505176	0.008044	3.48007e-10	0.00232756	-0.0463517	0.00797974	6.4306e-09	0.00195793	-0.0531774	0.00812914	6.29363e-11	0.00257808
APOD:P05090:OID30746:v1:Inflammation_II	APOD	PGS_T2D_gw	EUR	39657	-0.0517722	0.00460335	2.66638e-29	0.0027383	-0.0483691	0.0045592	2.93151e-26	0.00238716	-0.0543284	0.0046561	2.08573e-31	0.00301021	BMI	-0.0316679	-0.0347061	-0.0285208	0	-0.0518697	-0.0606001	-0.043138	0	-0.0835376	-0.092787	-0.074253	0	0.380132	0.332882	0.429724	0	-0.3
APOF:Q13790:OID30701:v1:Inflammation_II	APOF	PGS_T2D_gw	ALL	44128	-0.0683321	0.00406947	4.43831e-63	0.00463579	-0.066478	0.00404567	1.71294e-60	0.00438724	-0.0734027	0.00417165	4.58893e-69	0.00534667	BMI	-0.0346644	-0.0379156	-0.03134	0	-0.068327	-0.0763266	-0.0603325	0	-0.102991	-0.111079	-0.0950209	0	0.337123	0.303116	0.374876	0	-0.4
APOF:Q13790:OID30701:v1:Inflammation_II	APOF	PGS_T2D_gw	DISC	29363	-0.0726893	0.00484159	9.25949e-51	0.00611069	-0.0715408	0.00481033	7.57875e-50	0.0059174	-0.0777055	0.00497221	7.82244e-55	0.00697415
APOF:Q13790:OID30701:v1:Inflammation_II	APOF	PGS_T2D_gw	REP	14765	-0.0586888	0.00744739	3.49054e-15	0.00270852	-0.0554863	0.00740983	7.37856e-14	0.00242274	-0.0637364	0.00760856	5.91965e-17	0.00319897
[truncated: 4,233 more rows]

## Sheet: Supplementary Data 8
Supplementary Data 8: Discordant PGS-protein associations
[truncated: 204 more rows]

## Sheet: Supplementary Data 9
Supplementary Data 9: UK Biobank MR analysis
[truncated: 3,691 more rows]

[truncated: 12 more sheets: Supplementary Data 10, Supplementary Data 11, Supplementary Data 12, Supplementary Data 13, Supplementary Data 14, Supplementary Data 15, Suppelementary Data 16, Supplementary Data 17, Supplementary Data 18, Supplementary Data 19, Supplementary Data 20, Supplementary Data 21]
