# Supplementary material for: Identification of plasma proteomic markers underlying polygenic risk of type 2 diabetes and related comorbidities
Source: Nat Commun. 2025 Mar 3;16:2124. doi: 10.1038/s41467-025-56695-z (PMC11876343; doi:10.1038/s41467-025-56695-z)
Supplement: Supplementary file 6 — Source Data [file 41467_2025_56695_MOESM6_ESM.xlsx]

## Sheet: Figure2A
GENE_LABEL	PGS	BETA	LOG10P	RANK
A1BG	PGS_T2D_gw	0.021239	4.1162	714
AAMDC	PGS_T2D_gw	0.00550843	0.465412	308
AARSD1	PGS_T2D_gw	0.0140608	1.99803	591
ABCA2	PGS_T2D_gw	0.0240702	4.60062	748
ABHD14B	PGS_T2D_gw	-0.00140073	0.0937543	84
ABL1	PGS_T2D_gw	0.0148461	2.04926	607
ABO	PGS_T2D_gw	0.0211793	3.608	708
ABRAXAS2	PGS_T2D_gw	0.00538783	0.459467	306
ACAA1	PGS_T2D_gw	0.0368003	9.64044	856
ACADM	PGS_T2D_gw	0.00213143	0.145775	122
ACADSB	PGS_T2D_gw	0.000426317	0.0268531	25
ACAN	PGS_T2D_gw	-0.0494356	19.8367	919
ACE	PGS_T2D_gw	0.0230151	4.37463	737
ACE2	PGS_T2D_gw	0.0559776	26.6089	940
ACHE	PGS_T2D_gw	0.00995746	1.15557	495
ACOT13	PGS_T2D_gw	-0.00140327	0.0934763	84
ACOX1	PGS_T2D_gw	-0.00259347	0.18395	151
ACP1	PGS_T2D_gw	-0.00463326	0.381907	267
ACP5	PGS_T2D_gw	0.0455675	15.9839	899
ACP6	PGS_T2D_gw	-0.00197626	0.135496	112
ACRBP	PGS_T2D_gw	-0.00739613	0.703592	396
ACRV1	PGS_T2D_gw	-0.00305356	0.377201	175
ACSL1	PGS_T2D_gw	-0.00777648	0.735176	412
ACTA2	PGS_T2D_gw	0.00383336	0.348495	232
ACTN2	PGS_T2D_gw	0.0148012	2.04381	608
ACTN4	PGS_T2D_gw	-0.00324449	0.238037	190
ACVRL1	PGS_T2D_gw	0.0168806	2.86565	659
ACY1	PGS_T2D_gw	0.10773	87.4746	997
ACY3	PGS_T2D_gw	0.0552808	21.7244	940
ACYP1	PGS_T2D_gw	0.0110955	1.29465	520
ADA	PGS_T2D_gw	0.0288778	6.43407	792
ADA2	PGS_T2D_gw	0.0320784	8.09871	826
ADAM12	PGS_T2D_gw	0.037572	10.5724	868
ADAM15	PGS_T2D_gw	-0.00965663	1.01394	481
ADAM22	PGS_T2D_gw	0.0003779	0.0240777	22
ADAM23	PGS_T2D_gw	-0.00129022	0.0852406	77
ADAM8	PGS_T2D_gw	0.0315035	7.53798	818
ADAM9	PGS_T2D_gw	0.0106944	1.28592	522
ADAMTS1	PGS_T2D_gw	0.0142001	1.8976	599
ADAMTS13	PGS_T2D_gw	0.0385379	10.9413	868
ADAMTS15	PGS_T2D_gw	0.0472043	16.0531	907
ADAMTS16	PGS_T2D_gw	0.0023569	0.185209	141
ADAMTS4	PGS_T2D_gw	0.0124522	1.59372	563
ADAMTS8	PGS_T2D_gw	-0.00738388	0.700958	395
ADAMTSL2	PGS_T2D_gw	0.0879677	55.9113	990
ADAMTSL4	PGS_T2D_gw	0.00218421	0.157415	129
ADAMTSL5	PGS_T2D_gw	-0.0147652	2.04876	610
ADCYAP1R1	PGS_T2D_gw	-0.00963835	1.00244	482
ADD1	PGS_T2D_gw	0.00587912	0.540785	330
ADGRB3	PGS_T2D_gw	-0.00631409	0.570527	354
ADGRD1	PGS_T2D_gw	0.0499536	21.0579	921
ADGRE1	PGS_T2D_gw	0.0251613	5.05837	760
ADGRE2	PGS_T2D_gw	0.0315555	7.90849	817
ADGRE5	PGS_T2D_gw	0.0404902	12.6965	880
ADGRF5	PGS_T2D_gw	2.9459e-05	0.00181059	2
ADGRG1	PGS_T2D_gw	0.0850799	55.17	985
ADGRG2	PGS_T2D_gw	-0.0675011	38.4342	968
ADGRV1	PGS_T2D_gw	0.00188914	0.126334	107
ADH1B	PGS_T2D_gw	0.086981	54.078	986
ADH4	PGS_T2D_gw	0.101267	73.0715	995
ADIPOQ	PGS_T2D_gw	-0.0970882	87.5172	994
ADM	PGS_T2D_gw	0.0496059	21.1522	927
ADRA2A	PGS_T2D_gw	-0.0126444	1.51795	562
AFAP1	PGS_T2D_gw	0.00488905	0.392582	277
AFM	PGS_T2D_gw	0.110073	85.2874	998
AFP	PGS_T2D_gw	-0.016	2.33976	627
AGBL2	PGS_T2D_gw	0.00788516	0.756457	416
AGER	PGS_T2D_gw	-0.0463577	16.2943	908
AGR2	PGS_T2D_gw	0.0141143	1.84304	594
AGR3	PGS_T2D_gw	0.0566875	22.0915	942
AGRN	PGS_T2D_gw	0.0500611	19.2139	924
AGRP	PGS_T2D_gw	0.0287628	6.95248	799
AGT	PGS_T2D_gw	-0.00401158	0.32382	240
AGXT	PGS_T2D_gw	0.0593136	24.5262	947
AHCY	PGS_T2D_gw	0.00212438	0.148408	121
AHNAK	PGS_T2D_gw	0.0286789	6.7214	796
AHNAK2	PGS_T2D_gw	0.00286896	0.216363	170
AHSA1	PGS_T2D_gw	0.000395501	0.0242614	22
AHSG	PGS_T2D_gw	0.0422751	12.5458	883
AHSP	PGS_T2D_gw	0.0153525	2.38127	622
AIDA	PGS_T2D_gw	-0.00952594	0.99271	479
AIF1	PGS_T2D_gw	-0.0011732	0.0758949	69
AIF1L	PGS_T2D_gw	0.00202771	0.138428	116
AIFM1	PGS_T2D_gw	0.0328322	7.96635	828
AK1	PGS_T2D_gw	0.0106088	1.25122	509
AK2	PGS_T2D_gw	-0.00279041	0.203269	163
AKAP12	PGS_T2D_gw	-0.022942	4.2303	735
AKR1B1	PGS_T2D_gw	-0.00512079	0.421347	292
AKR1B10	PGS_T2D_gw	0.027959	5.81493	788
AKR1C4	PGS_T2D_gw	0.0185302	2.82789	671
AKR7L	PGS_T2D_gw	0.0493663	16.9212	914
AKT1S1	PGS_T2D_gw	0.008555	0.880218	441
AKT2	PGS_T2D_gw	-0.0059678	0.527084	333
AKT3	PGS_T2D_gw	-0.0108696	1.22617	518
ALCAM	PGS_T2D_gw	0.00581924	0.571921	328
ALDH1A1	PGS_T2D_gw	0.0654254	32.5745	961
ALDH2	PGS_T2D_gw	0.0184351	2.8547	671
ALDH3A1	PGS_T2D_gw	0.0362338	10.2399	854
ALDH5A1	PGS_T2D_gw	0.0126988	1.56944	563
ALMS1	PGS_T2D_gw	-0.00882526	0.901643	455
ALPI	PGS_T2D_gw	0.0035169	0.260413	207
ALPP	PGS_T2D_gw	-0.0033733	0.254369	196
AMBN	PGS_T2D_gw	-0.00381153	0.292644	223
AMBP	PGS_T2D_gw	0.0380152	12.2302	873
AMDHD2	PGS_T2D_gw	-0.000909072	0.0598761	54
AMFR	PGS_T2D_gw	0.0137191	1.69831	582
AMIGO1	PGS_T2D_gw	-0.00946761	0.979577	475
AMIGO2	PGS_T2D_gw	0.00735834	0.699483	397
AMN	PGS_T2D_gw	0.0271428	5.5335	778
AMOT	PGS_T2D_gw	0.056588	25.4395	941
AMOTL2	PGS_T2D_gw	0.00340635	0.258112	199
AMPD3	PGS_T2D_gw	0.0197722	3.4581	688
AMY1A_AMY1B_AMY1C	PGS_T2D_gw	-0.0529138	18.9483	933
AMY2A	PGS_T2D_gw	-0.0542346	19.8502	934
AMY2B	PGS_T2D_gw	-0.0543626	19.2645	935
ANG	PGS_T2D_gw	0.0378695	11.2492	863
ANGPT1	PGS_T2D_gw	-0.0057217	0.490034	320
ANGPT2	PGS_T2D_gw	0.034052	8.96503	838
ANGPTL1	PGS_T2D_gw	0.000337759	0.0211006	19
ANGPTL2	PGS_T2D_gw	0.0770224	40.2204	978
ANGPTL3	PGS_T2D_gw	-0.0309483	8.65429	813
ANGPTL4	PGS_T2D_gw	0.0199835	3.53577	703
ANGPTL7	PGS_T2D_gw	0.0351385	9.45435	846
ANK2	PGS_T2D_gw	-0.0171651	2.46872	650
ANKMY2	PGS_T2D_gw	-0.00612372	0.54525	339
ANKRA2	PGS_T2D_gw	-0.00502056	0.412	291
ANKRD54	PGS_T2D_gw	0.0124269	1.55035	559
ANP32C	PGS_T2D_gw	0.00333467	0.24708	197
ANPEP	PGS_T2D_gw	0.0185083	2.95458	672
ANXA1	PGS_T2D_gw	0.0259483	5.27692	764
ANXA10	PGS_T2D_gw	0.0121553	1.50134	555
ANXA11	PGS_T2D_gw	-0.00885246	0.906439	451
ANXA2	PGS_T2D_gw	0.0307365	6.80953	806
ANXA3	PGS_T2D_gw	0.0048045	0.398404	271
ANXA4	PGS_T2D_gw	-0.00578658	0.502353	322
ANXA5	PGS_T2D_gw	0.0115709	1.37608	542
AOC1	PGS_T2D_gw	0.014215	1.83027	594
AOC3	PGS_T2D_gw	0.0150288	2.26513	616
AP1G2	PGS_T2D_gw	0.011448	1.37147	532
AP2B1	PGS_T2D_gw	0.00256116	0.180933	149
AP3B1	PGS_T2D_gw	0.0091488	0.972931	461
AP3S2	PGS_T2D_gw	0.00799967	0.806139	418
APBB1IP	PGS_T2D_gw	0.0429793	13.4611	888
APCS	PGS_T2D_gw	0.0534557	22.9351	931
APEX1	PGS_T2D_gw	0.0293588	6.78652	794
APLP1	PGS_T2D_gw	-0.0364255	10.4552	861
APOA1	PGS_T2D_gw	-0.0487342	19.225	915
APOA2	PGS_T2D_gw	-0.055827	24.2102	945
APOA4	PGS_T2D_gw	0.0188147	3.22092	686
APOB	PGS_T2D_gw	0.00132073	0.089007	80
APOBR	PGS_T2D_gw	-0.030212	6.67161	805
APOC1	PGS_T2D_gw	-0.0558516	25.9685	946
APOD	PGS_T2D_gw	-0.0860334	52.4361	988
APOE	PGS_T2D_gw	0.00304792	0.23797	181
APOF	PGS_T2D_gw	-0.109549	96.9473	999
APOH	PGS_T2D_gw	0.00689622	0.639049	375
APOL1	PGS_T2D_gw	0.016481	2.49042	642
APOM	PGS_T2D_gw	-0.0593885	26.27	954
APP	PGS_T2D_gw	-0.00453731	0.365349	262
APPL2	PGS_T2D_gw	-0.00504255	0.426324	289
APRT	PGS_T2D_gw	0.00550636	0.482259	311
ARAF	PGS_T2D_gw	0.00307344	0.228482	177
AREG	PGS_T2D_gw	0.0417687	12.9715	886
ARF6	PGS_T2D_gw	0.0157416	2.24032	626
ARFIP1	PGS_T2D_gw	-0.00671204	0.627221	368
ARG1	PGS_T2D_gw	0.0062082	0.573645	344
ARG2	PGS_T2D_gw	-0.00307466	0.225613	177
ARHGAP1	PGS_T2D_gw	-0.0168457	2.46536	646
ARHGAP25	PGS_T2D_gw	0.00992375	1.05566	488
ARHGAP30	PGS_T2D_gw	-0.0147193	1.95328	607
ARHGAP45	PGS_T2D_gw	0.00559505	0.489192	317
ARHGAP5	PGS_T2D_gw	-0.00494172	0.395586	281
ARHGEF1	PGS_T2D_gw	0.0101081	1.11537	496
ARHGEF10	PGS_T2D_gw	0.00341963	0.265597	202
ARHGEF12	PGS_T2D_gw	0.00134192	0.0902526	79
ARHGEF5	PGS_T2D_gw	-0.00391018	0.294938	228
ARID3A	PGS_T2D_gw	-0.00100916	0.0640022	60
ARID4B	PGS_T2D_gw	0.0021011	0.143426	120
ARL13B	PGS_T2D_gw	-0.00176539	0.118169	100
ARL2BP	PGS_T2D_gw	-0.011493	1.33184	536
ARMCX2	PGS_T2D_gw	-0.00663832	0.593114	365
ARNT	PGS_T2D_gw	-0.00747181	0.705361	401
ARNTL	PGS_T2D_gw	-0.00408522	0.313703	241
ARSA	PGS_T2D_gw	0.047801	16.6837	909
ARSB	PGS_T2D_gw	0.0241937	4.54005	743
ART3	PGS_T2D_gw	-0.0423473	15.9808	890
ART5	PGS_T2D_gw	-0.0083151	0.809297	430
ARTN	PGS_T2D_gw	-0.00150609	0.0987511	90
ASAH1	PGS_T2D_gw	0.0243857	4.67455	747
ASAH2	PGS_T2D_gw	0.0632439	28.7825	959
ASGR1	PGS_T2D_gw	0.0822055	49.564	984
ASGR2	PGS_T2D_gw	0.00593965	0.552781	345
ASPN	PGS_T2D_gw	-0.00689294	0.684906	380
ASPSCR1	PGS_T2D_gw	0.00333576	0.260166	198
ASRGL1	PGS_T2D_gw	-0.00382201	0.292459	220
ASS1	PGS_T2D_gw	0.0536795	21.3724	932
ATF2	PGS_T2D_gw	-0.00270848	0.191827	158
ATF4	PGS_T2D_gw	-0.00272273	0.193547	159
ATG16L1	PGS_T2D_gw	0.00764391	0.751321	405
ATG4A	PGS_T2D_gw	0.0114643	1.38122	533
ATOX1	PGS_T2D_gw	0.0174286	2.61954	654
ATP1B1	PGS_T2D_gw	-0.00760091	0.723411	407
ATP1B2	PGS_T2D_gw	-0.0123199	1.4595	558
ATP1B3	PGS_T2D_gw	-0.0112974	1.26057	527
ATP1B4	PGS_T2D_gw	-0.000512405	0.031279	29
ATP2B4	PGS_T2D_gw	-0.00915212	0.919834	459
ATP5F1D	PGS_T2D_gw	-0.00769634	0.727614	408
ATP5IF1	PGS_T2D_gw	0.00215872	0.150806	127
ATP5PO	PGS_T2D_gw	-7.39263e-05	0.00443039	5
ATP6AP2	PGS_T2D_gw	0.00515956	0.429405	296
ATP6V1D	PGS_T2D_gw	-0.00583964	0.502809	327
ATP6V1F	PGS_T2D_gw	-0.0076301	0.739672	406
ATP6V1G1	PGS_T2D_gw	0.00970369	1.0499	485
ATP6V1G2	PGS_T2D_gw	0.00748965	0.691708	398
ATRAID	PGS_T2D_gw	0.00440785	0.378267	263
ATRN	PGS_T2D_gw	0.068492	33.2949	967
ATXN10	PGS_T2D_gw	-0.00808597	0.793088	421
ATXN2	PGS_T2D_gw	0.00251579	0.176758	147
ATXN2L	PGS_T2D_gw	0.011004	1.25492	518
ATXN3	PGS_T2D_gw	0.00647507	0.613845	357
AXIN1	PGS_T2D_gw	0.00285396	0.214825	166
AXL	PGS_T2D_gw	0.00685489	0.651851	375
AZI2	PGS_T2D_gw	0.00621993	0.584484	349
AZU1	PGS_T2D_gw	0.0202232	3.33555	693
B2M	PGS_T2D_gw	0.0224462	4.79799	738
B3GAT3	PGS_T2D_gw	-0.00771947	0.730222	410
B3GNT7	PGS_T2D_gw	0.0492899	18.2904	917
B4GALT1	PGS_T2D_gw	0.0119732	1.52556	556
B4GAT1	PGS_T2D_gw	-0.0377764	10.9201	862
BABAM1	PGS_T2D_gw	-0.00908449	0.928539	461
BACH1	PGS_T2D_gw	0.00763583	0.759117	405
BAG3	PGS_T2D_gw	0.0185596	2.95526	674
BAG4	PGS_T2D_gw	0.00923366	0.97106	464
BAG6	PGS_T2D_gw	0.00155184	0.105492	92
BAIAP2	PGS_T2D_gw	0.0594707	24.0051	949
BAMBI	PGS_T2D_gw	0.00405462	0.331107	246
BANK1	PGS_T2D_gw	0.00527378	0.456394	298
BAP18	PGS_T2D_gw	0.0375597	10.8711	862
BATF	PGS_T2D_gw	-0.00563101	0.472812	318
BAX	PGS_T2D_gw	-0.00185641	0.125161	104
BCAM	PGS_T2D_gw	0.00204737	0.145315	119
BCAN	PGS_T2D_gw	-0.0602725	26.5405	952
BCAT1	PGS_T2D_gw	0.0244466	4.87879	751
BCAT2	PGS_T2D_gw	-0.0145571	1.91125	605
BCHE	PGS_T2D_gw	0.0488072	17.1635	910
BCL2	PGS_T2D_gw	0.0171321	2.62794	652
BCL2L1	PGS_T2D_gw	-0.000305618	0.0189425	15
BCL2L11	PGS_T2D_gw	-0.000296979	0.0181703	14
BCL2L15	PGS_T2D_gw	0.0265871	5.54348	773
BCL7A	PGS_T2D_gw	0.00195063	0.13085	111
BCL7B	PGS_T2D_gw	-0.000869975	0.0552377	48
BCR	PGS_T2D_gw	0.00689494	0.64461	372
BDNF	PGS_T2D_gw	-0.0078046	0.75943	412
BECN1	PGS_T2D_gw	0.019476	3.22612	683
BEX3	PGS_T2D_gw	-0.015777	2.16934	630
BGLAP	PGS_T2D_gw	-0.0363866	10.9739	865
BGN	PGS_T2D_gw	0.00335373	0.256006	200
BHLHE40	PGS_T2D_gw	-0.00721352	0.670517	393
BHMT2	PGS_T2D_gw	-0.00460445	0.369077	267
BID	PGS_T2D_gw	0.0279484	5.99831	786
BIN2	PGS_T2D_gw	-0.00256777	0.186681	149
BIRC2	PGS_T2D_gw	-0.000349368	0.0212594	20
BLMH	PGS_T2D_gw	-0.00664021	0.619138	362
BLNK	PGS_T2D_gw	0.0138804	1.78522	589
BLOC1S2	PGS_T2D_gw	-0.0115502	1.31533	537
BLOC1S3	PGS_T2D_gw	0.000103708	0.00637659	6
BLVRB	PGS_T2D_gw	0.0145134	2.07396	600
BMP10	PGS_T2D_gw	-0.03256	8.48138	829
BMP4	PGS_T2D_gw	0.00342858	0.26532	204
BMP6	PGS_T2D_gw	0.00229463	0.157489	134
BMPER	PGS_T2D_gw	0.0638371	28.9763	962
BNIP2	PGS_T2D_gw	-0.00193592	0.134207	110
BNIP3L	PGS_T2D_gw	0.0111984	1.32447	528
BOC	PGS_T2D_gw	-0.0194655	3.18382	687
BOLA1	PGS_T2D_gw	0.0132667	1.68442	578
BOLA2_BOLA2B	PGS_T2D_gw	0.0137616	1.82287	583
BPIFA2	PGS_T2D_gw	-0.0328196	7.87076	832
BPIFB1	PGS_T2D_gw	-0.0381486	10.9808	865
BPIFB2	PGS_T2D_gw	0.0890644	56.0871	989
BRAP	PGS_T2D_gw	0.00384126	0.300823	221
BRD1	PGS_T2D_gw	-0.0166765	2.42772	645
BRD2	PGS_T2D_gw	-0.00469712	0.400777	284
BRD3	PGS_T2D_gw	-0.00329148	0.242442	195
BRDT	PGS_T2D_gw	-0.000384153	0.0234393	22
BRK1	PGS_T2D_gw	-0.0084788	0.860949	438
BRME1	PGS_T2D_gw	-0.00798453	0.769114	418
BRSK2	PGS_T2D_gw	-0.000684527	0.0439615	39
BSG	PGS_T2D_gw	0.00671119	0.680312	379
BSND	PGS_T2D_gw	-0.00991241	1.04124	492
BST1	PGS_T2D_gw	0.00736811	0.690791	389
BST2	PGS_T2D_gw	0.0373664	10.505	859
BTC	PGS_T2D_gw	-0.00822131	0.812763	430
BTD	PGS_T2D_gw	0.0605	25.5346	950
BTLA	PGS_T2D_gw	-0.00325603	0.239089	193
BTN1A1	PGS_T2D_gw	-0.0010211	0.0653709	61
BTN2A1	PGS_T2D_gw	0.0238754	4.98268	754
BTN3A2	PGS_T2D_gw	-0.0131646	1.69174	574
BTNL10	PGS_T2D_gw	-0.00303468	0.218309	175
C19orf12	PGS_T2D_gw	0.0644533	28.2788	958
C1GALT1C1	PGS_T2D_gw	-0.000670964	0.041752	38
C1QA	PGS_T2D_gw	-0.00871231	0.916275	450
C1QBP	PGS_T2D_gw	-0.00226317	0.159163	134
C1QL2	PGS_T2D_gw	-0.00851628	0.91163	442
C1QTNF1	PGS_T2D_gw	0.0509805	18.1293	920
C1QTNF5	PGS_T2D_gw	0.00665072	0.59843	365
C1QTNF6	PGS_T2D_gw	0.0267321	5.52074	778
C1QTNF9	PGS_T2D_gw	-0.010236	1.10151	500
C1R	PGS_T2D_gw	0.0267964	5.72	779
C1RL	PGS_T2D_gw	0.0596718	25.6746	951
C1S	PGS_T2D_gw	0.0332121	8.41928	833
C2	PGS_T2D_gw	0.077443	43.4195	981
C2CD2L	PGS_T2D_gw	0.0200374	3.25003	697
C2orf69	PGS_T2D_gw	0.000574647	0.0353978	32
C3	PGS_T2D_gw	0.065891	29.2413	964
C4BPB	PGS_T2D_gw	-0.0072696	0.739333	398
C5	PGS_T2D_gw	0.0211345	3.7212	712
C7	PGS_T2D_gw	0.0121545	1.52636	558
C7orf50	PGS_T2D_gw	0.0144731	1.92636	596
C8B	PGS_T2D_gw	0.00854147	0.905263	444
C9	PGS_T2D_gw	-0.0252545	5.5709	774
C9orf40	PGS_T2D_gw	0.0105291	1.2428	509
CA1	PGS_T2D_gw	0.0138663	1.91821	587
CA11	PGS_T2D_gw	0.00193911	0.130922	109
CA12	PGS_T2D_gw	0.00460545	0.383425	269
CA13	PGS_T2D_gw	-0.00325396	0.241443	188
CA14	PGS_T2D_gw	-0.0712234	39.1667	972
CA2	PGS_T2D_gw	0.0168178	2.67769	643
CA3	PGS_T2D_gw	0.0170817	2.77321	650
CA4	PGS_T2D_gw	-0.00927026	0.999917	470
CA5A	PGS_T2D_gw	0.0561396	22.6415	939
CA6	PGS_T2D_gw	-0.0278135	6.50209	785
CA7	PGS_T2D_gw	-0.0147667	2.01654	613
CA8	PGS_T2D_gw	0.00043869	0.0267539	26
CA9	PGS_T2D_gw	-0.0205105	3.65269	705
CABP2	PGS_T2D_gw	-0.0016438	0.108236	96
CACNA1C	PGS_T2D_gw	-0.00455032	0.362103	264
CACNA1H	PGS_T2D_gw	-0.000853509	0.0536058	47
CACNB1	PGS_T2D_gw	-0.00299542	0.213037	171
CACNB3	PGS_T2D_gw	0.00899332	0.942192	457
CACYBP	PGS_T2D_gw	0.00321494	0.239051	186
CADPS	PGS_T2D_gw	-0.00146354	0.095655	88
CALB1	PGS_T2D_gw	-0.0242539	5.02448	753
CALB2	PGS_T2D_gw	0.0383381	11.3217	872
CALCA	PGS_T2D_gw	0.0092571	1.3079	465
CALCB	PGS_T2D_gw	-0.025403	5.24148	767
CALCOCO1	PGS_T2D_gw	-4.63489e-05	0.00292047	3
CALCOCO2	PGS_T2D_gw	0.00513637	0.430298	292
CALY	PGS_T2D_gw	-0.00978565	1.03214	489
CAMKK1	PGS_T2D_gw	0.00611981	0.534024	338
CAMLG	PGS_T2D_gw	-0.00229987	0.160006	135
CAMSAP1	PGS_T2D_gw	0.00810002	0.841887	423
CANT1	PGS_T2D_gw	0.0193089	3.23868	690
CAPG	PGS_T2D_gw	0.0237333	4.49656	738
CAPN3	PGS_T2D_gw	0.0125947	1.55267	562
CAPS	PGS_T2D_gw	0.0101729	1.19686	501
CARHSP1	PGS_T2D_gw	0.010615	1.24268	511
CASC3	PGS_T2D_gw	0.00800553	0.784018	418
CASP1	PGS_T2D_gw	0.0221798	3.87821	721
CASP10	PGS_T2D_gw	0.0134023	1.66177	573
CASP2	PGS_T2D_gw	0.00128473	0.0860755	77
CASP3	PGS_T2D_gw	-0.00162781	0.110493	94
CASP4	PGS_T2D_gw	-0.00109235	0.0695779	65
CASP7	PGS_T2D_gw	-0.00241712	0.171511	140
CASP8	PGS_T2D_gw	-0.0041261	0.334267	243
CASP9	PGS_T2D_gw	-0.00940129	0.974039	471
CASQ2	PGS_T2D_gw	0.00222735	0.153346	131
CAT	PGS_T2D_gw	0.0166968	2.69155	642
CBLIF	PGS_T2D_gw	0.00855923	0.904552	448
CBLN1	PGS_T2D_gw	-0.00760265	0.708401	403
CBLN4	PGS_T2D_gw	0.0364552	9.7105	855
CBS	PGS_T2D_gw	0.0518707	18.8558	928
CBX2	PGS_T2D_gw	-0.00436198	0.340868	253
CC2D1A	PGS_T2D_gw	0.0148065	2.07417	605
CCAR2	PGS_T2D_gw	-0.000495765	0.0307323	27
CCDC134	PGS_T2D_gw	0.00197391	0.138009	115
CCDC28A	PGS_T2D_gw	-0.00211345	0.145354	124
CCDC50	PGS_T2D_gw	-0.0132146	1.64994	572
CCDC80	PGS_T2D_gw	0.0196919	3.90184	697
CCER2	PGS_T2D_gw	-0.00383552	0.303961	229
CCL11	PGS_T2D_gw	0.00505142	0.460407	293
CCL13	PGS_T2D_gw	0.0210298	3.7138	708
CCL14	PGS_T2D_gw	-0.00696189	0.670187	382
CCL15	PGS_T2D_gw	0.0320643	8.20553	828
CCL16	PGS_T2D_gw	0.0532643	23.786	938
CCL17	PGS_T2D_gw	0.00700809	0.657472	381
CCL18	PGS_T2D_gw	0.0253602	5.22557	760
CCL19	PGS_T2D_gw	0.0241062	4.64873	743
CCL2	PGS_T2D_gw	0.00733869	0.741261	394
CCL20	PGS_T2D_gw	0.0490721	17.4099	912
CCL21	PGS_T2D_gw	0.0377453	10.8594	866
CCL22	PGS_T2D_gw	0.0321657	7.83976	825
CCL23	PGS_T2D_gw	0.014573	2.15519	617
CCL24	PGS_T2D_gw	0.00845407	0.8588	434
CCL25	PGS_T2D_gw	0.0118047	1.47125	543
CCL26	PGS_T2D_gw	0.0017195	0.118051	98
CCL27	PGS_T2D_gw	-0.00443548	0.38995	261
CCL28	PGS_T2D_gw	-0.0290888	6.65497	800
CCL3	PGS_T2D_gw	0.0466288	17.1898	905
CCL4	PGS_T2D_gw	0.0364376	9.7047	850
CCL5	PGS_T2D_gw	0.00717589	0.678687	384
CCL7	PGS_T2D_gw	0.0417487	13.1469	884
CCL8	PGS_T2D_gw	0.00771935	0.753373	407
CCN1	PGS_T2D_gw	0.0321421	8.06826	821
CCN2	PGS_T2D_gw	-0.00462535	0.370988	265
CCN3	PGS_T2D_gw	0.0119283	1.6866	557
CCN4	PGS_T2D_gw	0.0264466	5.61452	776
CCN5	PGS_T2D_gw	0.0285029	7.49876	794
CCND2	PGS_T2D_gw	0.000905167	0.0591377	53
CCNE1	PGS_T2D_gw	-0.000157853	0.00936738	9
CCS	PGS_T2D_gw	0.00249781	0.187474	148
CCT5	PGS_T2D_gw	-0.00617626	0.548702	339
CD101	PGS_T2D_gw	0.0352651	8.8599	842
CD109	PGS_T2D_gw	0.00924207	0.98237	466
CD14	PGS_T2D_gw	0.00130035	0.0890987	79
CD160	PGS_T2D_gw	0.0219653	4.06406	725
CD163	PGS_T2D_gw	0.0572841	23.4733	944
CD164	PGS_T2D_gw	0.0117171	1.39787	541
CD164L2	PGS_T2D_gw	-0.00461189	0.365981	266
CD177	PGS_T2D_gw	0.0185792	2.82463	668
CD1C	PGS_T2D_gw	-0.020536	3.66931	705
CD2	PGS_T2D_gw	0.000920231	0.0584307	52
CD200	PGS_T2D_gw	-0.0481946	17.4255	911
CD200R1	PGS_T2D_gw	0.0122305	1.46229	554
CD207	PGS_T2D_gw	0.0133338	1.69951	582
CD209	PGS_T2D_gw	0.0241876	4.68622	746
CD22	PGS_T2D_gw	0.0225235	4.33802	728
CD226	PGS_T2D_gw	-0.0145683	1.91437	604
CD244	PGS_T2D_gw	0.019491	3.19321	685
CD248	PGS_T2D_gw	-0.0242419	5.1171	750
CD27	PGS_T2D_gw	0.0192684	3.40981	694
CD274	PGS_T2D_gw	0.0161566	2.44772	638
CD276	PGS_T2D_gw	0.00932425	1.06009	479
CD28	PGS_T2D_gw	0.0294971	6.68249	804
CD2AP	PGS_T2D_gw	0.0224096	4.28947	724
CD300A	PGS_T2D_gw	0.0197383	3.42006	701
CD300C	PGS_T2D_gw	0.0219517	4.28524	734
CD300E	PGS_T2D_gw	0.0238953	5.01634	748
CD300LF	PGS_T2D_gw	0.00798889	0.850521	432
CD300LG	PGS_T2D_gw	-0.0557371	24.1314	942
CD302	PGS_T2D_gw	0.0223761	4.67592	736
CD33	PGS_T2D_gw	0.00975723	1.0163	478
CD34	PGS_T2D_gw	-0.0524727	20.1377	931
CD36	PGS_T2D_gw	0.0100277	1.11096	501
CD38	PGS_T2D_gw	0.0242045	6.90367	751
CD3D	PGS_T2D_gw	-0.00731372	0.679874	395
CD3E	PGS_T2D_gw	-0.00103386	0.0660083	62
CD3G	PGS_T2D_gw	0.00265171	0.185198	153
CD4	PGS_T2D_gw	0.0299434	7.16531	808
CD40	PGS_T2D_gw	0.010781	1.23397	517
CD40LG	PGS_T2D_gw	-0.0078684	0.761064	413
CD46	PGS_T2D_gw	0.000594688	0.0382866	35
CD48	PGS_T2D_gw	0.0174323	2.66259	657
CD5	PGS_T2D_gw	0.0169358	2.65614	653
CD55	PGS_T2D_gw	-0.0102298	1.17902	509
CD58	PGS_T2D_gw	-0.0325095	8.11795	830
CD59	PGS_T2D_gw	0.0279373	7.04134	793
CD5L	PGS_T2D_gw	-0.00189092	0.130561	108
CD6	PGS_T2D_gw	0.0134021	1.77101	576
CD63	PGS_T2D_gw	0.0226803	4.02009	727
CD69	PGS_T2D_gw	0.0018678	0.126711	105
CD7	PGS_T2D_gw	0.00131228	0.0865039	78
CD70	PGS_T2D_gw	-0.00366166	0.29303	216
CD72	PGS_T2D_gw	0.0272051	5.8506	784
CD74	PGS_T2D_gw	0.0493353	19.5809	922
CD79B	PGS_T2D_gw	0.00795147	0.809983	419
CD80	PGS_T2D_gw	0.0488352	18.4174	914
CD82	PGS_T2D_gw	-0.0128105	1.57732	566
CD83	PGS_T2D_gw	0.0300006	7.27975	811
CD84	PGS_T2D_gw	-0.00935043	0.981588	469
CD86	PGS_T2D_gw	-0.00629157	0.588844	356
CD8A	PGS_T2D_gw	0.0327764	8.01694	828
CD93	PGS_T2D_gw	-0.0308	7.23994	816
CD99	PGS_T2D_gw	-0.00941968	1.30152	482
CD99L2	PGS_T2D_gw	0.021245	3.84919	717
CDA	PGS_T2D_gw	0.042387	13.2629	884
CDAN1	PGS_T2D_gw	-0.00420206	0.33237	248
CDC123	PGS_T2D_gw	-0.00395837	0.300689	235
CDC25A	PGS_T2D_gw	-0.00961722	1.00275	484
CDC26	PGS_T2D_gw	-0.0023166	0.165917	136
CDC27	PGS_T2D_gw	0.00352821	0.267272	207
CDC37	PGS_T2D_gw	-0.000558837	0.0352155	31
CDC42BPB	PGS_T2D_gw	0.00342049	0.269739	203
CDCP1	PGS_T2D_gw	0.0352267	11.5451	847
CDH1	PGS_T2D_gw	0.0479538	16.4797	911
CDH15	PGS_T2D_gw	0.0467143	21.4982	907
CDH17	PGS_T2D_gw	0.025619	5.25038	767
CDH2	PGS_T2D_gw	0.0717905	42.0923	974
CDH22	PGS_T2D_gw	-0.0180619	2.76244	666
CDH23	PGS_T2D_gw	-0.0262458	5.33272	772
CDH3	PGS_T2D_gw	-0.0127484	1.69604	573
CDH4	PGS_T2D_gw	0.0027766	0.196817	162
CDH5	PGS_T2D_gw	-0.00489381	0.419076	286
CDH6	PGS_T2D_gw	-0.00743603	0.729885	401
CDHR1	PGS_T2D_gw	0.00157871	0.104473	93
CDHR2	PGS_T2D_gw	0.0886967	71.0958	987
CDHR5	PGS_T2D_gw	0.0594467	24.7497	950
CDK1	PGS_T2D_gw	0.00955391	1.01167	484
CDK5RAP3	PGS_T2D_gw	0.00229113	0.160507	135
CDKL5	PGS_T2D_gw	-0.0159376	2.18138	630
CDKN1A	PGS_T2D_gw	0.0179511	2.77527	661
CDKN2D	PGS_T2D_gw	0.00200481	0.138345	114
CDNF	PGS_T2D_gw	-0.0175413	2.83825	662
CDON	PGS_T2D_gw	0.0334101	8.81968	834
CDSN	PGS_T2D_gw	0.0118883	1.47894	550
CEACAM1	PGS_T2D_gw	0.00726262	0.75146	408
CEACAM16	PGS_T2D_gw	0.0264086	5.57665	772
CEACAM18	PGS_T2D_gw	-0.0117637	1.36484	541
CEACAM19	PGS_T2D_gw	0.00381425	0.308442	227
CEACAM20	PGS_T2D_gw	0.00471562	0.384989	273
CEACAM21	PGS_T2D_gw	0.00827791	0.817363	428
CEACAM3	PGS_T2D_gw	0.00106337	0.0677207	64
CEACAM5	PGS_T2D_gw	0.0119088	1.38046	543
CEACAM6	PGS_T2D_gw	-0.00663175	0.622573	368
CEACAM8	PGS_T2D_gw	0.0176048	2.83417	664
CEBPA	PGS_T2D_gw	0.0121484	1.42982	551
CEBPB	PGS_T2D_gw	0.0248126	4.91382	753
CELA2A	PGS_T2D_gw	-0.010649	1.22008	515
CELA3A	PGS_T2D_gw	-0.0183863	2.92981	672
CELSR2	PGS_T2D_gw	0.00404067	0.324156	242
CEMIP2	PGS_T2D_gw	0.0571023	22.231	945
CEND1	PGS_T2D_gw	-0.0125896	1.51053	561
CENPF	PGS_T2D_gw	0.0120565	1.5603	549
CENPJ	PGS_T2D_gw	-0.0150806	2.03899	615
CEP112	PGS_T2D_gw	0.0137826	1.71821	584
CEP152	PGS_T2D_gw	0.0102822	1.11539	504
CEP164	PGS_T2D_gw	-0.00153675	0.100686	91
CEP170	PGS_T2D_gw	0.000969914	0.0634793	57
CEP20	PGS_T2D_gw	0.0146299	1.92047	603
CEP290	PGS_T2D_gw	0.00367567	0.278832	217
CEP350	PGS_T2D_gw	0.00127151	0.0826383	77
CEP43	PGS_T2D_gw	0.0104931	1.16094	507
CEP85	PGS_T2D_gw	0.00318945	0.240932	185
CERT	PGS_T2D_gw	0.00736786	0.694214	396
CES1	PGS_T2D_gw	0.0917847	58.6068	991
CES2	PGS_T2D_gw	0.0663537	30.5114	963
CES3	PGS_T2D_gw	0.0493953	17.3292	913
CETN2	PGS_T2D_gw	-0.00187491	0.124939	103
CETN3	PGS_T2D_gw	0.00564758	0.48854	318
CFB	PGS_T2D_gw	0.0760609	41.1126	980
CFC1	PGS_T2D_gw	-0.00861987	0.877476	447
CFD	PGS_T2D_gw	0.00683922	0.693869	384
CFH	PGS_T2D_gw	0.0885106	51.723	988
CFHR2	PGS_T2D_gw	0.00389436	0.303641	231
CFHR4	PGS_T2D_gw	-0.0160078	2.24894	629
CFHR5	PGS_T2D_gw	-0.0132776	1.71232	581
CFI	PGS_T2D_gw	0.082099	49.216	983
CFP	PGS_T2D_gw	0.0509056	19.4272	925
CGA	PGS_T2D_gw	-0.00542484	0.708528	300
CGB3_CGB5_CGB8	PGS_T2D_gw	-0.00904853	1.08666	463
CGN	PGS_T2D_gw	-0.00251913	0.176632	147
CGREF1	PGS_T2D_gw	0.0241188	4.74339	751
CHAC2	PGS_T2D_gw	0.00461314	0.372674	264
CHAD	PGS_T2D_gw	-0.0665703	33.0692	967
CHCHD10	PGS_T2D_gw	0.0459075	18.6084	905
CHCHD6	PGS_T2D_gw	0.027678	6.18388	789
CHEK2	PGS_T2D_gw	-0.00244732	0.171815	142
CHGA	PGS_T2D_gw	-0.028535	6.68562	795
CHGB	PGS_T2D_gw	-0.0439179	15.0564	897
CHI3L1	PGS_T2D_gw	0.0228715	4.52934	736
CHIT1	PGS_T2D_gw	-0.0142246	2.02473	598
CHL1	PGS_T2D_gw	-0.0516055	18.9578	927
CHM	PGS_T2D_gw	-0.00341173	0.256419	201
CHMP1A	PGS_T2D_gw	0.00350766	0.261817	204
CHMP6	PGS_T2D_gw	0.0111471	1.30181	524
CHP1	PGS_T2D_gw	0.00225701	0.155285	133
CHRDL1	PGS_T2D_gw	-0.00925354	1.20898	478
CHRDL2	PGS_T2D_gw	0.0373056	10.7564	858
CHRM1	PGS_T2D_gw	-0.00699329	0.647267	383
CIAPIN1	PGS_T2D_gw	0.00603177	0.542678	336
CILP	PGS_T2D_gw	0.0536843	22.5464	935
CINP	PGS_T2D_gw	-0.00926263	0.966814	469
CIRBP	PGS_T2D_gw	0.00121719	0.0810024	72
CIT	PGS_T2D_gw	0.0214513	3.7683	713
CKAP4	PGS_T2D_gw	0.00864421	0.943273	455
CKB	PGS_T2D_gw	-0.118233	103.76	999
CKMT1A_CKMT1B	PGS_T2D_gw	0.0141414	1.81938	590
CLASP1	PGS_T2D_gw	-0.00564806	0.475628	319
CLC	PGS_T2D_gw	0.0062435	0.574024	347
CLEC10A	PGS_T2D_gw	0.00124183	0.0824775	74
CLEC11A	PGS_T2D_gw	-0.0086987	0.910835	452
CLEC12A	PGS_T2D_gw	0.00477741	0.382956	273
CLEC14A	PGS_T2D_gw	-0.00747232	0.779138	408
CLEC1A	PGS_T2D_gw	-0.015346	2.21326	625
CLEC1B	PGS_T2D_gw	0.00604866	0.530951	336
CLEC2L	PGS_T2D_gw	-0.00768849	0.723938	406
CLEC3B	PGS_T2D_gw	-0.0101012	1.183	504
CLEC4A	PGS_T2D_gw	-0.0361102	9.74853	854
CLEC4C	PGS_T2D_gw	0.00831663	0.82434	429
CLEC4D	PGS_T2D_gw	0.021766	4.12858	728
CLEC4G	PGS_T2D_gw	0.0416699	12.5003	882
CLEC4M	PGS_T2D_gw	0.0127243	1.59516	564
CLEC5A	PGS_T2D_gw	-0.0204999	3.7836	706
CLEC6A	PGS_T2D_gw	0.0207902	3.66647	715
CLEC7A	PGS_T2D_gw	0.0072189	0.712756	396
CLGN	PGS_T2D_gw	0.014501	1.89914	603
CLIC5	PGS_T2D_gw	-0.00126954	0.0823593	76
CLINT1	PGS_T2D_gw	-0.00339608	0.250222	199
CLIP2	PGS_T2D_gw	0.00134535	0.0904344	79
CLMP	PGS_T2D_gw	0.0157952	2.70845	635
CLNS1A	PGS_T2D_gw	0.00230649	0.164498	137
CLPP	PGS_T2D_gw	0.0145752	1.92944	602
CLPS	PGS_T2D_gw	-0.0194743	3.19799	689
CLSPN	PGS_T2D_gw	-0.0100095	1.06448	496
CLSTN1	PGS_T2D_gw	0.00941217	0.981387	474
CLSTN2	PGS_T2D_gw	0.0110424	1.28831	521
CLSTN3	PGS_T2D_gw	0.0237262	4.55494	741
CLTA	PGS_T2D_gw	-0.00398304	0.311111	237
CLU	PGS_T2D_gw	0.0145143	2.09822	611
CLUL1	PGS_T2D_gw	-0.0546834	22.3342	934
CMC1	PGS_T2D_gw	0.00471285	0.388237	269
CMIP	PGS_T2D_gw	0.00238606	0.17052	140
CNDP1	PGS_T2D_gw	0.0349288	9.13015	846
CNGB3	PGS_T2D_gw	-0.00851273	0.839007	438
CNP	PGS_T2D_gw	0.00646045	0.585811	356
CNPY2	PGS_T2D_gw	-0.00533858	0.444814	302
CNPY4	PGS_T2D_gw	-0.000136201	0.00824558	8
CNST	PGS_T2D_gw	0.0071713	0.683879	387
CNTF	PGS_T2D_gw	-0.00493656	0.403292	285
CNTN1	PGS_T2D_gw	-0.000305142	0.0204566	16
CNTN2	PGS_T2D_gw	-0.00216516	0.155703	126
CNTN3	PGS_T2D_gw	0.0838794	55.6936	984
CNTN4	PGS_T2D_gw	-0.00172869	0.120727	99
CNTN5	PGS_T2D_gw	-0.0319842	8.54631	820
CNTNAP2	PGS_T2D_gw	-0.0157237	2.30938	624
CNTNAP4	PGS_T2D_gw	-0.00787259	0.744535	413
COCH	PGS_T2D_gw	0.00908292	0.98557	462
COL15A1	PGS_T2D_gw	0.00318375	0.25925	195
COL18A1	PGS_T2D_gw	0.0250486	5.67337	769
COL1A1	PGS_T2D_gw	-0.0381376	10.8376	864
COL24A1	PGS_T2D_gw	0.00449852	0.38508	269
COL28A1	PGS_T2D_gw	0.00679522	0.624848	372
COL2A1	PGS_T2D_gw	-0.00886264	0.889413	451
COL3A1	PGS_T2D_gw	0.0299618	6.89909	807
COL4A1	PGS_T2D_gw	-0.0427526	13.0842	887
COL4A4	PGS_T2D_gw	-0.00929914	0.981867	473
COL5A1	PGS_T2D_gw	0.0153401	2.17043	622
COL6A3	PGS_T2D_gw	0.0456152	16.7332	905
COL9A1	PGS_T2D_gw	-0.0321469	8.28994	826
COL9A2	PGS_T2D_gw	-0.00478654	0.387022	275
COLEC12	PGS_T2D_gw	0.0302062	8.31379	813
COMMD1	PGS_T2D_gw	0.00348133	0.26304	203
COMMD9	PGS_T2D_gw	-0.0111946	1.30099	526
COMP	PGS_T2D_gw	0.00513458	0.455749	295
COMT	PGS_T2D_gw	0.0023792	0.165277	137
COPB2	PGS_T2D_gw	-0.00305258	0.224129	177
COPE	PGS_T2D_gw	-0.00742456	0.699033	400
COQ7	PGS_T2D_gw	0.00354035	0.271745	211
CORO1A	PGS_T2D_gw	0.00464986	0.381184	268
CORO6	PGS_T2D_gw	0.0040158	0.314305	240
COX5B	PGS_T2D_gw	0.00725915	0.677218	389
COX6B1	PGS_T2D_gw	0.00811915	0.822342	429
CPA1	PGS_T2D_gw	0.000983502	0.064515	59
CPA2	PGS_T2D_gw	0.00554936	0.479039	314
CPA4	PGS_T2D_gw	-0.0203029	3.35183	701
CPB1	PGS_T2D_gw	0.00326656	0.250993	196
CPB2	PGS_T2D_gw	0.025541	5.24518	763
CPE	PGS_T2D_gw	-0.0349909	8.71358	841
CPLX2	PGS_T2D_gw	-0.00770528	0.740877	413
CPM	PGS_T2D_gw	0.113379	96.2092	998
CPOX	PGS_T2D_gw	-0.00959969	1.02445	483
CPPED1	PGS_T2D_gw	0.018472	2.94846	666
CPQ	PGS_T2D_gw	0.0311688	7.6385	818
CPTP	PGS_T2D_gw	-0.00589402	0.49725	327
CPVL	PGS_T2D_gw	0.018459	2.8241	666
CPXM1	PGS_T2D_gw	0.00394172	0.306348	232
CPXM2	PGS_T2D_gw	0.0213212	4.07784	718
CR1	PGS_T2D_gw	0.0398285	11.717	875
CR2	PGS_T2D_gw	0.025617	5.15284	762
CRACR2A	PGS_T2D_gw	-4.58809e-05	0.0028184	3
CRADD	PGS_T2D_gw	-0.000117644	0.00708644	7
CREB3	PGS_T2D_gw	-0.00478898	0.384286	277
CREBZF	PGS_T2D_gw	-0.0114427	1.32093	539
CREG1	PGS_T2D_gw	0.0431626	13.072	887
CRELD1	PGS_T2D_gw	0.0639238	29.224	960
CRELD2	PGS_T2D_gw	0.0118105	1.40994	542
CRH	PGS_T2D_gw	-0.0493903	16.9013	916
CRHBP	PGS_T2D_gw	0.0471774	16.8941	908
CRHR1	PGS_T2D_gw	-0.00146694	0.0956551	87
CRIM1	PGS_T2D_gw	-0.00960987	1.10312	487
CRIP2	PGS_T2D_gw	0.0490797	18.9893	914
CRISP2	PGS_T2D_gw	-0.0319457	9.8883	817
CRISP3	PGS_T2D_gw	-0.0351038	9.3901	849
CRKL	PGS_T2D_gw	0.000735402	0.0468976	40
CRLF1	PGS_T2D_gw	0.0577322	24.7263	946
CRNN	PGS_T2D_gw	-0.00608129	0.559598	337
CRTAC1	PGS_T2D_gw	-0.0150122	2.28831	612
CRTAM	PGS_T2D_gw	0.00373352	0.291107	218
CRTAP	PGS_T2D_gw	0.00420809	0.326231	247
CRX	PGS_T2D_gw	0.00361406	0.269642	213
CRYBB1	PGS_T2D_gw	0.003133	0.234288	180
CRYBB2	PGS_T2D_gw	-0.0138186	1.88148	591
CRYGD	PGS_T2D_gw	-0.0101234	1.10917	496
CRYM	PGS_T2D_gw	0.0131158	1.59137	570
CRYZL1	PGS_T2D_gw	0.00143667	0.0950363	85
CSDE1	PGS_T2D_gw	-0.00210199	0.14283	120
CSF1	PGS_T2D_gw	0.0470544	16.5697	909
CSF1R	PGS_T2D_gw	0.0411198	12.5232	881
CSF2	PGS_T2D_gw	0.0325356	7.79544	827
CSF2RA	PGS_T2D_gw	0.0242942	4.4449	741
CSF2RB	PGS_T2D_gw	0.00386025	0.297611	229
CSF3	PGS_T2D_gw	0.0267838	5.62046	777
CSF3R	PGS_T2D_gw	0.0219487	3.89164	723
CSH1	PGS_T2D_gw	0.00231435	0.165084	138
CSNK1D	PGS_T2D_gw	-0.0112334	1.26859	525
CSNK2A1	PGS_T2D_gw	-0.0292614	6.69173	800
CSPG4	PGS_T2D_gw	-0.0250264	5.46504	757
CSPG5	PGS_T2D_gw	-0.0208436	3.45409	706
CSRP3	PGS_T2D_gw	0.00986267	1.06924	490
CST1	PGS_T2D_gw	-0.0262692	5.03727	776
CST3	PGS_T2D_gw	0.0330812	9.94952	840
CST5	PGS_T2D_gw	-0.00575618	0.517151	327
CST6	PGS_T2D_gw	-0.0210354	3.90926	712
CST7	PGS_T2D_gw	0.0341514	8.37362	835
CSTB	PGS_T2D_gw	0.0297125	6.85867	805
CTAG1A_CTAG1B	PGS_T2D_gw	-0.0139477	1.78781	590
CTBS	PGS_T2D_gw	0.077558	42.0445	980
CTF1	PGS_T2D_gw	-0.00623243	0.545463	344
CTHRC1	PGS_T2D_gw	0.0375425	13.2513	868
CTLA4	PGS_T2D_gw	-0.00498182	0.421707	290
CTNNA1	PGS_T2D_gw	-0.00105744	0.0674429	63
CTRB1	PGS_T2D_gw	-0.00879442	0.910642	453
CTRC	PGS_T2D_gw	-0.0298461	6.95992	808
CTRL	PGS_T2D_gw	-0.0338688	8.71424	842
CTSB	PGS_T2D_gw	-0.0902308	55.3098	990
CTSC	PGS_T2D_gw	0.0170361	2.62123	652
CTSD	PGS_T2D_gw	0.079899	44.3783	982
CTSE	PGS_T2D_gw	0.0168387	2.49137	649
CTSF	PGS_T2D_gw	-0.00290674	0.218181	168
CTSH	PGS_T2D_gw	0.0249599	4.93068	758
CTSL	PGS_T2D_gw	0.0223004	4.34868	730
CTSO	PGS_T2D_gw	0.0763335	41.2147	979
CTSS	PGS_T2D_gw	0.0549814	16.9001	936
CTSV	PGS_T2D_gw	-0.00740158	0.792097	405
CTSZ	PGS_T2D_gw	0.059171	25.4403	949
CUZD1	PGS_T2D_gw	0.00722023	0.678733	394
CWC15	PGS_T2D_gw	0.0192643	3.10734	679
CX3CL1	PGS_T2D_gw	-0.0340909	9.01554	845
CXADR	PGS_T2D_gw	0.0127123	1.57682	562
CXCL1	PGS_T2D_gw	-0.00476993	0.387433	271
CXCL10	PGS_T2D_gw	0.0251046	5.34053	757
CXCL11	PGS_T2D_gw	0.0120923	1.48632	548
CXCL12	PGS_T2D_gw	-0.0396223	11.3038	875
CXCL13	PGS_T2D_gw	0.040928	12.3349	881
CXCL14	PGS_T2D_gw	0.0101905	1.31506	511
CXCL16	PGS_T2D_gw	0.0310253	7.79495	818
CXCL17	PGS_T2D_gw	0.0090816	1.15824	462
CXCL3	PGS_T2D_gw	-0.0118465	1.39737	540
CXCL5	PGS_T2D_gw	0.00694831	0.671904	379
CXCL6	PGS_T2D_gw	0.0266945	5.54077	776
CXCL8	PGS_T2D_gw	0.0157975	2.28929	626
CXCL8	PGS_T2D_gw	0.0180287	2.80916	664
CXCL8	PGS_T2D_gw	0.0151488	2.09227	614
CXCL8	PGS_T2D_gw	0.0163881	2.4435	635
CXCL9	PGS_T2D_gw	0.00474567	0.437707	276
CYB5A	PGS_T2D_gw	0.00952938	0.973644	475
CYB5R2	PGS_T2D_gw	0.00250553	0.181766	147
CYP24A1	PGS_T2D_gw	0.00345285	0.255867	204
CYTH3	PGS_T2D_gw	-0.0103004	1.0984	502
CYTL1	PGS_T2D_gw	-0.0430557	15.1783	894
DAAM1	PGS_T2D_gw	0.0113589	1.33008	532
DAB2	PGS_T2D_gw	0.00418973	0.331792	245
DAG1	PGS_T2D_gw	0.0241477	4.55348	740
DAND5	PGS_T2D_gw	-0.00179276	0.123902	103
DAPK2	PGS_T2D_gw	0.00231704	0.16251	136
DAPP1	PGS_T2D_gw	-0.00912648	0.954046	460
DARS1	PGS_T2D_gw	-0.00404783	0.318415	238
DBH	PGS_T2D_gw	-0.00639584	0.575831	353
DBI	PGS_T2D_gw	0.00678024	0.613695	366
DBN1	PGS_T2D_gw	-0.00607487	0.543978	337
DBNL	PGS_T2D_gw	0.000777403	0.0498691	43
DCBLD2	PGS_T2D_gw	-0.00851099	0.934732	445
DCC	PGS_T2D_gw	-0.0066468	0.607055	365
DCDC2C	PGS_T2D_gw	0.0100285	1.04214	492
DCLRE1C	PGS_T2D_gw	-0.00406253	0.314083	243
DCN	PGS_T2D_gw	-0.00308041	0.254394	186
DCTD	PGS_T2D_gw	-0.00147546	0.098158	88
DCTN1	PGS_T2D_gw	0.00301877	0.227439	174
DCTN2	PGS_T2D_gw	-0.0108834	1.31087	526
DCTN6	PGS_T2D_gw	0.00404508	0.310638	238
DCTPP1	PGS_T2D_gw	-0.00184714	0.131204	104
DCUN1D1	PGS_T2D_gw	-0.00499721	0.40743	288
DCUN1D2	PGS_T2D_gw	-0.0077311	0.730869	411
DCXR	PGS_T2D_gw	0.0748025	42.4884	976
DDA1	PGS_T2D_gw	-0.000873587	0.055049	49
DDAH1	PGS_T2D_gw	0.0357911	9.47114	849
DDC	PGS_T2D_gw	-0.0066208	0.612948	366
DDHD2	PGS_T2D_gw	0.00232516	0.168093	135
DDI2	PGS_T2D_gw	0.00949807	1.07136	475
DDR1	PGS_T2D_gw	0.0001631	0.010206	10
DDT	PGS_T2D_gw	0.0374642	10.9139	859
DDX1	PGS_T2D_gw	0.000699529	0.0443828	39
DDX25	PGS_T2D_gw	-0.020969	3.52833	709
DDX39A	PGS_T2D_gw	-0.00555047	0.471868	317
DDX4	PGS_T2D_gw	-0.00260962	0.183093	151
DDX53	PGS_T2D_gw	-0.000792616	0.0497246	45
DDX58	PGS_T2D_gw	0.00839034	0.830773	431
DECR1	PGS_T2D_gw	-0.000109645	0.00665123	7
DEFA1_DEFA1B	PGS_T2D_gw	0.00599997	0.537447	341
DEFB103A_DEFB103B	PGS_T2D_gw	0.0146758	1.96525	610
DEFB104A_DEFB104B	PGS_T2D_gw	-0.00719638	0.727131	388
DEFB116	PGS_T2D_gw	0.000303866	0.0182894	15
DEFB118	PGS_T2D_gw	-0.00571304	0.486428	324
DEFB4A_DEFB4B	PGS_T2D_gw	0.0390697	12.2076	873
DENND2B	PGS_T2D_gw	-0.000937598	0.0592255	54
DENR	PGS_T2D_gw	-0.00189392	0.129355	107
DFFA	PGS_T2D_gw	0.0067481	0.618229	364
DGCR6	PGS_T2D_gw	0.0235837	4.3113	739
DGKA	PGS_T2D_gw	0.000526747	0.0327685	30
DGKZ	PGS_T2D_gw	-0.00873905	0.88016	449
DHODH	PGS_T2D_gw	0.000418546	0.0253981	24
DHPS	PGS_T2D_gw	0.0305813	7.06013	810
DHRS4L2	PGS_T2D_gw	-0.00339408	0.256157	198
DIABLO	PGS_T2D_gw	-0.00316578	0.235317	181
DIPK1C	PGS_T2D_gw	-0.0161223	2.2309	632
DIPK2B	PGS_T2D_gw	-0.0324613	8.82519	829
DKK1	PGS_T2D_gw	0.00109424	0.0709685	65
DKK3	PGS_T2D_gw	-0.0380052	11.5341	867
DKK4	PGS_T2D_gw	0.0214874	3.92119	719
DKKL1	PGS_T2D_gw	-0.0167432	2.49951	641
DLG4	PGS_T2D_gw	-0.00435917	0.355976	254
DLGAP5	PGS_T2D_gw	0.0026803	0.191831	156
DLK1	PGS_T2D_gw	0.0258816	5.61229	770
DLL1	PGS_T2D_gw	0.015078	2.2542	622
DLL4	PGS_T2D_gw	0.0100825	1.08354	499
DMD	PGS_T2D_gw	0.0215709	3.82435	716
DMP1	PGS_T2D_gw	-0.0989307	66.9803	993
DNAJA1	PGS_T2D_gw	-0.00341559	0.251678	201
DNAJA2	PGS_T2D_gw	0.0122513	1.49968	549
DNAJA4	PGS_T2D_gw	0.0138188	1.93	587
DNAJB1	PGS_T2D_gw	0.0208896	3.60785	704
DNAJB14	PGS_T2D_gw	0.00717881	0.678152	386
DNAJB2	PGS_T2D_gw	0.0170522	2.64551	648
DNAJB6	PGS_T2D_gw	0.00852811	0.850428	435
DNAJB8	PGS_T2D_gw	-0.00436344	0.343606	253
DNAJC21	PGS_T2D_gw	-0.00484393	0.405859	278
DNAJC6	PGS_T2D_gw	0.012273	1.49624	555
DNAJC9	PGS_T2D_gw	0.00573683	0.515172	321
DNER	PGS_T2D_gw	-0.0253879	5.39919	768
DNLZ	PGS_T2D_gw	-0.0108637	1.27624	529
DNM1	PGS_T2D_gw	-0.00860902	0.87718	442
DNM3	PGS_T2D_gw	0.0141376	1.90577	595
DNMBP	PGS_T2D_gw	0.013761	1.83807	585
DNPEP	PGS_T2D_gw	0.0176384	2.73343	659
DNPH1	PGS_T2D_gw	0.0156904	2.30577	623
DOC2B	PGS_T2D_gw	-0.00099382	0.0630219	59
DOCK9	PGS_T2D_gw	-0.0100796	1.04235	491
DOK1	PGS_T2D_gw	-0.0057301	0.504427	321
DOK2	PGS_T2D_gw	0.00399852	0.314907	236
DPEP1	PGS_T2D_gw	-0.00504341	0.42175	286
DPEP2	PGS_T2D_gw	-0.0224189	4.80409	748
DPP10	PGS_T2D_gw	-0.00632559	0.588331	354
DPP4	PGS_T2D_gw	-0.0109882	1.34575	521
DPP6	PGS_T2D_gw	0.00890967	0.98018	456
DPP7	PGS_T2D_gw	0.00848341	0.841742	433
DPT	PGS_T2D_gw	0.0210812	4.43399	716
DPY30	PGS_T2D_gw	0.0381182	11.0968	869
DRAXIN	PGS_T2D_gw	-0.0143024	1.94127	596
DRG2	PGS_T2D_gw	-0.00267158	0.192602	155
DSC2	PGS_T2D_gw	0.0100343	1.18988	506
DSCAM	PGS_T2D_gw	0.0416887	12.6518	885
DSG2	PGS_T2D_gw	-0.0609659	27.9	955
DSG3	PGS_T2D_gw	-0.00582059	0.557334	330
DSG4	PGS_T2D_gw	-0.0289398	6.67213	799
DTD1	PGS_T2D_gw	-0.000556822	0.0352158	31
DTNB	PGS_T2D_gw	0.0354449	10.5759	851
DTX2	PGS_T2D_gw	-0.0120657	1.44325	553
DTX3	PGS_T2D_gw	-0.00186927	0.144912	109
DTYMK	PGS_T2D_gw	0.0276728	6.00274	782
DUOX2	PGS_T2D_gw	0.00543293	0.450584	306
DUSP13	PGS_T2D_gw	-0.00323815	0.252556	196
DUSP29	PGS_T2D_gw	0.00283028	0.207141	166
DUSP3	PGS_T2D_gw	-0.00908272	0.926064	458
DUT	PGS_T2D_gw	0.0157199	2.26196	629
DXO	PGS_T2D_gw	-0.00362524	0.281472	215
DYNC1H1	PGS_T2D_gw	0.00438146	0.347435	254
DYNLT1	PGS_T2D_gw	0.0317333	7.34431	816
DYNLT3	PGS_T2D_gw	0.0131036	1.7027	575
EBAG9	PGS_T2D_gw	0.00667508	0.607045	363
EBI3_IL27	PGS_T2D_gw	-0.00941734	1.03651	471
ECE1	PGS_T2D_gw	-0.00873981	0.875203	449
ECHDC3	PGS_T2D_gw	0.0468096	15.8328	902
ECHS1	PGS_T2D_gw	0.0254932	4.96985	761
ECI2	PGS_T2D_gw	0.00285534	0.20225	165
ECM1	PGS_T2D_gw	0.00925176	0.955715	466
ECSCR	PGS_T2D_gw	-0.000901187	0.0584605	53
EDA2R	PGS_T2D_gw	0.0150998	3.36758	628
EDAR	PGS_T2D_gw	-0.0097444	1.02392	480
EDDM3B	PGS_T2D_gw	-0.00786212	1.39564	411
EDEM2	PGS_T2D_gw	-0.0068636	0.614836	371
EDF1	PGS_T2D_gw	0.0112293	1.27422	523
EDIL3	PGS_T2D_gw	-0.00383476	0.302439	223
EDN1	PGS_T2D_gw	0.0206666	3.73963	710
EDNRB	PGS_T2D_gw	0.00380165	0.28964	222
EEF1D	PGS_T2D_gw	0.0177214	2.8046	660
EFCAB14	PGS_T2D_gw	-0.00152797	0.111715	94
EFCAB2	PGS_T2D_gw	0.00234733	0.165128	138
EFEMP1	PGS_T2D_gw	0.00124152	0.0927812	76
EFHD1	PGS_T2D_gw	0.00777786	0.850731	417
EFNA1	PGS_T2D_gw	0.00893992	1.00571	471
EFNA4	PGS_T2D_gw	0.0464758	17.0689	909
EFNB2	PGS_T2D_gw	-0.0165614	2.39419	644
EGF	PGS_T2D_gw	-0.00484289	0.392529	276
EGFL7	PGS_T2D_gw	0.023313	4.44335	735
EGFLAM	PGS_T2D_gw	0.0112746	1.3119	526
EGFR	PGS_T2D_gw	-0.0104779	1.27278	513
EGLN1	PGS_T2D_gw	0.0421814	13.2161	883
EHBP1	PGS_T2D_gw	0.00991662	1.11087	491
EHD3	PGS_T2D_gw	-0.011462	1.31218	531
EIF1AX	PGS_T2D_gw	-0.00552478	0.471177	310
EIF2AK2	PGS_T2D_gw	0.006182	0.55678	341
EIF2AK3	PGS_T2D_gw	-0.00472939	0.394632	274
EIF2S2	PGS_T2D_gw	-0.00197138	0.133189	111
EIF4B	PGS_T2D_gw	0.00735826	0.711957	397
EIF4E	PGS_T2D_gw	0.00389861	0.300739	226
EIF4EBP1	PGS_T2D_gw	0.018794	3.09183	673
EIF4G1	PGS_T2D_gw	0.0169087	2.58724	646
EIF4G3	PGS_T2D_gw	0.0059523	0.540293	335
EIF5	PGS_T2D_gw	-0.00142258	0.0930761	85
EIF5A	PGS_T2D_gw	-0.00838053	0.830366	435
ELAC1	PGS_T2D_gw	0.00219969	0.1551	129
ELAVL4	PGS_T2D_gw	0.0053698	0.442681	302
ELN	PGS_T2D_gw	-0.00676476	1.02403	385
ELOA	PGS_T2D_gw	0.0403562	12.0887	874
ELOB	PGS_T2D_gw	-0.00401114	0.313008	239
ENAH	PGS_T2D_gw	0.0128599	1.62148	569
ENDOU	PGS_T2D_gw	-0.00810009	0.921	425
ENG	PGS_T2D_gw	-0.00562545	0.496149	320
ENO1	PGS_T2D_gw	-0.00560581	0.483877	315
ENO2	PGS_T2D_gw	-0.00218989	0.154118	128
ENO3	PGS_T2D_gw	0.0670376	34.559	967
ENOPH1	PGS_T2D_gw	-0.0097102	1.04093	486
ENOX2	PGS_T2D_gw	0.00217934	0.152755	130
ENPEP	PGS_T2D_gw	0.00540163	0.456378	309
ENPP2	PGS_T2D_gw	0.0114054	1.86813	530
ENPP5	PGS_T2D_gw	-0.0218352	4.32153	717
ENPP6	PGS_T2D_gw	-0.00550516	0.486371	311
ENPP7	PGS_T2D_gw	0.0624737	25.5672	955
ENSA	PGS_T2D_gw	-0.00723085	0.681586	390
ENTPD2	PGS_T2D_gw	0.0252827	4.85133	756
ENTPD5	PGS_T2D_gw	-0.027468	5.78494	784
ENTPD6	PGS_T2D_gw	0.0111743	1.26369	523
ENTR1	PGS_T2D_gw	0.0373675	10.3188	859
EP300	PGS_T2D_gw	-0.00703923	0.646229	382
EPB41L5	PGS_T2D_gw	0.00546621	0.456618	309
EPCAM	PGS_T2D_gw	-0.00969252	1.02055	476
EPGN	PGS_T2D_gw	-0.00596372	0.514989	332
EPHA1	PGS_T2D_gw	0.0435414	15.8884	895
EPHA10	PGS_T2D_gw	-0.000523889	0.0322209	30
EPHA2	PGS_T2D_gw	0.00999196	1.19911	504
EPHA4	PGS_T2D_gw	0.00384879	0.303421	234
EPHB4	PGS_T2D_gw	-0.0124603	1.64808	567
EPHB6	PGS_T2D_gw	-0.0238979	4.77551	752
EPHX2	PGS_T2D_gw	0.0211579	3.50008	707
EPN1	PGS_T2D_gw	-0.0136895	1.75173	586
EPO	PGS_T2D_gw	0.0224328	4.01566	725
EPPK1	PGS_T2D_gw	0.0143897	1.91906	602
EPS8L2	PGS_T2D_gw	0.0441581	15.0508	897
ERBB2	PGS_T2D_gw	0.0749357	43.381	977
ERBB3	PGS_T2D_gw	0.0214926	4.15364	715
ERBB4	PGS_T2D_gw	-0.00810542	0.838675	426
ERBIN	PGS_T2D_gw	0.00571678	0.49571	320
ERC2	PGS_T2D_gw	-0.0100219	1.05659	493
ERCC1	PGS_T2D_gw	0.00385102	0.294888	229
EREG	PGS_T2D_gw	0.00264356	0.185845	152
ERI1	PGS_T2D_gw	0.00376551	0.288638	219
ERMAP	PGS_T2D_gw	0.025799	5.35171	766
ERN1	PGS_T2D_gw	0.033581	8.46892	833
ERP29	PGS_T2D_gw	0.00441189	0.35124	256
ERP44	PGS_T2D_gw	0.0241782	4.6322	744
ERVV-1	PGS_T2D_gw	-0.0076475	0.722136	406
ESAM	PGS_T2D_gw	-0.00673793	0.660429	376
ESM1	PGS_T2D_gw	-0.0729694	37.5272	975
ESPL1	PGS_T2D_gw	-0.00953557	0.992736	481
ESR1	PGS_T2D_gw	-0.0164808	2.30334	636
ESYT2	PGS_T2D_gw	0.0168982	2.56813	649
EVI2B	PGS_T2D_gw	-0.00139867	0.0900081	83
EVI5	PGS_T2D_gw	-0.00120038	0.0783855	70
EVPL	PGS_T2D_gw	-0.00417059	0.330676	249
EXOSC10	PGS_T2D_gw	-0.0011744	0.0746283	69
EXTL1	PGS_T2D_gw	-0.0162339	2.2881	634
EZR	PGS_T2D_gw	0.0452713	14.9866	899
F10	PGS_T2D_gw	0.0382293	11.1529	871
F11	PGS_T2D_gw	0.0224692	4.34749	729
F11R	PGS_T2D_gw	0.0174679	2.59548	654
F12	PGS_T2D_gw	0.0193336	3.14396	682
F13B	PGS_T2D_gw	-0.00693734	0.664895	380
F2	PGS_T2D_gw	0.00140324	0.0961295	87
F2R	PGS_T2D_gw	-0.00140804	0.0926422	84
F3	PGS_T2D_gw	-0.0208797	4.07835	714
F7	PGS_T2D_gw	0.0504041	18.9697	923
F9	PGS_T2D_gw	0.0711527	36.8215	974
FABP1	PGS_T2D_gw	0.071369	37.4291	973
FABP2	PGS_T2D_gw	0.0100657	1.11254	498
FABP3	PGS_T2D_gw	0.0496701	22.2853	924
FABP4	PGS_T2D_gw	0.0678896	38.8958	969
FABP5	PGS_T2D_gw	0.0249708	4.87178	753
FABP6	PGS_T2D_gw	-0.00271124	0.195829	159
FABP9	PGS_T2D_gw	-0.0164049	2.44849	637
FADD	PGS_T2D_gw	-0.00522005	0.437614	296
FAM13A	PGS_T2D_gw	0.00590611	0.532958	334
FAM171A2	PGS_T2D_gw	-0.00216249	0.147706	125
FAM171B	PGS_T2D_gw	-0.00949846	1.01143	477
FAM172A	PGS_T2D_gw	-0.0103852	1.14229	503
FAM20A	PGS_T2D_gw	0.0720039	38.3037	973
FAM3B	PGS_T2D_gw	-0.000147151	0.00934265	9
FAM3C	PGS_T2D_gw	0.0167787	2.78753	656
FAM3D	PGS_T2D_gw	0.0260066	5.26674	769
FAP	PGS_T2D_gw	0.0298046	7.18869	807
FARSA	PGS_T2D_gw	0.0125798	1.50217	559
FAS	PGS_T2D_gw	0.0591798	29.0082	951
FASLG	PGS_T2D_gw	-0.0501051	19.528	919
FBLN2	PGS_T2D_gw	-0.0122846	1.70886	570
FBN2	PGS_T2D_gw	0.0149776	2.03622	616
FBP1	PGS_T2D_gw	0.0557464	22.1988	939
FCAMR	PGS_T2D_gw	0.0917282	60.3637	991
FCAR	PGS_T2D_gw	0.0296213	6.64615	803
FCER1A	PGS_T2D_gw	-0.00408954	0.321942	243
FCER2	PGS_T2D_gw	0.0089863	0.936353	457
FCGR2A	PGS_T2D_gw	0.0167794	2.50627	648
FCGR2B	PGS_T2D_gw	0.0166278	2.34401	638
FCGR3B	PGS_T2D_gw	-0.00188305	0.128661	106
FCN1	PGS_T2D_gw	0.0277137	6.03584	789
FCN2	PGS_T2D_gw	0.0288876	6.21068	793
FCRL1	PGS_T2D_gw	0.0174744	2.70284	658
FCRL2	PGS_T2D_gw	0.0146147	1.99399	605
FCRL3	PGS_T2D_gw	0.0156266	2.14503	624
FCRL5	PGS_T2D_gw	0.034408	9.51722	845
FCRL6	PGS_T2D_gw	0.0119775	1.42824	544
FCRLB	PGS_T2D_gw	0.0171276	2.53626	649
FDX1	PGS_T2D_gw	0.0295863	6.48345	803
FDX2	PGS_T2D_gw	0.00904575	0.922805	460
FEN1	PGS_T2D_gw	0.0262194	5.3607	768
FES	PGS_T2D_gw	-0.00802301	0.780045	419
FETUB	PGS_T2D_gw	0.0549136	22.2423	937
FGA	PGS_T2D_gw	0.0241981	4.89067	746
FGD3	PGS_T2D_gw	-0.000782105	0.0504265	44
FGF12	PGS_T2D_gw	-0.0161632	2.27375	633
FGF16	PGS_T2D_gw	-0.00405983	0.31532	242
FGF19	PGS_T2D_gw	-0.03439	8.62064	836
FGF2	PGS_T2D_gw	0.00387477	0.30095	225
FGF20	PGS_T2D_gw	-0.00980652	1.03158	488
FGF21	PGS_T2D_gw	0.0860997	51.3366	985
FGF23	PGS_T2D_gw	0.0436764	14.4876	895
FGF3	PGS_T2D_gw	0.00179214	0.122014	102
FGF5	PGS_T2D_gw	-0.0093548	1.10021	477
FGF6	PGS_T2D_gw	-0.0118823	1.39402	547
FGF7	PGS_T2D_gw	-0.00403439	0.307604	239
FGF9	PGS_T2D_gw	0.00177619	0.119518	102
FGFBP1	PGS_T2D_gw	-0.0628221	30.0486	959
FGFBP2	PGS_T2D_gw	0.00387262	0.3053	230
FGFBP3	PGS_T2D_gw	-0.0289708	6.5611	793
FGFR2	PGS_T2D_gw	0.0595337	28.9329	953
FGFR4	PGS_T2D_gw	-0.0214491	3.78154	718
FGL1	PGS_T2D_gw	-0.0200749	3.82334	698
FGR	PGS_T2D_gw	0.0267072	5.6357	772
FH	PGS_T2D_gw	-0.00813978	0.785323	424
FHIP2A	PGS_T2D_gw	0.0116971	1.34971	541
FHIT	PGS_T2D_gw	0.000328744	0.0201734	18
FIS1	PGS_T2D_gw	-0.000674644	0.0426654	37
FKBP14	PGS_T2D_gw	0.00223386	0.158084	131
FKBP1B	PGS_T2D_gw	0.0009184	0.0595363	52
FKBP4	PGS_T2D_gw	0.016534	2.35417	635
FKBP5	PGS_T2D_gw	-0.000894227	0.0569528	50
FKBP7	PGS_T2D_gw	0.000914246	0.0569662	51
FKBPL	PGS_T2D_gw	0.00630098	0.568012	346
FLI1	PGS_T2D_gw	0.00936848	0.956918	465
FLRT2	PGS_T2D_gw	0.0150817	2.11223	617
FLT1	PGS_T2D_gw	-0.00890707	0.934987	456
FLT3	PGS_T2D_gw	-0.0143323	1.87652	598
FLT3LG	PGS_T2D_gw	0.0210608	3.90615	708
FLT4	PGS_T2D_gw	0.0249453	4.92886	756
FMNL1	PGS_T2D_gw	0.0298685	6.58995	800
FMR1	PGS_T2D_gw	-0.00465396	0.382451	272
FN1	PGS_T2D_gw	0.0255228	5.28031	763
FNDC1	PGS_T2D_gw	0.0133189	1.7485	580
FNTA	PGS_T2D_gw	0.0145779	1.96013	601
FOLH1	PGS_T2D_gw	-0.00192321	0.129355	108
FOLR1	PGS_T2D_gw	-0.0255333	5.78473	771
FOLR2	PGS_T2D_gw	0.0188172	3.25142	680
FOLR3	PGS_T2D_gw	0.0113788	1.30465	524
FOS	PGS_T2D_gw	0.00389355	0.302006	236
FOSB	PGS_T2D_gw	0.00278478	0.197165	162
FOXJ3	PGS_T2D_gw	0.00366972	0.279173	216
FOXO1	PGS_T2D_gw	-0.00436703	0.350149	252
FOXO3	PGS_T2D_gw	-0.00377695	0.288384	219
FRMD4B	PGS_T2D_gw	-0.00936364	1.01728	473
FRMD7	PGS_T2D_gw	-0.0061026	0.532884	342
FRZB	PGS_T2D_gw	0.00543437	0.485316	313
FSHB	PGS_T2D_gw	-0.00368405	0.452187	212
FST	PGS_T2D_gw	0.000999236	0.0657511	58
FSTL1	PGS_T2D_gw	0.00121271	0.0797372	73
FSTL3	PGS_T2D_gw	0.0379245	12.2218	874
FTCD	PGS_T2D_gw	0.100496	69.8735	994
FUCA1	PGS_T2D_gw	0.0138599	1.80444	587
FUOM	PGS_T2D_gw	0.0888529	55.175	987
FURIN	PGS_T2D_gw	0.0885295	54.5509	987
FUS	PGS_T2D_gw	0.0203561	3.36407	698
FUT1	PGS_T2D_gw	-0.00179104	0.120032	101
FUT3_FUT5	PGS_T2D_gw	-0.00173197	0.126646	101
FUT8	PGS_T2D_gw	-0.00713229	0.656197	383
FXN	PGS_T2D_gw	0.000164792	0.0100611	9
FXYD5	PGS_T2D_gw	0.000527489	0.0325258	30
FYB1	PGS_T2D_gw	0.00759722	0.729061	403
FZD10	PGS_T2D_gw	0.00188915	0.126155	107
FZD8	PGS_T2D_gw	0.00560311	0.476007	319
GABARAP	PGS_T2D_gw	-0.00110472	0.0723416	66
GABARAPL1	PGS_T2D_gw	-0.00582772	0.500778	328
GABRA4	PGS_T2D_gw	-0.0181871	2.72998	665
GAD1	PGS_T2D_gw	-0.00305555	0.222427	178
GAD2	PGS_T2D_gw	-0.0088779	0.891957	453
GADD45B	PGS_T2D_gw	-0.00125713	0.0817501	75
GADD45GIP1	PGS_T2D_gw	0.0113729	1.29785	530
GAGE2A	PGS_T2D_gw	-0.0146366	1.91114	606
GAL	PGS_T2D_gw	-0.0344856	9.32672	839
GALNT10	PGS_T2D_gw	0.0468449	16.2583	906
GALNT2	PGS_T2D_gw	0.0136609	1.87912	588
GALNT3	PGS_T2D_gw	0.0152847	2.06231	618
GALNT5	PGS_T2D_gw	-0.0094187	1.05883	485
GALNT7	PGS_T2D_gw	0.0128544	1.60845	565
GAMT	PGS_T2D_gw	-0.0114954	1.30775	535
GAPDH	PGS_T2D_gw	0.0245897	4.67191	749
GART	PGS_T2D_gw	0.00358991	0.276664	215
GAS2	PGS_T2D_gw	0.043685	13.2254	890
GAS6	PGS_T2D_gw	0.0224775	4.22132	727
GASK1A	PGS_T2D_gw	0.0438197	13.2546	892
GAST	PGS_T2D_gw	0.0122005	1.57486	557
GATA3	PGS_T2D_gw	-0.00718805	0.666889	392
GATD3	PGS_T2D_gw	0.00173718	0.116198	98
GBA	PGS_T2D_gw	0.0134216	1.69023	581
GBP1	PGS_T2D_gw	0.0319316	7.51207	815
GBP2	PGS_T2D_gw	-0.00575178	0.490969	324
GBP4	PGS_T2D_gw	-0.00596467	0.508485	333
GBP6	PGS_T2D_gw	-0.00822628	0.790465	426
GC	PGS_T2D_gw	-0.016903	2.48559	645
GCC1	PGS_T2D_gw	0.0098024	1.07564	487
GCG	PGS_T2D_gw	0.0425041	12.9911	888
GCHFR	PGS_T2D_gw	0.044352	14.8091	896
GCLM	PGS_T2D_gw	1.73442e-05	0.00105134	1
GCNT1	PGS_T2D_gw	0.0217453	3.96439	719
GDF15	PGS_T2D_gw	0.063766	43.0544	966
GDF2	PGS_T2D_gw	-0.019688	3.597	688
GDNF	PGS_T2D_gw	0.037558	10.8067	864
GET3	PGS_T2D_gw	0.00384109	0.301352	228
GFAP	PGS_T2D_gw	-0.0135848	2.12572	593
GFER	PGS_T2D_gw	0.0230942	4.23356	729
GFOD2	PGS_T2D_gw	0.00857219	0.837549	437
GFRA1	PGS_T2D_gw	0.044033	16.3652	901
GFRA2	PGS_T2D_gw	-0.00255182	0.18623	152
GFRA3	PGS_T2D_gw	-0.022889	4.35886	732
GFRAL	PGS_T2D_gw	-0.0266569	5.58578	774
GGA1	PGS_T2D_gw	-0.00494046	0.399302	282
GGACT	PGS_T2D_gw	0.00138948	0.092412	82
GGCT	PGS_T2D_gw	0.00412353	0.332233	245
GGH	PGS_T2D_gw	0.0632609	27.4562	957
GGT1	PGS_T2D_gw	0.078463	48.3977	980
GGT5	PGS_T2D_gw	0.0179703	2.94665	673
GH1	PGS_T2D_gw	-0.0340224	9.28582	832
GH2	PGS_T2D_gw	-0.00911392	0.919337	458
GHR	PGS_T2D_gw	0.0991407	65.8876	995
GHRHR	PGS_T2D_gw	0.00236414	0.162772	139
GHRL	PGS_T2D_gw	-0.0543672	22.6877	937
GID8	PGS_T2D_gw	0.000860422	0.05494	48
GIGYF2	PGS_T2D_gw	0.0106141	1.22039	510
GIMAP7	PGS_T2D_gw	-0.017294	2.63654	655
GIMAP8	PGS_T2D_gw	0.0229345	4.1194	733
GIP	PGS_T2D_gw	-0.00293119	0.225577	170
GIPC2	PGS_T2D_gw	0.0245193	5.26685	754
GIPC3	PGS_T2D_gw	-0.00579909	0.51154	326
GIPR	PGS_T2D_gw	-0.0137147	1.7313	585
GIT1	PGS_T2D_gw	-0.000958237	0.0626542	56
GJA8	PGS_T2D_gw	-0.00631747	0.550221	351
GKN1	PGS_T2D_gw	0.000333138	0.0204191	18
GLA	PGS_T2D_gw	0.0740641	38.88	976
GLB1	PGS_T2D_gw	0.0451113	15.2877	898
GLI2	PGS_T2D_gw	-0.013176	1.61206	573
GLO1	PGS_T2D_gw	0.0164286	2.39376	634
GLOD4	PGS_T2D_gw	0.00529723	0.452726	298
GLP1R	PGS_T2D_gw	-0.0169889	2.4399	648
GLRX	PGS_T2D_gw	0.0174715	2.70113	654
GLRX5	PGS_T2D_gw	0.000912366	0.0580299	51
GLT8D2	PGS_T2D_gw	-0.0057759	0.49199	326
GLYR1	PGS_T2D_gw	0.0143883	1.87138	594
GM2A	PGS_T2D_gw	0.0143573	2.12122	612
GMFG	PGS_T2D_gw	0.00349862	0.269111	208
GMPR	PGS_T2D_gw	0.00150357	0.104855	89
GMPR2	PGS_T2D_gw	0.00966101	1.03833	480
GNAS	PGS_T2D_gw	-0.0050688	0.415238	284
GNE	PGS_T2D_gw	0.0018647	0.126385	105
GNGT1	PGS_T2D_gw	-0.0106663	1.18174	514
GNLY	PGS_T2D_gw	0.0117756	1.42327	544
GNPDA1	PGS_T2D_gw	0.00678437	0.630914	372
GNPDA2	PGS_T2D_gw	-0.00315865	0.237518	184
GOLGA3	PGS_T2D_gw	0.0109125	1.26994	518
GOLM2	PGS_T2D_gw	0.0662166	31.0592	966
GOPC	PGS_T2D_gw	0.00121143	0.0796421	70
GORASP2	PGS_T2D_gw	-0.00137572	0.0919645	82
GOT1	PGS_T2D_gw	0.0157245	2.3609	628
GP1BA	PGS_T2D_gw	-0.0284384	6.10397	790
GP1BB	PGS_T2D_gw	-0.00554614	0.469126	312
GP2	PGS_T2D_gw	-0.0138151	1.79839	586
GP5	PGS_T2D_gw	0.000245151	0.015002	12
GP6	PGS_T2D_gw	-0.00638253	0.566833	351
GPA33	PGS_T2D_gw	0.00191214	0.129332	106
GPC1	PGS_T2D_gw	-0.00393213	0.317368	235
GPC5	PGS_T2D_gw	-0.022031	3.88754	721
GPD1	PGS_T2D_gw	0.0809492	45.7044	982
GPHA2	PGS_T2D_gw	-0.04309	14.2324	895
GPI	PGS_T2D_gw	0.0179838	2.80441	663
GPIHBP1	PGS_T2D_gw	-0.0146237	2.03315	612
GPKOW	PGS_T2D_gw	0.0409798	11.8913	880
GPNMB	PGS_T2D_gw	0.0191633	3.10087	684
GPR101	PGS_T2D_gw	-0.00318633	0.23047	183
GPR158	PGS_T2D_gw	-0.0328368	8.57619	834
GPR15L	PGS_T2D_gw	0.0194797	3.51745	690
GPR37	PGS_T2D_gw	0.0350229	9.55596	849
GPRC5C	PGS_T2D_gw	0.0394165	11.1217	873
GRAP2	PGS_T2D_gw	-0.00203424	0.140243	115
GRHPR	PGS_T2D_gw	0.0196247	3.28857	688
GRIK2	PGS_T2D_gw	-0.000257648	0.0156596	12
GRIN2B	PGS_T2D_gw	0.000968824	0.0614581	57
GRK5	PGS_T2D_gw	0.000261315	0.0158534	13
GRN	PGS_T2D_gw	0.020406	3.50281	703
GRP	PGS_T2D_gw	-0.0236978	4.49713	741
GRPEL1	PGS_T2D_gw	0.0361768	9.599	852
GRSF1	PGS_T2D_gw	-0.00271724	0.192427	158
GSAP	PGS_T2D_gw	-0.0072774	0.678023	393
GSN	PGS_T2D_gw	-0.0478315	16.8861	910
GSR	PGS_T2D_gw	0.0147247	2.11742	610
GSTA1	PGS_T2D_gw	0.109376	81.8109	997
GSTA3	PGS_T2D_gw	0.0934004	57.8276	991
GSTM4	PGS_T2D_gw	0.00588084	0.49894	329
GSTP1	PGS_T2D_gw	-0.0209325	3.58435	713
GSTT2B	PGS_T2D_gw	2.3902e-05	0.00143939	2
GTF2IRD1	PGS_T2D_gw	-0.0103733	1.13218	505
GTPBP2	PGS_T2D_gw	-0.00234241	0.165104	137
GUCA2A	PGS_T2D_gw	-0.0218752	4.18752	727
GUCY2C	PGS_T2D_gw	-0.00509065	0.422758	294
GUK1	PGS_T2D_gw	-0.00585224	0.501887	331
GUSB	PGS_T2D_gw	0.0961564	68.2859	993
GYS1	PGS_T2D_gw	-0.0278267	5.84131	784
GZMA	PGS_T2D_gw	0.0415634	12.5876	882
GZMB	PGS_T2D_gw	0.0149053	2.11803	608
GZMH	PGS_T2D_gw	0.0266062	5.5842	773
H2AP	PGS_T2D_gw	-0.00546549	0.457577	310
HADH	PGS_T2D_gw	-0.000457457	0.0278678	26
HAGH	PGS_T2D_gw	0.0162158	2.59983	633
HAO1	PGS_T2D_gw	0.0673231	33.005	966
HARS1	PGS_T2D_gw	0.0021477	0.15013	125
HAVCR1	PGS_T2D_gw	0.0557122	26.9735	942
HAVCR2	PGS_T2D_gw	0.0276187	6.41537	791
HBEGF	PGS_T2D_gw	0.008647	0.879137	443
HBQ1	PGS_T2D_gw	-0.00386157	0.314354	224
HBZ	PGS_T2D_gw	0.0105509	1.19865	512
HCG22	PGS_T2D_gw	-0.0187092	2.88004	675
HCLS1	PGS_T2D_gw	0.00726568	0.694827	387
HDAC8	PGS_T2D_gw	-0.0114897	1.30024	534
HDAC9	PGS_T2D_gw	-0.00480074	0.383131	274
HDDC2	PGS_T2D_gw	-0.00899872	0.958732	458
HDGF	PGS_T2D_gw	0.00432582	0.340838	249
HDGFL2	PGS_T2D_gw	0.0270287	5.61388	775
HEBP1	PGS_T2D_gw	-0.00275882	0.196842	161
HEG1	PGS_T2D_gw	0.0581667	25.1454	947
HEPACAM2	PGS_T2D_gw	-0.0253233	5.04342	762
HEPH	PGS_T2D_gw	0.0595882	26.0936	953
HEXIM1	PGS_T2D_gw	0.0117244	1.41152	538
HGF	PGS_T2D_gw	0.0871215	55.4778	986
HGFAC	PGS_T2D_gw	-0.0128869	1.63123	566
HGS	PGS_T2D_gw	0.00213864	0.147147	123
HHEX	PGS_T2D_gw	0.0356389	9.39652	847
HIF1A	PGS_T2D_gw	0.000865368	0.0544094	48
HIP1	PGS_T2D_gw	-0.00619914	0.536095	344
HIP1R	PGS_T2D_gw	0.0456311	15.9992	901
HJV	PGS_T2D_gw	0.0642948	28.5588	960
HK2	PGS_T2D_gw	-0.00850143	0.847216	439
HLA-A	PGS_T2D_gw	0.0240355	4.54186	742
HLA-DRA	PGS_T2D_gw	0.0297732	6.73676	802
HLA-E	PGS_T2D_gw	0.0149765	2.17561	616
HMBS	PGS_T2D_gw	0.0172204	2.80665	653
HMCN2	PGS_T2D_gw	0.0239242	4.58023	745
HMGCL	PGS_T2D_gw	0.0022619	0.157162	132
HMGCS1	PGS_T2D_gw	-0.00933251	0.947958	467
HMMR	PGS_T2D_gw	0.00716183	0.655133	387
HMOX1	PGS_T2D_gw	-0.0152242	2.16277	617
HMOX2	PGS_T2D_gw	0.0166075	2.38529	638
HNF1A	PGS_T2D_gw	-0.00534856	0.44429	303
HNMT	PGS_T2D_gw	0.0487976	17.6221	912
HNRNPK	PGS_T2D_gw	0.00743735	0.722719	402
HNRNPUL1	PGS_T2D_gw	0.0275183	6.07256	781
HPCAL1	PGS_T2D_gw	-0.00525599	0.445292	297
HPGDS	PGS_T2D_gw	0.00154164	0.102003	92
HPSE	PGS_T2D_gw	0.00984195	1.05549	490
HRAS	PGS_T2D_gw	-0.00691445	0.626335	374
HRC	PGS_T2D_gw	-0.0456559	14.8378	901
HRG	PGS_T2D_gw	0.0271442	6.03787	787
HS1BP3	PGS_T2D_gw	0.00137228	0.0898454	80
HS3ST3B1	PGS_T2D_gw	0.0174568	2.6583	660
HS6ST1	PGS_T2D_gw	0.0159909	2.35935	632
HS6ST2	PGS_T2D_gw	-0.00505257	0.459414	297
HSBP1	PGS_T2D_gw	0.0003684	0.022478	21
HSD11B1	PGS_T2D_gw	-0.100889	68.4507	995
HSD17B14	PGS_T2D_gw	0.0221735	3.94648	723
HSD17B3	PGS_T2D_gw	0.00410432	0.317204	244
HSDL2	PGS_T2D_gw	0.00530784	0.449499	302
HSP90B1	PGS_T2D_gw	-0.0045147	0.353825	260
HSPA1A	PGS_T2D_gw	0.0192775	3.09274	678
HSPA2	PGS_T2D_gw	0.00650484	0.620148	364
HSPB1	PGS_T2D_gw	0.00975291	1.04938	486
HSPB6	PGS_T2D_gw	0.0410121	16.5355	885
HSPG2	PGS_T2D_gw	0.0201415	3.773	707
HTR1A	PGS_T2D_gw	0.00285263	0.203085	167
HTR1B	PGS_T2D_gw	-0.0115814	1.30634	536
HTRA2	PGS_T2D_gw	-4.89972e-05	0.002988	4
HYAL1	PGS_T2D_gw	0.0181959	2.87883	669
HYOU1	PGS_T2D_gw	-0.00764245	0.780899	415
ICA1	PGS_T2D_gw	-0.00328969	0.246486	192
ICAM1	PGS_T2D_gw	0.0503749	18.4173	922
ICAM2	PGS_T2D_gw	-0.014528	1.93106	600
ICAM3	PGS_T2D_gw	0.00826554	0.837906	430
ICAM4	PGS_T2D_gw	-0.0396218	11.0236	871
ICAM5	PGS_T2D_gw	-0.0099217	1.11534	499
ICOSLG	PGS_T2D_gw	-0.0309005	7.14681	812
ID4	PGS_T2D_gw	-0.009199	0.994832	477
IDI2	PGS_T2D_gw	0.0131537	1.67242	572
IDO1	PGS_T2D_gw	0.0381818	10.8393	867
IDO1	PGS_T2D_gw	0.0318392	7.73327	821
IDO1	PGS_T2D_gw	0.0329883	8.49743	832
IDO1	PGS_T2D_gw	0.0343778	9.07496	840
IDS	PGS_T2D_gw	-0.0247977	4.83954	752
IDUA	PGS_T2D_gw	0.0581719	24.2898	948
IFI30	PGS_T2D_gw	0.0495314	18.6006	917
IFIT1	PGS_T2D_gw	-0.00280457	0.20293	165
IFIT3	PGS_T2D_gw	-0.00308759	0.228736	179
IFNAR1	PGS_T2D_gw	0.00428255	0.34403	251
IFNG	PGS_T2D_gw	0.0137056	1.7452	584
IFNGR1	PGS_T2D_gw	-0.0150702	2.21659	621
IFNGR2	PGS_T2D_gw	0.0572162	22.3441	944
IFNL1	PGS_T2D_gw	0.00073844	0.0463697	41
IFNL2	PGS_T2D_gw	0.000967568	0.0608493	56
IFNLR1	PGS_T2D_gw	0.0443633	14.0827	893
IFNW1	PGS_T2D_gw	-0.0106891	1.16505	513
IFT20	PGS_T2D_gw	-0.00301582	0.21907	174
IGBP1	PGS_T2D_gw	0.0118247	1.45525	543
IGDCC3	PGS_T2D_gw	0.0013609	0.0885345	81
IGDCC4	PGS_T2D_gw	-0.0217234	4.33252	721
IGF1R	PGS_T2D_gw	-0.0045624	0.390905	266
IGF2BP3	PGS_T2D_gw	0.000314352	0.0190153	16
IGF2R	PGS_T2D_gw	0.055709	22.1613	939
IGFBP1	PGS_T2D_gw	-0.105984	79.9383	996
IGFBP2	PGS_T2D_gw	-0.117987	103	999
IGFBP3	PGS_T2D_gw	0.0354137	10.175	851
IGFBP4	PGS_T2D_gw	0.0355262	11.0329	857
IGFBP6	PGS_T2D_gw	0.00262125	0.232011	157
IGFBP7	PGS_T2D_gw	0.017863	3.13723	665
IGFBPL1	PGS_T2D_gw	0.0270201	6.31328	782
IGFL4	PGS_T2D_gw	0.00220378	0.150505	129
IGHMBP2	PGS_T2D_gw	-0.00134911	0.0875639	80
IGLC2	PGS_T2D_gw	0.0253066	5.37686	770
IGLON5	PGS_T2D_gw	-0.00492727	0.392805	280
IGSF21	PGS_T2D_gw	0.0136808	1.84975	583
IGSF3	PGS_T2D_gw	0.0933621	61.6555	992
IGSF8	PGS_T2D_gw	0.0161386	2.3763	634
IGSF9	PGS_T2D_gw	0.129159	116.386	1000
IKBKG	PGS_T2D_gw	0.00279138	0.209422	163
IKZF2	PGS_T2D_gw	-0.00248486	0.172279	143
IL10	PGS_T2D_gw	0.00355461	0.263579	209
IL10RA	PGS_T2D_gw	-0.00330253	0.24234	194
IL10RB	PGS_T2D_gw	0.0456971	16.1724	903
IL11	PGS_T2D_gw	-0.0122594	1.44148	554
IL12A_IL12B	PGS_T2D_gw	0.0340363	8.83574	838
IL12B	PGS_T2D_gw	0.0301953	7.25336	810
IL12RB1	PGS_T2D_gw	0.0251137	4.95064	759
IL12RB2	PGS_T2D_gw	-0.0090618	0.938742	463
IL13	PGS_T2D_gw	-0.0103403	1.12337	505
IL13RA1	PGS_T2D_gw	0.0465589	15.5209	902
IL13RA2	PGS_T2D_gw	-0.0132452	1.66553	579
IL15	PGS_T2D_gw	0.00136699	0.09137	83
IL15RA	PGS_T2D_gw	0.0107437	1.26005	520
IL16	PGS_T2D_gw	0.0485675	17.3706	910
IL17A	PGS_T2D_gw	0.0083639	0.82072	432
IL17C	PGS_T2D_gw	0.0249342	4.94531	755
IL17D	PGS_T2D_gw	-0.0128728	1.85762	568
IL17F	PGS_T2D_gw	-0.000465803	0.0284424	26
IL17RA	PGS_T2D_gw	-0.00438116	0.35262	258
IL17RB	PGS_T2D_gw	-0.0743308	38.6514	977
IL18	PGS_T2D_gw	0.0354133	9.58329	847
IL18BP	PGS_T2D_gw	0.0169004	2.80069	657
IL18R1	PGS_T2D_gw	0.0938929	60.8036	992
IL18RAP	PGS_T2D_gw	-0.00357972	0.270853	211
IL19	PGS_T2D_gw	0.00545942	0.475854	311
IL1A	PGS_T2D_gw	-0.0012638	0.0812316	74
IL1B	PGS_T2D_gw	0.00439774	0.35045	257
IL1R1	PGS_T2D_gw	0.0113522	1.36451	538
IL1R2	PGS_T2D_gw	0.0487014	17.6097	913
IL1RAP	PGS_T2D_gw	-0.0323429	8.11375	825
IL1RL1	PGS_T2D_gw	0.0176603	3.05274	659
IL1RL2	PGS_T2D_gw	0.00137661	0.0946542	82
IL1RN	PGS_T2D_gw	0.0891175	54.8961	989
IL2	PGS_T2D_gw	-0.00603606	0.530496	338
IL20	PGS_T2D_gw	0.0073029	0.673094	391
IL20RA	PGS_T2D_gw	-0.0115026	1.31019	534
IL20RB	PGS_T2D_gw	-0.00804267	0.7821	422
IL21R	PGS_T2D_gw	0.00441574	0.343697	256
IL22	PGS_T2D_gw	0.0139861	1.97715	593
IL22RA1	PGS_T2D_gw	0.0074582	0.713709	402
IL24	PGS_T2D_gw	-0.00839267	0.823226	433
IL25	PGS_T2D_gw	-0.00278987	0.201878	167
IL2RA	PGS_T2D_gw	0.015371	2.21845	626
IL2RB	PGS_T2D_gw	-0.00314381	0.23119	183
IL2RG	PGS_T2D_gw	-0.0052394	0.439032	297
IL3	PGS_T2D_gw	-0.00313383	0.231241	185
IL31	PGS_T2D_gw	-0.00349254	0.258003	205
IL31RA	PGS_T2D_gw	0.00450663	0.361195	261
IL32	PGS_T2D_gw	-0.0402867	12.4847	877
IL33	PGS_T2D_gw	-0.00318155	0.236178	188
IL34	PGS_T2D_gw	0.00555129	0.467351	314
IL36A	PGS_T2D_gw	-0.0121618	1.43199	552
IL36G	PGS_T2D_gw	-0.000138131	0.00841936	8
IL3RA	PGS_T2D_gw	-0.0072575	0.708745	391
IL4	PGS_T2D_gw	0.00240985	0.172259	142
IL4R	PGS_T2D_gw	-0.000980484	0.065978	60
IL5	PGS_T2D_gw	-0.00768743	0.713856	403
IL5RA	PGS_T2D_gw	-0.00184419	0.128227	105
IL6	PGS_T2D_gw	0.0567829	23.0629	943
IL6	PGS_T2D_gw	0.0597164	25.7269	950
IL6	PGS_T2D_gw	0.0630112	28.8173	957
IL6	PGS_T2D_gw	0.0638488	29.4911	959
IL6R	PGS_T2D_gw	0.0081679	0.817258	429
IL6ST	PGS_T2D_gw	0.00622937	0.582084	352
IL7	PGS_T2D_gw	-0.00041704	0.0257402	24
IL7R	PGS_T2D_gw	-0.0411937	11.9524	879
IL9	PGS_T2D_gw	-0.0045441	0.363927	263
ILKAP	PGS_T2D_gw	-0.0015554	0.102564	91
IMMT	PGS_T2D_gw	0.0374198	10.9671	863
IMPA1	PGS_T2D_gw	-0.013397	1.69406	576
IMPACT	PGS_T2D_gw	0.00796378	0.814788	416
IMPG1	PGS_T2D_gw	-0.00194077	0.131403	111
ING1	PGS_T2D_gw	0.0144821	1.90279	602
INHBB	PGS_T2D_gw	0.0399205	12.5147	880
INHBC	PGS_T2D_gw	0.0958704	62.7146	993
INPP1	PGS_T2D_gw	-0.00222783	0.157253	131
INPP5D	PGS_T2D_gw	0.0231456	4.48998	734
INPP5J	PGS_T2D_gw	0.0149874	2.20596	620
INPPL1	PGS_T2D_gw	0.00628116	0.581147	349
INSL3	PGS_T2D_gw	-0.00602781	0.9742	332
INSL4	PGS_T2D_gw	0.0130429	1.69396	575
INSL5	PGS_T2D_gw	0.0425043	14.0442	887
INSR	PGS_T2D_gw	-0.00701843	0.667102	389
IPCEF1	PGS_T2D_gw	0.0195021	3.13308	681
IQGAP2	PGS_T2D_gw	0.0111573	1.31516	525
IRAG2	PGS_T2D_gw	0.00419996	0.337655	248
IRAK1	PGS_T2D_gw	0.00317006	0.238386	182
IRAK4	PGS_T2D_gw	0.000500698	0.0314173	28
ISLR2	PGS_T2D_gw	-0.0165995	2.35599	640
ISM1	PGS_T2D_gw	0.026634	5.62332	774
ISM2	PGS_T2D_gw	-0.00395577	0.316185	240
IST1	PGS_T2D_gw	0.00296717	0.218481	171
ITGA11	PGS_T2D_gw	-0.0435288	14.0884	892
ITGA2	PGS_T2D_gw	-0.016781	2.61015	647
ITGA5	PGS_T2D_gw	0.0598079	26.2476	951
ITGA6	PGS_T2D_gw	-0.0185583	2.86535	670
ITGAL	PGS_T2D_gw	0.0290757	6.63497	802
ITGAM	PGS_T2D_gw	0.018731	3.11379	679
ITGAV	PGS_T2D_gw	-0.0294262	7.43979	804
ITGAX	PGS_T2D_gw	0.00647451	0.574141	358
ITGB1	PGS_T2D_gw	-0.0201896	3.64785	699
ITGB1BP1	PGS_T2D_gw	-0.00163816	0.108621	96
ITGB1BP2	PGS_T2D_gw	-0.000792126	0.0499676	45
ITGB2	PGS_T2D_gw	0.0401078	12.4904	878
ITGB5	PGS_T2D_gw	-0.0175474	2.85941	662
ITGB6	PGS_T2D_gw	0.00161249	0.114771	95
ITGB7	PGS_T2D_gw	0.0236063	4.37865	737
ITGBL1	PGS_T2D_gw	0.0375254	11.7707	870
ITIH1	PGS_T2D_gw	0.00283593	0.209383	168
ITIH3	PGS_T2D_gw	-0.042659	15.0226	889
ITIH4	PGS_T2D_gw	0.00507148	0.452849	292
ITIH5	PGS_T2D_gw	-0.000407739	0.0252185	23
ITM2A	PGS_T2D_gw	-0.00798548	0.806563	424
ITPA	PGS_T2D_gw	-0.00672878	0.618414	369
ITPR1	PGS_T2D_gw	0.00739942	0.685634	394
ITPRIP	PGS_T2D_gw	-0.00951018	0.990754	478
IVD	PGS_T2D_gw	0.00212317	0.144956	123
IZUMO1	PGS_T2D_gw	-0.00620682	0.549067	346
JAM2	PGS_T2D_gw	0.0017966	0.134026	104
JAM3	PGS_T2D_gw	-0.000416311	0.0260868	25
JCHAIN	PGS_T2D_gw	-0.00630567	0.556682	348
JMJD1C	PGS_T2D_gw	-0.0108287	1.17901	516
JPT2	PGS_T2D_gw	-9.54814e-05	0.00582299	6
JUN	PGS_T2D_gw	0.0158389	2.1771	627
KAZALD1	PGS_T2D_gw	-0.00630945	0.562973	349
KAZN	PGS_T2D_gw	0.00328343	0.253476	193
KCNC4	PGS_T2D_gw	-0.00654365	0.57413	360
KCNH2	PGS_T2D_gw	-0.00337475	0.253373	201
KCNIP4	PGS_T2D_gw	-0.00743435	0.694435	398
KCTD5	PGS_T2D_gw	0.0369276	10.0931	856
KDM3A	PGS_T2D_gw	-0.0172019	2.48663	651
KDR	PGS_T2D_gw	0.0295951	6.60344	797
KEL	PGS_T2D_gw	0.0127165	1.66155	563
KHDC3L	PGS_T2D_gw	-0.00618036	0.538369	346
KHK	PGS_T2D_gw	0.0649727	29.3583	961
KIAA0319	PGS_T2D_gw	-0.0522657	19.9438	929
KIAA1549	PGS_T2D_gw	0.00389531	0.299248	230
KIAA1549L	PGS_T2D_gw	-0.0176546	2.65723	661
KIAA2013	PGS_T2D_gw	0.00325194	0.239952	189
KIF1C	PGS_T2D_gw	0.0119549	1.44616	548
KIF20B	PGS_T2D_gw	-0.00643226	0.559121	353
KIF22	PGS_T2D_gw	0.0131023	1.62325	571
KIFBP	PGS_T2D_gw	0.00664685	0.606742	364
KIR2DL2	PGS_T2D_gw	-0.0301132	6.97356	806
KIR2DL3	PGS_T2D_gw	-0.0295082	6.48693	801
KIR2DS4	PGS_T2D_gw	0.00514611	0.416751	288
KIR3DL1	PGS_T2D_gw	0.00103576	0.0656934	62
KIR3DL2	PGS_T2D_gw	-0.00675156	0.598443	367
KIRREL1	PGS_T2D_gw	0.00515153	0.420962	295
KIRREL2	PGS_T2D_gw	-0.0415546	12.6517	886
KIT	PGS_T2D_gw	-0.0372581	10.7152	860
KITLG	PGS_T2D_gw	-0.0515686	18.9846	928
KLB	PGS_T2D_gw	-0.0472039	15.2971	904
KLF4	PGS_T2D_gw	0.0194776	3.16828	687
KLHL41	PGS_T2D_gw	0.00682952	0.659978	374
KLK1	PGS_T2D_gw	-0.027517	5.71031	782
KLK10	PGS_T2D_gw	-0.0145992	1.97945	607
KLK11	PGS_T2D_gw	-0.0179634	2.88463	668
KLK12	PGS_T2D_gw	-0.00274662	0.195204	160
KLK13	PGS_T2D_gw	0.00845365	0.871116	439
KLK14	PGS_T2D_gw	-0.0356292	9.88734	852
KLK15	PGS_T2D_gw	-0.0130739	1.60667	566
KLK3	PGS_T2D_gw	-0.00396817	0.54865	230
KLK4	PGS_T2D_gw	0.00361367	0.32108	218
KLK6	PGS_T2D_gw	-0.0236023	4.69219	742
KLK7	PGS_T2D_gw	-0.0121272	1.48184	558
KLK8	PGS_T2D_gw	-0.00764098	0.765974	409
KLKB1	PGS_T2D_gw	0.0317473	8.01825	820
KLRB1	PGS_T2D_gw	0.0476855	17.5603	915
KLRC1	PGS_T2D_gw	-0.0099714	1.05167	493
KLRD1	PGS_T2D_gw	0.0132771	1.77697	577
KLRF1	PGS_T2D_gw	0.0270804	6.07592	786
KLRK1	PGS_T2D_gw	0.00652264	0.588279	360
KRT14	PGS_T2D_gw	-0.0115693	1.31127	540
KRT17	PGS_T2D_gw	0.00271702	0.194023	160
KRT18	PGS_T2D_gw	0.0885151	57.7087	988
KRT19	PGS_T2D_gw	0.0202636	3.58991	703
KRT5	PGS_T2D_gw	-0.00372197	0.307365	221
KRT6C	PGS_T2D_gw	-0.00200862	0.139106	117
KRT8	PGS_T2D_gw	0.0462803	15.2579	903
KYAT1	PGS_T2D_gw	0.00519115	0.437565	295
KYNU	PGS_T2D_gw	0.0664429	32.114	963
L1CAM	PGS_T2D_gw	-0.0005866	0.0383499	34
L3HYPDH	PGS_T2D_gw	0.00588824	0.516911	330
LACRT	PGS_T2D_gw	-0.0378806	10.5671	863
LACTB2	PGS_T2D_gw	-0.00028151	0.0172383	13
LAG3	PGS_T2D_gw	0.0162555	2.50578	637
LAIR1	PGS_T2D_gw	0.0345078	10.1769	851
LAIR2	PGS_T2D_gw	0.00641397	0.57717	357
LAMA1	PGS_T2D_gw	-0.0165961	2.32913	639
LAMA4	PGS_T2D_gw	-0.0187063	2.98273	674
LAMB1	PGS_T2D_gw	0.0418337	12.4781	884
LAMP1	PGS_T2D_gw	0.0389749	11.2191	874
LAMP2	PGS_T2D_gw	0.0621697	27.4268	956
LAMP3	PGS_T2D_gw	0.010605	1.31132	516
LAMTOR5	PGS_T2D_gw	-0.0192698	3.12514	683
LAP3	PGS_T2D_gw	0.0168995	2.44794	644
LARP1	PGS_T2D_gw	0.00495834	0.417315	284
LAT	PGS_T2D_gw	0.0087702	0.902099	447
LAT2	PGS_T2D_gw	0.00878115	0.907311	445
LATS1	PGS_T2D_gw	0.0122562	1.45968	552
LAYN	PGS_T2D_gw	-0.0112865	1.53641	545
LBP	PGS_T2D_gw	0.0404609	12.248	882
LBR	PGS_T2D_gw	0.0329614	8.14673	827
LCAT	PGS_T2D_gw	0.0709303	35.8944	971
LCN15	PGS_T2D_gw	-0.00253103	0.18642	151
LCN2	PGS_T2D_gw	-0.00381357	0.308023	234
LCP1	PGS_T2D_gw	0.0206829	3.59504	707
LDLR	PGS_T2D_gw	0.080751	46.0513	981
LDLRAP1	PGS_T2D_gw	-0.000559947	0.035733	32
LECT2	PGS_T2D_gw	0.0297095	8.60912	803
LEFTY2	PGS_T2D_gw	-0.00687203	0.696409	374
LEG1	PGS_T2D_gw	-0.0190257	2.99737	684
LELP1	PGS_T2D_gw	-0.00615957	0.532998	343
LEO1	PGS_T2D_gw	0.013292	1.68373	576
LEP	PGS_T2D_gw	0.0724473	49.2672	973
LEPR	PGS_T2D_gw	-0.0719228	36.7739	974
LETM1	PGS_T2D_gw	0.0158443	2.26164	631
LGALS1	PGS_T2D_gw	0.032565	8.42259	830
LGALS3	PGS_T2D_gw	0.0153076	2.3101	619
LGALS3BP	PGS_T2D_gw	0.0687763	33.1607	969
LGALS4	PGS_T2D_gw	0.0586054	26.0682	949
LGALS7_LGALS7B	PGS_T2D_gw	0.00331976	0.270225	202
LGALS8	PGS_T2D_gw	-0.000376794	0.0232978	21
LGALS9	PGS_T2D_gw	0.0540051	23.5279	938
LGMN	PGS_T2D_gw	0.0223323	3.92304	722
LHB	PGS_T2D_gw	-0.00527042	0.474823	298
LHPP	PGS_T2D_gw	0.0186339	3.06736	669
LIF	PGS_T2D_gw	0.0264289	5.23316	773
LIFR	PGS_T2D_gw	0.0147666	2.02547	609
LILRA2	PGS_T2D_gw	0.00635166	0.603892	359
LILRA3	PGS_T2D_gw	0.0236235	4.45025	739
LILRA4	PGS_T2D_gw	-0.00854569	0.842992	438
LILRA5	PGS_T2D_gw	0.0374343	10.5926	865
LILRA6	PGS_T2D_gw	0.0203539	3.49614	704
LILRB1	PGS_T2D_gw	0.0380144	10.9796	866
LILRB2	PGS_T2D_gw	0.0218263	3.92248	719
LILRB4	PGS_T2D_gw	-0.00463943	0.399632	271
LILRB5	PGS_T2D_gw	0.0131547	1.6447	571
LIPF	PGS_T2D_gw	-0.00245223	0.179116	144
LMNB1	PGS_T2D_gw	0.0150326	2.0887	614
LMNB2	PGS_T2D_gw	0.02664	6.12029	780
LMOD1	PGS_T2D_gw	-0.011878	1.70546	554
LMOD1	PGS_T2D_gw	-0.00762528	0.868772	415
LMOD1	PGS_T2D_gw	-0.00980407	1.27971	497
LMOD1	PGS_T2D_gw	-0.00845989	1.02184	446
LMOD2	PGS_T2D_gw	-0.00482448	0.387119	277
LONP1	PGS_T2D_gw	0.0129206	1.59604	567
LPA	PGS_T2D_gw	0.00353781	0.271372	214
LPCAT2	PGS_T2D_gw	0.0222214	4.03005	723
LPL	PGS_T2D_gw	-0.089534	68.5906	989
LPO	PGS_T2D_gw	0.0194255	3.17078	692
LPP	PGS_T2D_gw	-0.00346672	0.262596	206
LRCH4	PGS_T2D_gw	0.0252978	5.06658	757
LRFN2	PGS_T2D_gw	-0.00265222	0.189749	157
LRG1	PGS_T2D_gw	-0.0128534	1.74897	569
LRIG1	PGS_T2D_gw	0.00934084	1.00912	470
LRIG3	PGS_T2D_gw	0.0161511	2.36805	636
LRP1	PGS_T2D_gw	-0.0258373	5.45049	763
LRP11	PGS_T2D_gw	0.0298564	7.24099	810
LRP2	PGS_T2D_gw	-0.00830646	0.817583	432
LRP2BP	PGS_T2D_gw	0.00289722	0.217207	174
LRPAP1	PGS_T2D_gw	0.0245576	4.84931	747
LRRC25	PGS_T2D_gw	0.019667	3.25458	687
LRRC37A2	PGS_T2D_gw	0.0081776	0.805862	425
LRRC38	PGS_T2D_gw	0.0120208	1.46106	547
LRRC59	PGS_T2D_gw	0.0157292	2.26493	629
LRRFIP1	PGS_T2D_gw	0.00580993	0.534937	329
LRRN1	PGS_T2D_gw	-0.00232942	0.16562	138
LRTM1	PGS_T2D_gw	-3.18925e-05	0.00188703	2
LRTM2	PGS_T2D_gw	-0.0474695	16.9117	906
LSM1	PGS_T2D_gw	-0.0136578	1.73404	585
LSM8	PGS_T2D_gw	0.00090414	0.0570702	50
LSP1	PGS_T2D_gw	0.0385322	11.1169	864
LTA	PGS_T2D_gw	-0.00317429	0.237987	180
LTA4H	PGS_T2D_gw	-0.00739957	0.741001	399
LTB	PGS_T2D_gw	-0.00211269	0.148232	122
LTBP2	PGS_T2D_gw	-0.0304601	9.73251	811
LTBP3	PGS_T2D_gw	0.0377233	10.6525	861
LTBR	PGS_T2D_gw	0.000964932	0.0656569	60
LTO1	PGS_T2D_gw	-0.0012242	0.0789631	72
LUZP2	PGS_T2D_gw	-0.0265484	5.66391	775
LXN	PGS_T2D_gw	-0.00407752	0.34402	250
LY6D	PGS_T2D_gw	-0.0198358	3.43904	698
LY75	PGS_T2D_gw	0.0112791	1.29487	527
LY9	PGS_T2D_gw	0.0124114	1.51695	560
LY96	PGS_T2D_gw	0.0323439	7.87268	823
LYAR	PGS_T2D_gw	0.00361807	0.271771	212
LYN	PGS_T2D_gw	0.00401221	0.313319	236
LYPD1	PGS_T2D_gw	-0.00448995	0.352437	259
LYPD3	PGS_T2D_gw	0.00425773	0.345437	252
LYPD8	PGS_T2D_gw	0.00347215	0.262209	208
LYPLA2	PGS_T2D_gw	0.000804846	0.0500346	45
LYSMD3	PGS_T2D_gw	-0.00633936	0.562025	352
LYVE1	PGS_T2D_gw	0.00696694	0.672103	381
LYZL2	PGS_T2D_gw	-0.0034981	0.291408	206
LZTFL1	PGS_T2D_gw	0.010049	1.08689	494
M6PR	PGS_T2D_gw	-0.00557049	0.468926	315
MAD1L1	PGS_T2D_gw	0.0449614	15.207	897
MAEA	PGS_T2D_gw	0.00556173	0.472103	315
MAG	PGS_T2D_gw	-0.0143294	1.90203	604
MAGEA3	PGS_T2D_gw	0.00059045	0.0371759	34
MAGED1	PGS_T2D_gw	-0.0060933	0.53381	340
MAMDC2	PGS_T2D_gw	0.0180849	3.01623	671
MAMDC4	PGS_T2D_gw	0.0511102	18.8463	925
MAN1A2	PGS_T2D_gw	-0.00263175	0.201151	155
MAN2B2	PGS_T2D_gw	0.0556366	21.7626	935
MANEAL	PGS_T2D_gw	0.000300787	0.0184698	16
MANF	PGS_T2D_gw	-0.00147064	0.098422	88
MANSC1	PGS_T2D_gw	-0.0426773	13.6425	893
MANSC4	PGS_T2D_gw	-0.0457748	14.7905	900
MAP1LC3A	PGS_T2D_gw	-0.00920812	0.949347	467
MAP1LC3B2	PGS_T2D_gw	0.00304611	0.220068	176
MAP2	PGS_T2D_gw	0.00643714	0.583267	354
MAP2K1	PGS_T2D_gw	0.0043024	0.35103	251
MAP2K6	PGS_T2D_gw	-0.00663407	0.608235	363
MAP3K5	PGS_T2D_gw	-0.00196988	0.139641	114
MAP4K5	PGS_T2D_gw	0.000262021	0.0160204	12
MAPK13	PGS_T2D_gw	0.0112297	1.29528	533
MAPK9	PGS_T2D_gw	0.0151205	2.10641	613
MAPKAPK2	PGS_T2D_gw	-0.00682866	0.636214	373
MAPRE3	PGS_T2D_gw	-0.0108061	1.17814	515
MAPT	PGS_T2D_gw	-0.000992952	0.0631454	59
MARCO	PGS_T2D_gw	0.0320649	8.03062	824
MARS1	PGS_T2D_gw	0.00689903	0.640098	373
MASP1	PGS_T2D_gw	0.0519757	19.1847	929
MATN2	PGS_T2D_gw	0.0147227	2.08519	608
MATN3	PGS_T2D_gw	-0.0621355	28.4504	958
MAVS	PGS_T2D_gw	-0.000775376	0.0499976	44
MAX	PGS_T2D_gw	-0.00197667	0.133	110
MB	PGS_T2D_gw	0.0239505	6.0052	744
MBL2	PGS_T2D_gw	-0.00692282	0.642383	377
MCAM	PGS_T2D_gw	-0.0367734	10.9045	858
MCEE	PGS_T2D_gw	-0.0165396	2.41066	642
MCEMP1	PGS_T2D_gw	0.00144335	0.0951478	87
MCFD2	PGS_T2D_gw	-0.0104431	1.16298	507
MCTS1	PGS_T2D_gw	-0.00106015	0.0685542	63
MDGA1	PGS_T2D_gw	0.0168187	2.53906	643
MDH1	PGS_T2D_gw	0.0136455	1.80203	582
MDK	PGS_T2D_gw	-0.000412531	0.0261796	24
MDM1	PGS_T2D_gw	-0.00181694	0.122893	103
MECR	PGS_T2D_gw	0.00476218	0.387383	274
MED18	PGS_T2D_gw	-0.00229564	0.159238	134
MED21	PGS_T2D_gw	0.00319936	0.232157	184
MEGF10	PGS_T2D_gw	-0.00811565	0.822835	423
MEGF11	PGS_T2D_gw	-0.00470151	0.375648	268
MEGF9	PGS_T2D_gw	0.0549336	21.3004	936
MELTF	PGS_T2D_gw	-0.00322187	0.247276	190
MENT	PGS_T2D_gw	-0.0694996	37.3467	970
MEP1A	PGS_T2D_gw	0.0648202	30.7021	961
MEP1B	PGS_T2D_gw	0.0522085	18.5781	926
MEPE	PGS_T2D_gw	-0.0192617	3.47336	686
MERTK	PGS_T2D_gw	-0.0095169	1.09685	482
MESD	PGS_T2D_gw	-0.000574106	0.03592	32
MET	PGS_T2D_gw	-0.0730188	39.0001	975
METAP1	PGS_T2D_gw	-0.00161496	0.107086	95
METAP1D	PGS_T2D_gw	-0.00399497	0.309802	235
METAP2	PGS_T2D_gw	0.0135987	1.76803	580
MFAP3	PGS_T2D_gw	-0.00159026	0.104113	93
MFAP3L	PGS_T2D_gw	-0.00152825	0.100318	90
MFAP4	PGS_T2D_gw	0.020351	3.58349	702
MFAP5	PGS_T2D_gw	0.0369309	10.7933	860
MFGE8	PGS_T2D_gw	0.0476442	16.3272	907
MGLL	PGS_T2D_gw	-0.00390171	0.306275	228
MGMT	PGS_T2D_gw	-0.00333954	0.249048	195
MIA	PGS_T2D_gw	-0.0319361	7.78429	823
MICALL2	PGS_T2D_gw	0.00146199	0.0993268	89
MICB_MICA	PGS_T2D_gw	0.036108	9.62774	855
MIF	PGS_T2D_gw	0.00537383	0.456489	301
MILR1	PGS_T2D_gw	0.00265603	0.189319	154
MINDY1	PGS_T2D_gw	-0.00683267	0.644558	370
MINK1	PGS_T2D_gw	0.00301315	0.225773	175
MITD1	PGS_T2D_gw	0.00194889	0.133704	109
MKI67	PGS_T2D_gw	-0.01037	1.11929	503
MLLT1	PGS_T2D_gw	0.00280371	0.197307	164
MLN	PGS_T2D_gw	0.0422276	14.4508	886
MME	PGS_T2D_gw	0.0655324	31.1474	962
MMP1	PGS_T2D_gw	0.00476374	0.377696	270
MMP10	PGS_T2D_gw	-0.00394609	0.306814	234
MMP12	PGS_T2D_gw	0.0276815	6.83047	788
MMP13	PGS_T2D_gw	-0.0250257	4.96068	759
MMP15	PGS_T2D_gw	-0.000846817	0.0538434	46
MMP3	PGS_T2D_gw	-0.00205122	0.191421	119
MMP7	PGS_T2D_gw	0.029867	7.99291	819
MMP8	PGS_T2D_gw	0.0302201	7.01849	805
MMP9	PGS_T2D_gw	0.031224	7.55585	814
MMUT	PGS_T2D_gw	-0.0120226	1.38592	546
MN1	PGS_T2D_gw	-0.00625572	0.550532	350
MNAT1	PGS_T2D_gw	0.000518456	0.0322119	29
MNDA	PGS_T2D_gw	0.0198596	3.44542	686
MOCS2	PGS_T2D_gw	0.0162013	2.30406	631
MOG	PGS_T2D_gw	-0.0330806	9.21698	833
MORC3	PGS_T2D_gw	-0.00807648	0.804001	423
MORF4L1	PGS_T2D_gw	-0.00992896	1.06473	494
MORF4L2	PGS_T2D_gw	-0.0038705	0.296435	231
MORN4	PGS_T2D_gw	-0.00463218	0.366592	267
MPHOSPH8	PGS_T2D_gw	0.00591786	0.513921	332
MPI	PGS_T2D_gw	0.00605239	0.531833	335
MPIG6B	PGS_T2D_gw	-0.00319488	0.236966	184
MPO	PGS_T2D_gw	0.0351706	9.09735	845
MPRIP	PGS_T2D_gw	0.0265707	5.48019	777
MRC1	PGS_T2D_gw	0.0550457	23.228	940
MRI1	PGS_T2D_gw	0.0100506	1.0973	494
MRPL24	PGS_T2D_gw	-0.00207531	0.14246	121
MRPL28	PGS_T2D_gw	0.00378476	0.290347	220
MRPL46	PGS_T2D_gw	-0.000593961	0.0368608	34
MRPL52	PGS_T2D_gw	-0.00335869	0.249779	199
MRPL58	PGS_T2D_gw	0.0111235	1.26154	521
MRPS16	PGS_T2D_gw	-0.00984667	1.03799	489
MSLN	PGS_T2D_gw	-0.00689728	0.660699	378
MSLNL	PGS_T2D_gw	-0.0157607	2.14576	625
MSMB	PGS_T2D_gw	-0.00749817	0.790148	402
MSR1	PGS_T2D_gw	0.0527626	22.3268	931
MSRA	PGS_T2D_gw	0.00252635	0.181471	145
MST1	PGS_T2D_gw	0.00773046	0.736844	407
MSTN	PGS_T2D_gw	0.0174563	3.05064	658
MTDH	PGS_T2D_gw	0.0173727	2.57115	655
MTHFD2	PGS_T2D_gw	-0.00965531	1.02624	483
MTHFSD	PGS_T2D_gw	0.0121341	1.47064	550
MTIF3	PGS_T2D_gw	0.00213836	0.14927	126
MTPN	PGS_T2D_gw	0.00277356	0.197461	161
MTR	PGS_T2D_gw	0.00382545	0.289764	223
MTSS1	PGS_T2D_gw	0.0132738	1.77968	578
MTSS2	PGS_T2D_gw	0.00587507	0.525776	331
MTUS1	PGS_T2D_gw	0.0496352	17.3425	915
MUC13	PGS_T2D_gw	0.0341198	8.78674	843
MUC16	PGS_T2D_gw	0.00906148	0.961162	465
MUC2	PGS_T2D_gw	0.0193773	3.11782	682
MUCL3	PGS_T2D_gw	-0.00291738	0.210205	169
MVK	PGS_T2D_gw	0.0511319	18.531	923
MXRA8	PGS_T2D_gw	-0.0821693	52.757	983
MYBPC1	PGS_T2D_gw	0.0257368	6.04902	770
MYBPC2	PGS_T2D_gw	0.0108166	1.29404	517
MYCBP2	PGS_T2D_gw	0.0140344	1.87557	590
MYDGF	PGS_T2D_gw	0.0115598	1.3608	535
MYH4	PGS_T2D_gw	-0.0104163	1.12294	506
MYH7B	PGS_T2D_gw	-0.0104762	1.12649	508
MYH9	PGS_T2D_gw	0.0147387	2.04562	609
MYL1	PGS_T2D_gw	-0.002666	0.192445	156
MYL3	PGS_T2D_gw	0.024972	5.60779	761
MYL4	PGS_T2D_gw	0.0276347	6.1596	786
MYL6B	PGS_T2D_gw	-0.00928233	0.970308	472
MYLPF	PGS_T2D_gw	0.0108159	1.31088	519
MYO6	PGS_T2D_gw	0.0014169	0.0941662	85
MYO9B	PGS_T2D_gw	-0.00495859	0.412536	283
MYOC	PGS_T2D_gw	-0.0193788	3.36049	685
MYOM1	PGS_T2D_gw	0.00321	0.232829	185
MYOM2	PGS_T2D_gw	0.00488113	0.410701	283
MYOM3	PGS_T2D_gw	0.0198925	3.67275	696
MZB1	PGS_T2D_gw	0.0348044	9.08874	844
MZT1	PGS_T2D_gw	-0.00559511	0.489304	319
NAA10	PGS_T2D_gw	-1.15602e-05	0.000697459	1
NAA80	PGS_T2D_gw	0.00996389	1.07188	490
NAAA	PGS_T2D_gw	-0.0158809	2.23429	631
NACC1	PGS_T2D_gw	0.010836	1.27539	519
NADK	PGS_T2D_gw	0.0450768	14.9123	896
NAGA	PGS_T2D_gw	0.00257275	0.180817	150
NAGK	PGS_T2D_gw	0.00877856	0.904572	446
NAGPA	PGS_T2D_gw	0.0578419	24.1186	948
NAMPT	PGS_T2D_gw	0.0215622	3.69851	714
NAP1L4	PGS_T2D_gw	-0.00212431	0.152861	121
NAPRT	PGS_T2D_gw	0.00791622	0.801804	417
NARS1	PGS_T2D_gw	0.00964741	1.0458	480
NBL1	PGS_T2D_gw	0.00631917	0.615795	362
NBN	PGS_T2D_gw	0.0159638	2.31701	628
NCAM1	PGS_T2D_gw	-0.0253959	5.45652	760
NCAM2	PGS_T2D_gw	-0.0517228	18.7908	926
NCAN	PGS_T2D_gw	-0.065208	33.2795	963
NCF2	PGS_T2D_gw	0.0248212	5.21397	749
NCK2	PGS_T2D_gw	0.000749063	0.0477068	41
NCLN	PGS_T2D_gw	-0.00895651	0.895182	454
NCR1	PGS_T2D_gw	0.0133437	1.80284	588
NCR3LG1	PGS_T2D_gw	-0.0307161	8.11173	816
NCS1	PGS_T2D_gw	0.0182293	3.50464	675
NDRG1	PGS_T2D_gw	0.00533258	0.441238	301
NDST1	PGS_T2D_gw	-0.00208498	0.142694	119
NDUFA5	PGS_T2D_gw	0.00348133	0.260909	206
NDUFB7	PGS_T2D_gw	-0.000168839	0.0104273	10
NDUFS6	PGS_T2D_gw	0.0174588	2.58693	656
NEB	PGS_T2D_gw	0.0207045	3.42205	704
NECAP2	PGS_T2D_gw	0.000683067	0.0426361	38
NECTIN1	PGS_T2D_gw	0.00485984	0.396112	280
NECTIN2	PGS_T2D_gw	0.0190027	3.29823	691
NECTIN4	PGS_T2D_gw	-0.0220655	4.1681	728
NEDD4L	PGS_T2D_gw	0.00300538	0.222531	172
NEDD9	PGS_T2D_gw	0.0104211	1.14904	508
NEFL	PGS_T2D_gw	-0.020339	4.63774	709
NEK7	PGS_T2D_gw	-0.00578533	0.498516	325
NELL1	PGS_T2D_gw	-0.01398	1.85382	593
NELL2	PGS_T2D_gw	-0.0174212	2.76328	657
NENF	PGS_T2D_gw	-0.00463	0.369725	265
NEO1	PGS_T2D_gw	-0.01515	2.17546	620
NEXN	PGS_T2D_gw	-0.00189913	0.135127	108
NFASC	PGS_T2D_gw	0.0695324	38.0934	971
NFAT5	PGS_T2D_gw	-0.00211119	0.149587	124
NFATC1	PGS_T2D_gw	0.0064872	0.60661	357
NFATC3	PGS_T2D_gw	0.0293187	6.18336	794
NFE2	PGS_T2D_gw	0.00736165	0.709383	395
NFIC	PGS_T2D_gw	0.0050035	0.418002	288
NFKB1	PGS_T2D_gw	0.00226495	0.159522	132
NFKB2	PGS_T2D_gw	0.00218292	0.148602	127
NFKBIE	PGS_T2D_gw	0.0111486	1.27636	522
NFU1	PGS_T2D_gw	-0.00165721	0.112563	97
NFX1	PGS_T2D_gw	0.00986924	1.10654	492
NFYA	PGS_T2D_gw	0.0181916	2.736	664
NGF	PGS_T2D_gw	0.00380813	0.294135	224
NGFR	PGS_T2D_gw	-0.000925445	0.0608493	55
NGRN	PGS_T2D_gw	0.0277967	5.89009	785
NHLRC3	PGS_T2D_gw	0.0691574	33.5439	970
NID1	PGS_T2D_gw	-0.00183909	0.126658	102
NID2	PGS_T2D_gw	-0.00122973	0.0791986	70
NINJ1	PGS_T2D_gw	0.00551981	0.47187	314
NIT1	PGS_T2D_gw	0.00374217	0.290068	217
NIT2	PGS_T2D_gw	0.0273235	5.75675	779
NLGN1	PGS_T2D_gw	-0.00343806	0.253164	200
NLGN2	PGS_T2D_gw	-0.0119482	1.38817	546
NME1	PGS_T2D_gw	-0.0205606	3.36639	702
NME3	PGS_T2D_gw	-0.0311714	7.34144	814
NMI	PGS_T2D_gw	-0.012634	1.55427	560
NMNAT1	PGS_T2D_gw	0.041003	12.4629	876
NMRK2	PGS_T2D_gw	-0.0216595	3.70178	718
NMT1	PGS_T2D_gw	-0.00143987	0.0955765	86
NOMO1	PGS_T2D_gw	0.0662646	30.7635	964
NOP56	PGS_T2D_gw	-0.00213935	0.145168	124
NOS1	PGS_T2D_gw	0.0168713	2.76339	651
NOS2	PGS_T2D_gw	0.00252051	0.177285	148
NOS3	PGS_T2D_gw	0.0614749	26.5573	954
NOTCH1	PGS_T2D_gw	0.0164069	2.49699	639
NOTCH2	PGS_T2D_gw	-0.0343203	9.83797	852
NOTCH3	PGS_T2D_gw	-0.0404909	13.3884	879
NPC2	PGS_T2D_gw	0.0356642	10.8064	858
NPDC1	PGS_T2D_gw	0.00753805	0.819638	416
NPHS1	PGS_T2D_gw	0.0112733	1.30529	531
NPHS2	PGS_T2D_gw	-0.00402696	0.305896	237
NPL	PGS_T2D_gw	0.0559293	28.0469	943
NPPB	PGS_T2D_gw	-0.00837931	0.918706	450
NPPC	PGS_T2D_gw	0.0102398	1.42294	506
NPR1	PGS_T2D_gw	-0.0171488	2.43615	647
NPTN	PGS_T2D_gw	-0.0156608	2.13514	623
NPTX1	PGS_T2D_gw	-0.00904383	0.97119	456
NPTX2	PGS_T2D_gw	-0.0189193	4.00626	677
NPTXR	PGS_T2D_gw	-0.0499169	18.2327	921
NPY	PGS_T2D_gw	0.061668	28.2654	956
NRCAM	PGS_T2D_gw	0.0462603	15.6561	904
NRGN	PGS_T2D_gw	-0.00105976	0.0697142	64
NRN1	PGS_T2D_gw	-0.00317616	0.237681	186
NRP1	PGS_T2D_gw	0.00789296	0.796248	417
NRP2	PGS_T2D_gw	-0.0256486	5.48759	764
NRTN	PGS_T2D_gw	0.0001493	0.00891378	8
NRXN3	PGS_T2D_gw	-0.00162784	0.107817	96
NSFL1C	PGS_T2D_gw	0.0146641	2.07752	603
NT5C	PGS_T2D_gw	0.0042356	0.336812	246
NT5C1A	PGS_T2D_gw	0.0378758	12.2575	869
NT5C3A	PGS_T2D_gw	-0.00663363	0.607699	363
NT5E	PGS_T2D_gw	0.0471003	16.1428	903
NTF3	PGS_T2D_gw	-0.0144852	1.91125	599
NTF4	PGS_T2D_gw	-0.0122123	1.45349	556
NTproBNP	PGS_T2D_gw	-0.0231419	5.26515	743
NTRK2	PGS_T2D_gw	0.0330648	8.82489	835
NTRK3	PGS_T2D_gw	-0.0596108	26.6771	952
NUB1	PGS_T2D_gw	0.00119201	0.0776106	69
NUBP1	PGS_T2D_gw	-0.00936452	0.967986	468
NUCB2	PGS_T2D_gw	0.000933013	0.0607913	54
NUDC	PGS_T2D_gw	0.0056442	0.492795	316
NUDT10	PGS_T2D_gw	-0.00702925	0.651125	384
NUDT15	PGS_T2D_gw	-0.00341748	0.251851	200
NUDT16	PGS_T2D_gw	0.0029932	0.221463	173
NUDT2	PGS_T2D_gw	-0.00908876	0.950789	460
NUDT5	PGS_T2D_gw	0.0142401	1.89475	592
NUMB	PGS_T2D_gw	0.0108132	1.22423	514
NUP50	PGS_T2D_gw	-0.00123262	0.0784681	71
NXPE4	PGS_T2D_gw	-0.0041853	0.324079	247
NXPH1	PGS_T2D_gw	-0.0182353	2.86531	670
NXPH3	PGS_T2D_gw	-0.0434283	13.9155	892
OBP2B	PGS_T2D_gw	-0.0346244	12.8788	841
OCLN	PGS_T2D_gw	0.0498248	19.8184	925
ODAM	PGS_T2D_gw	-0.0284588	6.16322	792
OFD1	PGS_T2D_gw	0.000300822	0.0182516	15
OGA	PGS_T2D_gw	0.00178568	0.123044	101
OGFR	PGS_T2D_gw	0.00425301	0.351573	249
OGN	PGS_T2D_gw	0.0124949	1.80912	564
OGT	PGS_T2D_gw	-0.00841547	0.831336	433
OLFM4	PGS_T2D_gw	0.0347342	8.34047	840
OLR1	PGS_T2D_gw	0.021966	3.9646	720
OMD	PGS_T2D_gw	-0.0688307	35.1966	968
OMG	PGS_T2D_gw	-0.0305045	7.26345	806
OMP	PGS_T2D_gw	0.0081985	0.795606	426
OPHN1	PGS_T2D_gw	-0.00408375	0.333457	241
OPLAH	PGS_T2D_gw	0.00542054	0.460119	305
OPTC	PGS_T2D_gw	-0.0410547	12.834	879
ORM1	PGS_T2D_gw	0.032181	7.74555	824
OSBPL2	PGS_T2D_gw	-0.00868206	0.872738	443
OSCAR	PGS_T2D_gw	0.00330898	0.253517	197
OSM	PGS_T2D_gw	0.0452694	14.8541	900
OSMR	PGS_T2D_gw	0.012462	1.62088	560
OSTN	PGS_T2D_gw	0.0121712	1.44217	553
OTOA	PGS_T2D_gw	0.00248872	0.173207	143
OTUD6B	PGS_T2D_gw	-0.00214418	0.15158	125
OTUD7B	PGS_T2D_gw	0.0104927	1.18981	508
OXCT1	PGS_T2D_gw	-0.000331951	0.0202674	18
OXT	PGS_T2D_gw	0.0748989	38.5364	976
P4HB	PGS_T2D_gw	0.0319854	7.71567	821
PACS2	PGS_T2D_gw	0.0028265	0.208647	166
PADI2	PGS_T2D_gw	0.0152439	2.05029	615
PADI4	PGS_T2D_gw	0.0205214	3.4983	700
PAEP	PGS_T2D_gw	0.00284296	0.238	165
PAFAH1B3	PGS_T2D_gw	-0.00324767	0.242024	190
PAFAH2	PGS_T2D_gw	-0.00126251	0.0831578	75
PAG1	PGS_T2D_gw	0.0294178	6.34489	796
PAGR1	PGS_T2D_gw	0.017728	2.68418	660
PAIP2B	PGS_T2D_gw	-0.00443316	0.348507	258
PAK4	PGS_T2D_gw	0.00582667	0.494923	324
PALLD	PGS_T2D_gw	-0.00261104	0.1841	153
PALM	PGS_T2D_gw	0.0186789	3.29473	684
PALM2	PGS_T2D_gw	0.06213	29.9486	957
PALM3	PGS_T2D_gw	0.00235527	0.162739	139
PAM	PGS_T2D_gw	-0.0193134	3.15719	681
PAMR1	PGS_T2D_gw	0.0704878	35.6395	970
PAPPA	PGS_T2D_gw	-0.0198473	3.52309	695
PARD3	PGS_T2D_gw	-0.00400127	0.308669	237
PARK7	PGS_T2D_gw	0.00275294	0.201436	159
PARP1	PGS_T2D_gw	0.034318	8.82842	835
PAXX	PGS_T2D_gw	0.0220762	4.02038	722
PBK	PGS_T2D_gw	-0.00047556	0.0295	27
PBLD	PGS_T2D_gw	0.0578318	23.1345	945
PBXIP1	PGS_T2D_gw	0.0160868	2.47248	637
PCARE	PGS_T2D_gw	-0.00558658	0.465361	313
PCBD1	PGS_T2D_gw	0.0914162	58.4349	990
PCBP2	PGS_T2D_gw	0.0029936	0.222503	173
PCDH1	PGS_T2D_gw	0.0105588	1.25859	513
PCDH12	PGS_T2D_gw	-0.00381581	0.298559	224
PCDH17	PGS_T2D_gw	0.0290206	6.44359	796
PCDH7	PGS_T2D_gw	0.000351289	0.0222033	20
PCDH9	PGS_T2D_gw	0.0223091	4.12679	724
PCDHB15	PGS_T2D_gw	0.00781629	0.768405	414
[truncated: 939 more rows]

## Sheet: Figure2B
GENE_LABEL	PGS	BETA_BMI	P_BONF	LOG10P	RANK	SIGNIF
A1BG	PGS_T2D_gw	0.00608352	1	0.593234	714	Not Signif.
AAMDC	PGS_T2D_gw	-0.00477665	1	0.385384	308	Not Signif.
AARSD1	PGS_T2D_gw	0.00874245	1	0.952514	591	Not Signif.
ABCA2	PGS_T2D_gw	0.0166229	0.732429	2.42464	748	Not Signif.
ABHD14B	PGS_T2D_gw	-0.00807067	1	0.798744	84	Not Signif.
ABL1	PGS_T2D_gw	0.00152974	1	0.103773	607	Not Signif.
ABO	PGS_T2D_gw	0.022304	1	3.89495	708	Not Signif.
ABRAXAS2	PGS_T2D_gw	-0.00165381	1	0.111258	306	Not Signif.
ACAA1	PGS_T2D_gw	0.0187208	6.68263e-06	2.94815	856	Signif. w/o adj.
ACADM	PGS_T2D_gw	-0.00186484	1	0.124449	122	Not Signif.
ACADSB	PGS_T2D_gw	-0.00375366	1	0.291943	25	Not Signif.
ACAN	PGS_T2D_gw	-0.028562	4.25322e-16	7.30313	919	Signif. w/ adj.
ACE	PGS_T2D_gw	0.0201214	1	3.42473	737	Not Signif.
ACE2	PGS_T2D_gw	0.0343013	7.18542e-23	10.9333	940	Signif. w/ adj.
ACHE	PGS_T2D_gw	0.0168638	1	2.65699	495	Not Signif.
ACOT13	PGS_T2D_gw	-0.00773159	1	0.746808	84	Not Signif.
ACOX1	PGS_T2D_gw	-0.00885405	1	0.890071	151	Not Signif.
ACP1	PGS_T2D_gw	-0.00480182	1	0.396027	267	Not Signif.
ACP5	PGS_T2D_gw	0.0368185	3.03058e-12	10.6442	899	Signif. w/ adj.
ACP6	PGS_T2D_gw	-0.00407344	1	0.31562	112	Not Signif.
ACRBP	PGS_T2D_gw	-0.0121836	1	1.45557	396	Not Signif.
ACRV1	PGS_T2D_gw	-0.00407789	1	0.54589	175	Not Signif.
ACSL1	PGS_T2D_gw	-0.00370627	1	0.27634	412	Not Signif.
ACTA2	PGS_T2D_gw	-0.00309352	1	0.265533	232	Not Signif.
ACTN2	PGS_T2D_gw	0.0081907	1	0.821814	608	Not Signif.
ACTN4	PGS_T2D_gw	-0.00508083	1	0.411953	190	Not Signif.
ACVRL1	PGS_T2D_gw	-0.00214577	1	0.16735	659	Not Signif.
ACY1	PGS_T2D_gw	0.07361	9.79042e-84	46.464	997	Signif. w/ adj.
ACY3	PGS_T2D_gw	0.0440951	5.50815e-18	14.0993	940	Signif. w/ adj.
ACYP1	PGS_T2D_gw	0.00244542	1	0.175242	520	Not Signif.
ADA	PGS_T2D_gw	0.0185391	0.0107476	2.95192	792	Signif. w/ adj.
ADA2	PGS_T2D_gw	0.0220527	0.000232636	4.11818	826	Signif. w/ adj.
ADAM12	PGS_T2D_gw	0.00612799	7.81638e-07	0.593558	868	Signif. w/o adj.
ADAM15	PGS_T2D_gw	-0.00523825	1	0.430832	481	Not Signif.
ADAM22	PGS_T2D_gw	-0.0109716	1	1.30616	22	Not Signif.
ADAM23	PGS_T2D_gw	-0.00195372	1	0.133824	77	Not Signif.
ADAM8	PGS_T2D_gw	0.0117236	0.000846056	1.43471	818	Signif. w/o adj.
ADAM9	PGS_T2D_gw	-0.00113639	1	0.0777224	522	Not Signif.
ADAMTS1	PGS_T2D_gw	0.00531257	1	0.452603	599	Not Signif.
ADAMTS13	PGS_T2D_gw	0.0366045	3.34269e-07	9.8273	868	Signif. w/ adj.
ADAMTS15	PGS_T2D_gw	0.00171831	2.58408e-12	0.131725	907	Signif. w/o adj.
ADAMTS16	PGS_T2D_gw	-0.0086351	1	1.0036	141	Not Signif.
ADAMTS4	PGS_T2D_gw	0.00318765	1	0.245381	563	Not Signif.
ADAMTS8	PGS_T2D_gw	0.00841624	1	0.850321	395	Not Signif.
ADAMTSL2	PGS_T2D_gw	0.0569556	3.58201e-52	26.1184	990	Signif. w/ adj.
ADAMTSL4	PGS_T2D_gw	0.00205968	1	0.146072	129	Not Signif.
ADAMTSL5	PGS_T2D_gw	-0.00899687	1	0.947711	610	Not Signif.
ADCYAP1R1	PGS_T2D_gw	-0.00770978	1	0.719962	482	Not Signif.
ADD1	PGS_T2D_gw	0.00272812	1	0.204631	330	Not Signif.
ADGRB3	PGS_T2D_gw	0.00452066	1	0.366938	354	Not Signif.
ADGRD1	PGS_T2D_gw	0.0349935	2.55569e-17	10.889	921	Signif. w/ adj.
ADGRE1	PGS_T2D_gw	0.0104762	0.255276	1.20014	760	Not Signif.
ADGRE2	PGS_T2D_gw	0.0214295	0.000360489	3.94758	817	Signif. w/o adj.
ADGRE5	PGS_T2D_gw	0.0269711	5.87353e-09	6.02733	880	Signif. w/ adj.
ADGRF5	PGS_T2D_gw	-0.00821496	1	0.830951	2	Not Signif.
ADGRG1	PGS_T2D_gw	0.0601245	1.97427e-51	29.4455	985	Signif. w/ adj.
ADGRG2	PGS_T2D_gw	-0.0418142	1.07439e-34	16.2479	968	Signif. w/ adj.
ADGRV1	PGS_T2D_gw	0.00276773	1	0.194024	107	Not Signif.
ADH1B	PGS_T2D_gw	0.0540627	2.43996e-50	23.696	986	Signif. w/ adj.
ADH4	PGS_T2D_gw	0.0644532	2.47695e-69	34.3901	995	Signif. w/ adj.
ADIPOQ	PGS_T2D_gw	-0.0704247	8.87553e-84	50.3813	994	Signif. w/ adj.
ADM	PGS_T2D_gw	0.00424928	2.05673e-17	0.451951	927	Signif. w/o adj.
ADRA2A	PGS_T2D_gw	-0.0109075	1	1.19738	562	Not Signif.
AFAP1	PGS_T2D_gw	0.00272399	1	0.190395	277	Not Signif.
AFM	PGS_T2D_gw	0.0718047	1.5064e-81	42.056	998	Signif. w/ adj.
AFP	PGS_T2D_gw	-0.0120339	1	1.46855	627	Not Signif.
AGBL2	PGS_T2D_gw	0.00827737	1	0.802452	416	Not Signif.
AGER	PGS_T2D_gw	-0.0259664	1.48296e-12	5.71408	908	Signif. w/ adj.
AGR2	PGS_T2D_gw	0.0181938	1	2.76587	594	Not Signif.
AGR3	PGS_T2D_gw	0.0391993	2.36524e-18	11.1526	942	Signif. w/ adj.
AGRN	PGS_T2D_gw	0.0246586	1.78429e-15	5.43767	924	Signif. w/ adj.
AGRP	PGS_T2D_gw	0.0230341	0.00325767	4.628	799	Signif. w/o adj.
AGT	PGS_T2D_gw	-0.00185704	1	0.129419	240	Not Signif.
AGXT	PGS_T2D_gw	0.0391916	8.69281e-21	11.4266	947	Signif. w/ adj.
AHCY	PGS_T2D_gw	-0.00990336	1	1.07706	121	Not Signif.
AHNAK	PGS_T2D_gw	-0.00346416	0.00554603	0.291789	796	Signif. w/o adj.
AHNAK2	PGS_T2D_gw	-0.0108721	1	1.29007	170	Not Signif.
AHSA1	PGS_T2D_gw	-0.00158698	1	0.104557	22	Not Signif.
AHSG	PGS_T2D_gw	0.0277455	8.30896e-09	5.80617	883	Signif. w/ adj.
AHSP	PGS_T2D_gw	0.0100984	1	1.21537	622	Not Signif.
AIDA	PGS_T2D_gw	-0.00821537	1	0.792846	479	Not Signif.
AIF1	PGS_T2D_gw	-0.00894303	1	0.90479	69	Not Signif.
AIF1L	PGS_T2D_gw	-0.0063294	1	0.555468	116	Not Signif.
AIFM1	PGS_T2D_gw	0.0151553	0.000315523	2.10541	828	Signif. w/o adj.
AK1	PGS_T2D_gw	0.00240543	1	0.176507	509	Not Signif.
AK2	PGS_T2D_gw	-0.0076425	1	0.73255	163	Not Signif.
AKAP12	PGS_T2D_gw	-0.0153125	1	2.11925	735	Not Signif.
AKR1B1	PGS_T2D_gw	-0.0101146	1	1.07456	292	Not Signif.
AKR1B10	PGS_T2D_gw	0.0216243	0.0447146	3.66386	788	Signif. w/o adj.
AKR1C4	PGS_T2D_gw	0.00843056	1	0.825608	671	Not Signif.
AKR7L	PGS_T2D_gw	0.0335478	3.50124e-13	8.29209	914	Signif. w/ adj.
AKT1S1	PGS_T2D_gw	0.000919669	1	0.0595446	441	Not Signif.
AKT2	PGS_T2D_gw	-0.00990619	1	1.06751	333	Not Signif.
AKT3	PGS_T2D_gw	-0.0141911	1	1.83852	518	Not Signif.
ALCAM	PGS_T2D_gw	0.00151825	1	0.111354	328	Not Signif.
ALDH1A1	PGS_T2D_gw	0.0428703	7.77757e-29	15.0411	961	Signif. w/ adj.
ALDH2	PGS_T2D_gw	0.010387	1	1.13633	671	Not Signif.
ALDH3A1	PGS_T2D_gw	0.0321135	1.68084e-06	8.1045	854	Signif. w/ adj.
ALDH5A1	PGS_T2D_gw	0.00487475	1	0.400434	563	Not Signif.
ALMS1	PGS_T2D_gw	-0.00896362	1	0.912714	455	Not Signif.
ALPI	PGS_T2D_gw	0.00280372	1	0.197017	207	Not Signif.
ALPP	PGS_T2D_gw	-0.00198174	1	0.135624	196	Not Signif.
AMBN	PGS_T2D_gw	0.00348542	1	0.260641	223	Not Signif.
AMBP	PGS_T2D_gw	0.0138361	1.71866e-08	2.15153	873	Signif. w/o adj.
AMDHD2	PGS_T2D_gw	-0.00155567	1	0.106193	54	Not Signif.
AMFR	PGS_T2D_gw	0.00495966	1	0.39544	582	Not Signif.
AMIGO1	PGS_T2D_gw	-0.00782984	1	0.737274	475	Not Signif.
AMIGO2	PGS_T2D_gw	0.00511759	1	0.424969	397	Not Signif.
AMN	PGS_T2D_gw	0.0122699	0.0854829	1.46753	778	Not Signif.
AMOT	PGS_T2D_gw	0.0341417	1.06147e-21	10.1362	941	Signif. w/ adj.
AMOTL2	PGS_T2D_gw	-0.00671209	1	0.615796	199	Not Signif.
AMPD3	PGS_T2D_gw	0.0153191	1	2.23107	688	Not Signif.
AMY1A_AMY1B_AMY1C	PGS_T2D_gw	-0.0309254	3.28927e-15	7.16497	933	Signif. w/ adj.
AMY2A	PGS_T2D_gw	-0.0305967	4.123e-16	7.05102	934	Signif. w/ adj.
AMY2B	PGS_T2D_gw	-0.0314434	1.58797e-15	7.15076	935	Signif. w/ adj.
ANG	PGS_T2D_gw	0.0224371	1.64502e-07	4.38574	863	Signif. w/ adj.
ANGPT1	PGS_T2D_gw	-0.00931039	1	0.955707	320	Not Signif.
ANGPT2	PGS_T2D_gw	0.0225571	3.16484e-05	4.26616	838	Signif. w/o adj.
ANGPTL1	PGS_T2D_gw	0.0082423	1	0.82864	19	Not Signif.
ANGPTL2	PGS_T2D_gw	0.0448575	1.75798e-36	15.4138	978	Signif. w/ adj.
ANGPTL3	PGS_T2D_gw	-0.0345001	6.47279e-05	10.4553	813	Signif. w/ adj.
ANGPTL4	PGS_T2D_gw	-0.00250826	1	0.191606	703	Not Signif.
ANGPTL7	PGS_T2D_gw	0.0340182	1.02572e-05	8.79249	846	Signif. w/ adj.
ANK2	PGS_T2D_gw	-0.017928	1	2.62066	650	Not Signif.
ANKMY2	PGS_T2D_gw	-0.0109209	1	1.23575	339	Not Signif.
ANKRA2	PGS_T2D_gw	-0.00313983	1	0.22808	291	Not Signif.
ANKRD54	PGS_T2D_gw	0.0075216	1	0.729242	559	Not Signif.
ANP32C	PGS_T2D_gw	0.00402862	1	0.308479	197	Not Signif.
ANPEP	PGS_T2D_gw	0.0130807	1	1.66122	672	Not Signif.
ANXA1	PGS_T2D_gw	0.0151147	0.154336	2.08904	764	Not Signif.
ANXA10	PGS_T2D_gw	0.0108424	1	1.24507	555	Not Signif.
ANXA11	PGS_T2D_gw	-0.0128027	1	1.56565	451	Not Signif.
ANXA2	PGS_T2D_gw	0.0108153	0.0045274	1.204	806	Signif. w/o adj.
ANXA3	PGS_T2D_gw	-0.00358119	1	0.274239	271	Not Signif.
ANXA4	PGS_T2D_gw	-0.00818938	1	0.802564	322	Not Signif.
ANXA5	PGS_T2D_gw	0.00617482	1	0.551604	542	Not Signif.
AOC1	PGS_T2D_gw	0.00978095	1	1.0196	594	Not Signif.
AOC3	PGS_T2D_gw	0.0255084	1	5.61475	616	Not Signif.
AP1G2	PGS_T2D_gw	0.00227375	1	0.162406	532	Not Signif.
AP2B1	PGS_T2D_gw	-0.00323232	1	0.236383	149	Not Signif.
AP3B1	PGS_T2D_gw	-0.00148749	1	0.10054	461	Not Signif.
AP3S2	PGS_T2D_gw	-0.000430262	1	0.0271184	418	Not Signif.
APBB1IP	PGS_T2D_gw	0.0166233	1.00991e-09	2.57597	888	Signif. w/o adj.
APCS	PGS_T2D_gw	0.0147788	3.3909e-19	2.56258	931	Signif. w/o adj.
APEX1	PGS_T2D_gw	0.0125034	0.00477377	1.60536	794	Signif. w/o adj.
APLP1	PGS_T2D_gw	-0.0128463	1.02377e-06	1.76405	861	Signif. w/o adj.
APOA1	PGS_T2D_gw	-0.0307162	1.73929e-15	8.23282	915	Signif. w/ adj.
APOA2	PGS_T2D_gw	-0.0368403	1.79973e-20	11.2356	945	Signif. w/ adj.
APOA4	PGS_T2D_gw	0.02305	1	4.53311	686	Not Signif.
APOB	PGS_T2D_gw	-0.000417041	1	0.0262181	80	Not Signif.
APOBR	PGS_T2D_gw	-0.0277874	0.00621978	5.66501	805	Signif. w/ adj.
APOC1	PGS_T2D_gw	-0.0449569	3.13989e-22	17.125	946	Signif. w/ adj.
APOD	PGS_T2D_gw	-0.0537704	1.06974e-48	23.0245	988	Signif. w/ adj.
APOE	PGS_T2D_gw	-0.000484908	1	0.0315469	181	Not Signif.
APOF	PGS_T2D_gw	-0.0726341	3.29642e-93	49.9619	999	Signif. w/ adj.
APOH	PGS_T2D_gw	0.00256769	1	0.182653	375	Not Signif.
APOL1	PGS_T2D_gw	0.00652394	1	0.611226	642	Not Signif.
APOM	PGS_T2D_gw	-0.038257	1.56825e-22	11.7093	954	Signif. w/ adj.
APP	PGS_T2D_gw	-0.0104284	1	1.14193	262	Not Signif.
APPL2	PGS_T2D_gw	-0.00768624	1	0.746653	289	Not Signif.
APRT	PGS_T2D_gw	0.000231528	1	0.0143487	311	Not Signif.
ARAF	PGS_T2D_gw	-0.000617774	1	0.0387852	177	Not Signif.
AREG	PGS_T2D_gw	0.0384313	3.11776e-09	10.9574	886	Signif. w/ adj.
ARF6	PGS_T2D_gw	0.00723304	1	0.685603	626	Not Signif.
ARFIP1	PGS_T2D_gw	-0.0101017	1	1.11639	368	Not Signif.
ARG1	PGS_T2D_gw	0.00854899	1	0.88895	344	Not Signif.
ARG2	PGS_T2D_gw	-0.00373121	1	0.28265	177	Not Signif.
ARHGAP1	PGS_T2D_gw	-0.0142854	1	1.86241	646	Not Signif.
ARHGAP25	PGS_T2D_gw	0.00261937	1	0.184473	488	Not Signif.
ARHGAP30	PGS_T2D_gw	-0.0120338	1	1.40591	607	Not Signif.
ARHGAP45	PGS_T2D_gw	-0.00124177	1	0.0821272	317	Not Signif.
ARHGAP5	PGS_T2D_gw	-0.00550131	1	0.450381	281	Not Signif.
ARHGEF1	PGS_T2D_gw	0.000528893	1	0.0331846	496	Not Signif.
ARHGEF10	PGS_T2D_gw	-0.0018364	1	0.127768	202	Not Signif.
ARHGEF12	PGS_T2D_gw	-0.00584045	1	0.517049	79	Not Signif.
ARHGEF5	PGS_T2D_gw	-0.00794233	1	0.743126	228	Not Signif.
ARID3A	PGS_T2D_gw	-0.00113081	1	0.0717426	60	Not Signif.
ARID4B	PGS_T2D_gw	-0.00160618	1	0.105416	120	Not Signif.
ARL13B	PGS_T2D_gw	-0.00898274	1	0.902893	100	Not Signif.
ARL2BP	PGS_T2D_gw	-0.0149393	1	1.99208	536	Not Signif.
ARMCX2	PGS_T2D_gw	-0.0061271	1	0.527336	365	Not Signif.
ARNT	PGS_T2D_gw	-0.00594847	1	0.511785	401	Not Signif.
ARNTL	PGS_T2D_gw	-0.00517682	1	0.419834	241	Not Signif.
ARSA	PGS_T2D_gw	0.0279694	6.04879e-13	6.31164	909	Signif. w/ adj.
ARSB	PGS_T2D_gw	0.0117067	0.842037	1.36643	743	Not Signif.
ART3	PGS_T2D_gw	-0.0238243	3.05164e-12	5.68451	890	Signif. w/ adj.
ART5	PGS_T2D_gw	-0.00695465	1	0.623441	430	Not Signif.
ARTN	PGS_T2D_gw	-0.00540564	1	0.445722	90	Not Signif.
ASAH1	PGS_T2D_gw	0.0102037	0.61778	1.12769	747	Not Signif.
ASAH2	PGS_T2D_gw	0.0429986	4.81818e-25	14.1066	959	Signif. w/ adj.
ASGR1	PGS_T2D_gw	0.0446815	7.96774e-46	17.4845	984	Signif. w/ adj.
ASGR2	PGS_T2D_gw	-0.00615373	1	0.580602	345	Not Signif.
ASPN	PGS_T2D_gw	-0.00323185	1	0.254677	380	Not Signif.
ASPSCR1	PGS_T2D_gw	-0.0044912	1	0.374614	198	Not Signif.
ASRGL1	PGS_T2D_gw	-0.0075601	1	0.708464	220	Not Signif.
ASS1	PGS_T2D_gw	0.0385277	1.23879e-17	11.507	932	Signif. w/ adj.
ATF2	PGS_T2D_gw	-0.00741232	1	0.683451	158	Not Signif.
ATF4	PGS_T2D_gw	-0.00191742	1	0.128412	159	Not Signif.
ATG16L1	PGS_T2D_gw	-0.00129127	1	0.0859943	405	Not Signif.
ATG4A	PGS_T2D_gw	0.00640304	1	0.588562	533	Not Signif.
ATOX1	PGS_T2D_gw	0.00822349	1	0.814016	654	Not Signif.
ATP1B1	PGS_T2D_gw	-0.00203434	1	0.138622	407	Not Signif.
ATP1B2	PGS_T2D_gw	-0.00809475	1	0.774374	558	Not Signif.
ATP1B3	PGS_T2D_gw	-0.00967613	1	0.98891	527	Not Signif.
ATP1B4	PGS_T2D_gw	0.00117813	1	0.0745571	29	Not Signif.
ATP2B4	PGS_T2D_gw	-0.00713646	1	0.6401	459	Not Signif.
ATP5F1D	PGS_T2D_gw	-0.00820081	1	0.787707	408	Not Signif.
ATP5IF1	PGS_T2D_gw	-0.00488549	1	0.401423	127	Not Signif.
ATP5PO	PGS_T2D_gw	-0.00178096	1	0.118635	5	Not Signif.
ATP6AP2	PGS_T2D_gw	-0.00320642	1	0.236434	296	Not Signif.
ATP6V1D	PGS_T2D_gw	-0.00348081	1	0.258521	327	Not Signif.
ATP6V1F	PGS_T2D_gw	-0.0117675	1	1.38853	406	Not Signif.
ATP6V1G1	PGS_T2D_gw	0.00203111	1	0.140664	485	Not Signif.
ATP6V1G2	PGS_T2D_gw	0.00379647	1	0.282344	398	Not Signif.
ATRAID	PGS_T2D_gw	-0.00905009	1	1.01896	263	Not Signif.
ATRN	PGS_T2D_gw	0.0469861	1.48065e-29	16.6316	967	Signif. w/ adj.
ATXN10	PGS_T2D_gw	-0.0123135	1	1.46957	421	Not Signif.
ATXN2	PGS_T2D_gw	-0.00298818	1	0.2148	147	Not Signif.
ATXN2L	PGS_T2D_gw	0.00235821	1	0.16569	518	Not Signif.
ATXN3	PGS_T2D_gw	-3.50265e-05	1	0.0021812	357	Not Signif.
AXIN1	PGS_T2D_gw	-0.00468279	1	0.39297	166	Not Signif.
AXL	PGS_T2D_gw	-0.00201981	1	0.142471	375	Not Signif.
AZI2	PGS_T2D_gw	-0.000847074	1	0.0561216	349	Not Signif.
AZU1	PGS_T2D_gw	0.00718558	1	0.671337	693	Not Signif.
B2M	PGS_T2D_gw	0.00301987	0.464937	0.254992	738	Not Signif.
B3GAT3	PGS_T2D_gw	-0.00538902	1	0.444398	410	Not Signif.
B3GNT7	PGS_T2D_gw	0.0465696	1.49607e-14	16.198	917	Signif. w/ adj.
B4GALT1	PGS_T2D_gw	-0.00286943	1	0.221075	556	Not Signif.
B4GAT1	PGS_T2D_gw	-0.0138243	3.50979e-07	1.94227	862	Signif. w/o adj.
BABAM1	PGS_T2D_gw	-0.00953727	1	0.9862	461	Not Signif.
BACH1	PGS_T2D_gw	3.68565e-05	1	0.00226787	405	Not Signif.
BAG3	PGS_T2D_gw	-0.00699432	1	0.681705	674	Not Signif.
BAG4	PGS_T2D_gw	-0.00518543	1	0.438774	464	Not Signif.
BAG6	PGS_T2D_gw	-0.00640718	1	0.584292	92	Not Signif.
BAIAP2	PGS_T2D_gw	0.0347787	2.88598e-20	9.11929	949	Signif. w/ adj.
BAMBI	PGS_T2D_gw	0.00347454	1	0.271202	246	Not Signif.
BANK1	PGS_T2D_gw	-0.00214647	1	0.1519	298	Not Signif.
BAP18	PGS_T2D_gw	0.0165458	3.92865e-07	2.59883	862	Signif. w/o adj.
BATF	PGS_T2D_gw	-0.00913772	1	0.915415	318	Not Signif.
BAX	PGS_T2D_gw	-0.00764346	1	0.718224	104	Not Signif.
BCAM	PGS_T2D_gw	-0.000684729	1	0.043967	119	Not Signif.
BCAN	PGS_T2D_gw	-0.0351779	8.41187e-23	9.98746	952	Signif. w/ adj.
BCAT1	PGS_T2D_gw	0.0142605	0.386005	1.95103	751	Not Signif.
BCAT2	PGS_T2D_gw	-0.0105907	1	1.15248	605	Not Signif.
BCHE	PGS_T2D_gw	0.0218795	2.00377e-13	4.14831	910	Signif. w/ adj.
BCL2	PGS_T2D_gw	0.00112047	1	0.074929	652	Not Signif.
BCL2L1	PGS_T2D_gw	-0.00405743	1	0.318307	15	Not Signif.
BCL2L11	PGS_T2D_gw	-0.00288011	1	0.207051	14	Not Signif.
BCL2L15	PGS_T2D_gw	0.0183636	0.0835425	2.89378	773	Not Signif.
BCL7A	PGS_T2D_gw	0.00301108	1	0.213939	111	Not Signif.
BCL7B	PGS_T2D_gw	-0.00253659	1	0.178116	48	Not Signif.
BCR	PGS_T2D_gw	-0.00162969	1	0.110145	372	Not Signif.
BDNF	PGS_T2D_gw	-0.0116473	1	1.35722	412	Not Signif.
BECN1	PGS_T2D_gw	0.00674111	1	0.629999	683	Not Signif.
BEX3	PGS_T2D_gw	-0.011966	1	1.38351	630	Not Signif.
BGLAP	PGS_T2D_gw	-0.0417005	3.10055e-07	14.0439	865	Signif. w/ adj.
BGN	PGS_T2D_gw	0.00716965	1	0.6788	200	Not Signif.
BHLHE40	PGS_T2D_gw	-0.00683452	1	0.616589	393	Not Signif.
BHMT2	PGS_T2D_gw	-0.00387193	1	0.294366	267	Not Signif.
BID	PGS_T2D_gw	0.0125037	0.0293136	1.55075	786	Signif. w/o adj.
BIN2	PGS_T2D_gw	-0.00725447	1	0.690977	149	Not Signif.
BIRC2	PGS_T2D_gw	-0.00499387	1	0.403626	20	Not Signif.
BLMH	PGS_T2D_gw	-0.0142745	1	1.92161	362	Not Signif.
BLNK	PGS_T2D_gw	0.000945125	1	0.0604213	589	Not Signif.
BLOC1S2	PGS_T2D_gw	-0.0122165	1	1.41872	537	Not Signif.
BLOC1S3	PGS_T2D_gw	-0.00563411	1	0.48972	6	Not Signif.
BLVRB	PGS_T2D_gw	0.00964728	1	1.08704	600	Not Signif.
BMP10	PGS_T2D_gw	-0.0118426	9.63831e-05	1.53807	829	Signif. w/o adj.
BMP4	PGS_T2D_gw	0.00887143	1	0.930091	204	Not Signif.
BMP6	PGS_T2D_gw	-0.0025499	1	0.176681	134	Not Signif.
BMPER	PGS_T2D_gw	0.0429155	3.08356e-25	13.9606	962	Signif. w/ adj.
BNIP2	PGS_T2D_gw	-0.00329413	1	0.247092	110	Not Signif.
BNIP3L	PGS_T2D_gw	0.000455839	1	0.0288252	528	Not Signif.
BOC	PGS_T2D_gw	-0.0044773	1	0.365088	687	Not Signif.
BOLA1	PGS_T2D_gw	0.00130428	1	0.0860992	578	Not Signif.
BOLA2_BOLA2B	PGS_T2D_gw	0.00461711	1	0.380614	583	Not Signif.
BPIFA2	PGS_T2D_gw	-0.0104844	0.000393209	1.18588	832	Signif. w/o adj.
BPIFB1	PGS_T2D_gw	-0.0209193	3.05209e-07	3.76213	865	Signif. w/o adj.
BPIFB2	PGS_T2D_gw	0.0502256	2.38964e-52	21.1785	989	Signif. w/ adj.
BRAP	PGS_T2D_gw	-0.0031886	1	0.238236	221	Not Signif.
BRD1	PGS_T2D_gw	-0.0111764	1	1.27223	645	Not Signif.
BRD2	PGS_T2D_gw	-0.0036504	1	0.28907	284	Not Signif.
BRD3	PGS_T2D_gw	-0.00580119	1	0.490625	195	Not Signif.
BRDT	PGS_T2D_gw	-0.00254551	1	0.177494	22	Not Signif.
BRK1	PGS_T2D_gw	-0.0172898	1	2.59311	438	Not Signif.
BRME1	PGS_T2D_gw	-0.00804724	1	0.769417	418	Not Signif.
BRSK2	PGS_T2D_gw	-0.00170976	1	0.11676	39	Not Signif.
BSG	PGS_T2D_gw	-0.0137685	1	2.05323	379	Not Signif.
BSND	PGS_T2D_gw	-0.00913842	1	0.914151	492	Not Signif.
BST1	PGS_T2D_gw	0.00539319	1	0.448881	389	Not Signif.
BST2	PGS_T2D_gw	0.0195744	9.12907e-07	3.34956	859	Signif. w/o adj.
BTC	PGS_T2D_gw	-0.0098752	1	1.0504	430	Not Signif.
BTD	PGS_T2D_gw	0.0462223	8.526e-22	15.337	950	Signif. w/ adj.
BTLA	PGS_T2D_gw	-0.00431831	1	0.335235	193	Not Signif.
BTN1A1	PGS_T2D_gw	0.00156682	1	0.103201	61	Not Signif.
BTN2A1	PGS_T2D_gw	0.0095832	0.303881	1.12209	754	Not Signif.
BTN3A2	PGS_T2D_gw	-0.0279891	1	6.12104	574	Not Signif.
BTNL10	PGS_T2D_gw	0.000131729	1	0.00779841	175	Not Signif.
C19orf12	PGS_T2D_gw	0.0352283	1.53668e-24	9.60449	958	Signif. w/ adj.
C1GALT1C1	PGS_T2D_gw	-0.00182705	1	0.12168	38	Not Signif.
C1QA	PGS_T2D_gw	-0.00937977	1	1.00977	450	Not Signif.
C1QBP	PGS_T2D_gw	-0.00529768	1	0.445288	134	Not Signif.
C1QL2	PGS_T2D_gw	-0.00588218	1	0.538651	442	Not Signif.
C1QTNF1	PGS_T2D_gw	0.031823	2.16818e-14	7.63978	920	Signif. w/ adj.
C1QTNF5	PGS_T2D_gw	-0.00735492	1	0.688891	365	Not Signif.
C1QTNF6	PGS_T2D_gw	0.0177226	0.0880322	2.69246	778	Not Signif.
C1QTNF9	PGS_T2D_gw	-0.00590645	1	0.50324	500	Not Signif.
C1R	PGS_T2D_gw	0.0078602	0.0556397	0.800697	779	Not Signif.
C1RL	PGS_T2D_gw	0.0319541	6.17668e-22	8.35729	951	Signif. w/ adj.
C1S	PGS_T2D_gw	0.0111365	0.000111201	1.35023	833	Signif. w/o adj.
C2	PGS_T2D_gw	0.0531222	1.11138e-39	21.8589	981	Signif. w/ adj.
C2CD2L	PGS_T2D_gw	0.0133782	1	1.65892	697	Not Signif.
C2orf69	PGS_T2D_gw	-0.0058955	1	0.500221	32	Not Signif.
C3	PGS_T2D_gw	0.0278103	1.67508e-25	6.49232	964	Signif. w/ adj.
C4BPB	PGS_T2D_gw	-0.0124637	1	1.63951	398	Not Signif.
C5	PGS_T2D_gw	0.00724614	1	0.69981	712	Not Signif.
C7	PGS_T2D_gw	0.0216607	1	3.94651	558	Not Signif.
C7orf50	PGS_T2D_gw	0.00312255	1	0.23085	596	Not Signif.
C8B	PGS_T2D_gw	-0.00206254	1	0.1481	444	Not Signif.
C9	PGS_T2D_gw	-0.0275048	0.078431	6.42185	774	Not Signif.
C9orf40	PGS_T2D_gw	0.00727394	1	0.717381	509	Not Signif.
CA1	PGS_T2D_gw	0.00870702	1	0.931227	587	Not Signif.
CA11	PGS_T2D_gw	0.00544923	1	0.451476	109	Not Signif.
CA12	PGS_T2D_gw	0.000507071	1	0.0321102	269	Not Signif.
CA13	PGS_T2D_gw	-0.00661992	1	0.592802	188	Not Signif.
CA14	PGS_T2D_gw	-0.0401637	1.98942e-35	14.2491	972	Signif. w/ adj.
CA2	PGS_T2D_gw	0.0102144	1	1.2007	643	Not Signif.
CA3	PGS_T2D_gw	0.0104262	1	1.24864	650	Not Signif.
CA4	PGS_T2D_gw	-0.0147411	1	2.03313	470	Not Signif.
CA5A	PGS_T2D_gw	0.0288668	6.66682e-19	6.8857	939	Signif. w/ adj.
CA6	PGS_T2D_gw	-0.0134076	0.00918954	1.87224	785	Signif. w/o adj.
CA7	PGS_T2D_gw	-0.00865924	1	0.881736	613	Not Signif.
CA8	PGS_T2D_gw	0.000169275	1	0.0100609	26	Not Signif.
CA9	PGS_T2D_gw	0.00149341	1	0.10532	705	Not Signif.
CABP2	PGS_T2D_gw	-0.00328965	1	0.238047	96	Not Signif.
CACNA1C	PGS_T2D_gw	-0.00369772	1	0.277305	264	Not Signif.
CACNA1H	PGS_T2D_gw	0.00394357	1	0.298845	47	Not Signif.
CACNB1	PGS_T2D_gw	-0.00232956	1	0.157685	171	Not Signif.
CACNB3	PGS_T2D_gw	-6.83151e-05	1	0.00416354	457	Not Signif.
CACYBP	PGS_T2D_gw	-0.00419674	1	0.329396	186	Not Signif.
CADPS	PGS_T2D_gw	-0.000656228	1	0.0403383	88	Not Signif.
CALB1	PGS_T2D_gw	-0.00933001	0.275999	1.05913	753	Not Signif.
CALB2	PGS_T2D_gw	0.00421018	1.39229e-07	0.374163	872	Signif. w/o adj.
CALCA	PGS_T2D_gw	-0.00692086	1	0.863602	465	Not Signif.
CALCB	PGS_T2D_gw	-0.0142841	0.167456	1.96292	767	Not Signif.
CALCOCO1	PGS_T2D_gw	-0.00379216	1	0.305417	3	Not Signif.
CALCOCO2	PGS_T2D_gw	-0.00355168	1	0.269052	292	Not Signif.
CALY	PGS_T2D_gw	-0.00714446	1	0.651188	489	Not Signif.
CAMKK1	PGS_T2D_gw	-0.00158011	1	0.104293	338	Not Signif.
CAMLG	PGS_T2D_gw	-0.00422234	1	0.327878	135	Not Signif.
CAMSAP1	PGS_T2D_gw	0.0033388	1	0.260056	423	Not Signif.
CANT1	PGS_T2D_gw	0.00197131	1	0.140958	690	Not Signif.
CAPG	PGS_T2D_gw	0.00715282	0.930728	0.68367	738	Not Signif.
CAPN3	PGS_T2D_gw	0.0120074	1	1.42591	562	Not Signif.
CAPS	PGS_T2D_gw	-0.000884262	1	0.0594368	501	Not Signif.
CARHSP1	PGS_T2D_gw	0.00715673	1	0.693074	511	Not Signif.
CASC3	PGS_T2D_gw	-0.00228959	1	0.160112	418	Not Signif.
CASP1	PGS_T2D_gw	0.0135755	1	1.70262	721	Not Signif.
CASP10	PGS_T2D_gw	0.0064616	1	0.566742	573	Not Signif.
CASP2	PGS_T2D_gw	-0.00541519	1	0.467779	77	Not Signif.
CASP3	PGS_T2D_gw	-0.00588636	1	0.515337	94	Not Signif.
CASP4	PGS_T2D_gw	-0.0012213	1	0.0778607	65	Not Signif.
CASP7	PGS_T2D_gw	-0.00805624	1	0.787712	140	Not Signif.
CASP8	PGS_T2D_gw	-0.00887384	1	0.931703	243	Not Signif.
CASP9	PGS_T2D_gw	-0.0129034	1	1.55906	471	Not Signif.
CASQ2	PGS_T2D_gw	0.00267849	1	0.188096	131	Not Signif.
CAT	PGS_T2D_gw	0.0105151	1	1.27386	642	Not Signif.
CBLIF	PGS_T2D_gw	0.0118306	1	1.45781	448	Not Signif.
CBLN1	PGS_T2D_gw	-0.00683334	1	0.605201	403	Not Signif.
CBLN4	PGS_T2D_gw	0.0278363	5.68703e-06	5.89709	855	Signif. w/ adj.
CBS	PGS_T2D_gw	0.0331041	4.0703e-15	8.26532	928	Signif. w/ adj.
CBX2	PGS_T2D_gw	-0.00226068	1	0.153993	253	Not Signif.
CC2D1A	PGS_T2D_gw	0.00362674	1	0.284616	605	Not Signif.
CCAR2	PGS_T2D_gw	-0.00588024	1	0.505596	27	Not Signif.
CCDC134	PGS_T2D_gw	-0.00270825	1	0.197249	115	Not Signif.
CCDC28A	PGS_T2D_gw	-0.00263085	1	0.185366	124	Not Signif.
CCDC50	PGS_T2D_gw	-0.0149486	1	1.98599	572	Not Signif.
CCDC80	PGS_T2D_gw	-0.00165494	1	0.129611	697	Not Signif.
CCER2	PGS_T2D_gw	-0.00785062	1	0.777727	229	Not Signif.
CCL11	PGS_T2D_gw	0.0148538	1	2.24215	293	Not Signif.
CCL13	PGS_T2D_gw	0.0128741	1	1.63816	708	Not Signif.
CCL14	PGS_T2D_gw	-0.0199393	1	3.43703	382	Not Signif.
CCL15	PGS_T2D_gw	0.0226463	0.000181908	4.37062	828	Signif. w/ adj.
CCL16	PGS_T2D_gw	0.0274998	4.77903e-20	7.30141	938	Signif. w/ adj.
CCL17	PGS_T2D_gw	0.00172168	1	0.116562	381	Not Signif.
CCL18	PGS_T2D_gw	0.00184172	0.173706	0.132573	760	Not Signif.
CCL19	PGS_T2D_gw	0.00489295	0.655617	0.414696	743	Not Signif.
CCL2	PGS_T2D_gw	0.00131157	1	0.0903236	394	Not Signif.
CCL20	PGS_T2D_gw	0.0304033	1.13624e-13	7.23913	912	Signif. w/ adj.
CCL21	PGS_T2D_gw	0.0218876	4.03666e-07	4.08751	866	Signif. w/o adj.
CCL22	PGS_T2D_gw	0.00946806	0.000422299	1.04828	825	Signif. w/o adj.
CCL23	PGS_T2D_gw	0.00470497	1	0.415163	617	Not Signif.
CCL24	PGS_T2D_gw	0.0058832	1	0.514499	434	Not Signif.
CCL25	PGS_T2D_gw	0.0143136	1	1.97466	543	Not Signif.
CCL26	PGS_T2D_gw	-0.00736551	1	0.706982	98	Not Signif.
CCL27	PGS_T2D_gw	-0.00275586	1	0.215214	261	Not Signif.
CCL28	PGS_T2D_gw	-0.0156914	0.00646266	2.28819	800	Not Signif.
CCL3	PGS_T2D_gw	0.0188141	1.88604e-13	3.50395	905	Signif. w/o adj.
CCL4	PGS_T2D_gw	0.0201545	5.76348e-06	3.39165	850	Signif. w/ adj.
CCL5	PGS_T2D_gw	-0.00395701	1	0.310109	384	Not Signif.
CCL7	PGS_T2D_gw	0.0169448	2.08203e-09	2.73878	884	Signif. w/ adj.
CCL8	PGS_T2D_gw	-0.00205391	1	0.142816	407	Not Signif.
CCN1	PGS_T2D_gw	0.022693	0.00024953	4.29523	821	Signif. w/o adj.
CCN2	PGS_T2D_gw	-0.0113285	1	1.2814	265	Not Signif.
CCN3	PGS_T2D_gw	-0.00786893	1	0.919911	557	Not Signif.
CCN4	PGS_T2D_gw	0.0100844	0.0709359	1.15159	776	Not Signif.
CCN5	PGS_T2D_gw	-0.000308538	0.000926015	0.0221524	794	Signif. w/o adj.
CCND2	PGS_T2D_gw	0.000608744	1	0.0386614	53	Not Signif.
CCNE1	PGS_T2D_gw	-0.00370035	1	0.272982	9	Not Signif.
CCS	PGS_T2D_gw	-0.000218648	1	0.0139083	148	Not Signif.
CCT5	PGS_T2D_gw	-0.0100072	1	1.07719	339	Not Signif.
CD101	PGS_T2D_gw	0.0275632	4.03161e-05	5.60912	842	Signif. w/ adj.
CD109	PGS_T2D_gw	0.00362657	1	0.278962	466	Not Signif.
CD14	PGS_T2D_gw	0.000680519	1	0.0443286	79	Not Signif.
CD160	PGS_T2D_gw	0.00861209	1	0.909979	725	Not Signif.
CD163	PGS_T2D_gw	0.0299662	9.81915e-20	7.34566	944	Signif. w/ adj.
CD164	PGS_T2D_gw	0.0019774	1	0.136974	541	Not Signif.
CD164L2	PGS_T2D_gw	-0.00164017	1	0.107489	266	Not Signif.
CD177	PGS_T2D_gw	0.0164837	1	2.28883	668	Not Signif.
CD1C	PGS_T2D_gw	-0.00988586	1	1.12594	705	Not Signif.
CD2	PGS_T2D_gw	-0.00297764	1	0.214186	52	Not Signif.
CD200	PGS_T2D_gw	-0.0323889	1.09613e-13	8.3421	911	Signif. w/ adj.
CD200R1	PGS_T2D_gw	0.00237692	1	0.16623	554	Not Signif.
CD207	PGS_T2D_gw	0.0132337	1	1.65973	582	Not Signif.
CD209	PGS_T2D_gw	0.0243669	0.601403	4.69187	746	Not Signif.
CD22	PGS_T2D_gw	-0.00313709	1	0.251713	728	Not Signif.
CD226	PGS_T2D_gw	-0.0166027	1	2.3406	604	Not Signif.
CD244	PGS_T2D_gw	0.00845024	1	0.856121	685	Not Signif.
CD248	PGS_T2D_gw	-0.0295759	0.22299	7.24544	750	Not Signif.
CD27	PGS_T2D_gw	0.00783078	1	0.826521	694	Not Signif.
CD274	PGS_T2D_gw	0.00497403	1	0.431524	638	Not Signif.
CD276	PGS_T2D_gw	0.00900228	1	0.996873	479	Not Signif.
CD28	PGS_T2D_gw	0.0132276	0.00606588	1.72109	804	Signif. w/o adj.
CD2AP	PGS_T2D_gw	0.0111853	1	1.36267	724	Not Signif.
CD300A	PGS_T2D_gw	6.92635e-05	1	0.00440077	701	Not Signif.
CD300C	PGS_T2D_gw	0.00158359	1	0.115211	734	Not Signif.
CD300E	PGS_T2D_gw	-0.00556992	0.28122	0.550053	748	Not Signif.
CD300LF	PGS_T2D_gw	-0.00585117	1	0.553047	432	Not Signif.
CD300LG	PGS_T2D_gw	-0.0600608	2.1579e-20	27.5232	942	Signif. w/ adj.
CD302	PGS_T2D_gw	0.00149233	0.615833	0.111833	736	Not Signif.
CD33	PGS_T2D_gw	0.00473642	1	0.374599	478	Not Signif.
CD34	PGS_T2D_gw	-0.0379288	2.12672e-16	10.9849	931	Signif. w/ adj.
CD36	PGS_T2D_gw	-0.00616269	1	0.560502	501	Not Signif.
CD38	PGS_T2D_gw	0.0111861	0.00364512	1.85709	751	Signif. w/o adj.
CD3D	PGS_T2D_gw	-0.00553209	1	0.461763	395	Not Signif.
CD3E	PGS_T2D_gw	-0.00199296	1	0.134323	62	Not Signif.
CD3G	PGS_T2D_gw	0.00222662	1	0.150153	153	Not Signif.
CD4	PGS_T2D_gw	0.00591879	0.00199559	0.560722	808	Signif. w/o adj.
CD40	PGS_T2D_gw	-0.00125604	1	0.0832846	517	Not Signif.
CD40LG	PGS_T2D_gw	-0.0114594	1	1.31066	413	Not Signif.
CD46	PGS_T2D_gw	-0.0132455	1	1.74573	35	Not Signif.
CD48	PGS_T2D_gw	0.00748295	1	0.722796	657	Not Signif.
CD5	PGS_T2D_gw	-0.00346882	1	0.279579	653	Not Signif.
CD55	PGS_T2D_gw	-0.0178898	1	2.8645	509	Not Signif.
CD58	PGS_T2D_gw	-0.0259684	0.00022255	5.35797	830	Signif. w/ adj.
CD59	PGS_T2D_gw	-0.000740219	0.00265486	0.0542892	793	Signif. w/o adj.
CD5L	PGS_T2D_gw	-0.00816641	1	0.810537	108	Not Signif.
CD6	PGS_T2D_gw	-0.00141174	1	0.0964328	576	Not Signif.
CD63	PGS_T2D_gw	0.0102749	1	1.11266	727	Not Signif.
CD69	PGS_T2D_gw	-0.00347088	1	0.258761	105	Not Signif.
CD7	PGS_T2D_gw	-0.00666782	1	0.605715	78	Not Signif.
CD70	PGS_T2D_gw	-0.013166	1	1.74489	216	Not Signif.
CD72	PGS_T2D_gw	-0.00106784	0.0411896	0.0732506	784	Signif. w/o adj.
CD74	PGS_T2D_gw	0.0266099	7.66401e-16	6.43743	922	Signif. w/ adj.
CD79B	PGS_T2D_gw	-0.0102878	1	1.19825	419	Not Signif.
CD80	PGS_T2D_gw	0.0355975	1.11682e-14	10.2031	914	Signif. w/ adj.
CD82	PGS_T2D_gw	-0.010222	1	1.10408	566	Not Signif.
CD83	PGS_T2D_gw	0.0121799	0.00153332	1.58935	811	Signif. w/o adj.
CD84	PGS_T2D_gw	-0.0104746	1	1.14991	469	Not Signif.
CD86	PGS_T2D_gw	-0.0102745	1	1.17936	356	Not Signif.
CD8A	PGS_T2D_gw	0.0183677	0.000280832	2.89586	828	Signif. w/o adj.
CD93	PGS_T2D_gw	-0.0297368	0.00168052	6.71664	816	Not Signif.
CD99	PGS_T2D_gw	-0.0214172	1	5.10713	482	Not Signif.
CD99L2	PGS_T2D_gw	-0.00641152	1	0.627194	717	Not Signif.
CDA	PGS_T2D_gw	0.0223946	1.59382e-09	4.24533	884	Signif. w/ adj.
CDAN1	PGS_T2D_gw	-0.00471936	1	0.381441	248	Not Signif.
CDC123	PGS_T2D_gw	-0.00239718	1	0.164075	235	Not Signif.
CDC25A	PGS_T2D_gw	-0.00815338	1	0.781893	484	Not Signif.
CDC26	PGS_T2D_gw	-0.00920511	1	0.975307	136	Not Signif.
CDC27	PGS_T2D_gw	-0.00298543	1	0.217329	207	Not Signif.
CDC37	PGS_T2D_gw	-0.00536904	1	0.455164	31	Not Signif.
CDC42BPB	PGS_T2D_gw	-0.00408901	1	0.334487	203	Not Signif.
CDCP1	PGS_T2D_gw	0.0242185	8.32269e-08	5.811	847	Signif. w/ adj.
CDH1	PGS_T2D_gw	0.0390578	9.67478e-13	11.1223	911	Signif. w/ adj.
CDH15	PGS_T2D_gw	0.0337554	9.27315e-18	11.7035	907	Signif. w/ adj.
CDH17	PGS_T2D_gw	0.031697	0.164062	7.62874	767	Not Signif.
CDH2	PGS_T2D_gw	0.045717	2.36089e-38	18.7875	974	Signif. w/ adj.
CDH22	PGS_T2D_gw	-0.014078	1	1.81545	666	Not Signif.
CDH23	PGS_T2D_gw	-0.0139822	0.135726	1.82903	772	Not Signif.
CDH3	PGS_T2D_gw	-0.0150623	1	2.19292	573	Not Signif.
CDH4	PGS_T2D_gw	0.00332285	1	0.241569	162	Not Signif.
CDH5	PGS_T2D_gw	-0.00758849	1	0.751388	286	Not Signif.
CDH6	PGS_T2D_gw	-0.00700478	1	0.665461	401	Not Signif.
CDHR1	PGS_T2D_gw	-0.0165035	1	2.37072	93	Not Signif.
CDHR2	PGS_T2D_gw	0.0504821	2.34182e-67	28.2443	987	Signif. w/ adj.
CDHR5	PGS_T2D_gw	0.0294761	5.19558e-21	7.10852	950	Signif. w/ adj.
CDK1	PGS_T2D_gw	0.00494306	1	0.404564	484	Not Signif.
CDK5RAP3	PGS_T2D_gw	-0.002268	1	0.157452	135	Not Signif.
CDKL5	PGS_T2D_gw	-0.0123184	1	1.43126	630	Not Signif.
CDKN1A	PGS_T2D_gw	0.00629299	1	0.566632	661	Not Signif.
CDKN2D	PGS_T2D_gw	-0.00103363	1	0.0663617	114	Not Signif.
CDNF	PGS_T2D_gw	-0.0189418	1	3.19432	662	Not Signif.
CDON	PGS_T2D_gw	0.0203675	4.42288e-05	3.65056	834	Signif. w/o adj.
CDSN	PGS_T2D_gw	0.00922213	1	0.996994	550	Not Signif.
CEACAM1	PGS_T2D_gw	0.00458587	1	0.4012	408	Not Signif.
CEACAM16	PGS_T2D_gw	0.0166646	0.077398	2.50809	772	Not Signif.
CEACAM18	PGS_T2D_gw	-0.0129011	1	1.55671	541	Not Signif.
CEACAM19	PGS_T2D_gw	-0.00372456	1	0.29781	227	Not Signif.
CEACAM20	PGS_T2D_gw	0.00201743	1	0.138178	273	Not Signif.
CEACAM21	PGS_T2D_gw	-0.000828092	1	0.0523083	428	Not Signif.
CEACAM3	PGS_T2D_gw	-0.00189768	1	0.126619	64	Not Signif.
CEACAM5	PGS_T2D_gw	0.0151821	1	2.00435	543	Not Signif.
CEACAM6	PGS_T2D_gw	-0.00420925	1	0.339601	368	Not Signif.
CEACAM8	PGS_T2D_gw	0.00339549	1	0.269268	664	Not Signif.
CEBPA	PGS_T2D_gw	0.00259893	1	0.182697	551	Not Signif.
CEBPB	PGS_T2D_gw	0.0103725	0.356093	1.17695	753	Not Signif.
CELA2A	PGS_T2D_gw	0.000964636	1	0.0629972	515	Not Signif.
CELA3A	PGS_T2D_gw	-0.00811842	1	0.815582	672	Not Signif.
CELSR2	PGS_T2D_gw	-0.000640925	1	0.040898	242	Not Signif.
CEMIP2	PGS_T2D_gw	0.038942	1.71565e-18	10.952	945	Signif. w/ adj.
CEND1	PGS_T2D_gw	-0.00179832	1	0.120106	561	Not Signif.
CENPF	PGS_T2D_gw	0.00826115	1	0.874322	549	Not Signif.
CENPJ	PGS_T2D_gw	-0.0152823	1	2.05748	615	Not Signif.
CEP112	PGS_T2D_gw	0.00701631	1	0.627917	584	Not Signif.
CEP152	PGS_T2D_gw	0.00945653	1	0.974885	504	Not Signif.
CEP164	PGS_T2D_gw	-0.00350364	1	0.257506	91	Not Signif.
CEP170	PGS_T2D_gw	-0.00443478	1	0.359877	57	Not Signif.
CEP20	PGS_T2D_gw	0.00409627	1	0.316288	603	Not Signif.
CEP290	PGS_T2D_gw	0.00292178	1	0.209724	217	Not Signif.
CEP350	PGS_T2D_gw	0.00272407	1	0.192803	77	Not Signif.
CEP43	PGS_T2D_gw	0.00111626	1	0.0720662	507	Not Signif.
CEP85	PGS_T2D_gw	-0.00555882	1	0.482416	185	Not Signif.
CERT	PGS_T2D_gw	0.000598324	1	0.0371745	396	Not Signif.
CES1	PGS_T2D_gw	0.0559293	7.22063e-55	25.0126	991	Signif. w/ adj.
CES2	PGS_T2D_gw	0.0457188	8.99514e-27	15.3034	963	Signif. w/ adj.
CES3	PGS_T2D_gw	0.0289965	1.36816e-13	6.56823	913	Signif. w/ adj.
CETN2	PGS_T2D_gw	-0.00821616	1	0.782966	103	Not Signif.
CETN3	PGS_T2D_gw	-0.00204206	1	0.140854	318	Not Signif.
CFB	PGS_T2D_gw	0.038775	2.25288e-37	12.6892	980	Signif. w/ adj.
CFC1	PGS_T2D_gw	-0.0217171	1	3.82912	447	Not Signif.
CFD	PGS_T2D_gw	-0.0264496	1	6.69024	384	Not Signif.
CFH	PGS_T2D_gw	0.0382385	5.52626e-48	13.0616	988	Signif. w/ adj.
CFHR2	PGS_T2D_gw	-0.00676122	1	0.621798	231	Not Signif.
CFHR4	PGS_T2D_gw	-0.0194165	1	3.07017	629	Not Signif.
CFHR5	PGS_T2D_gw	-0.0265443	1	5.55902	581	Not Signif.
CFI	PGS_T2D_gw	0.039729	1.77562e-45	14.4175	983	Signif. w/ adj.
CFP	PGS_T2D_gw	0.0212996	1.09194e-15	4.17861	925	Signif. w/ adj.
CGA	PGS_T2D_gw	-0.000512991	1	0.0443444	300	Not Signif.
CGB3_CGB5_CGB8	PGS_T2D_gw	-0.00880968	1	1.03475	463	Not Signif.
CGN	PGS_T2D_gw	-0.0045846	1	0.361322	147	Not Signif.
CGREF1	PGS_T2D_gw	0.0100437	0.527222	1.13475	751	Not Signif.
CHAC2	PGS_T2D_gw	-0.00138981	1	0.0911505	264	Not Signif.
CHAD	PGS_T2D_gw	-0.0541672	2.48981e-29	22.2488	967	Signif. w/ adj.
CHCHD10	PGS_T2D_gw	0.0211008	7.19405e-15	4.67532	905	Signif. w/ adj.
CHCHD6	PGS_T2D_gw	0.0122213	0.0191205	1.56563	789	Not Signif.
CHEK2	PGS_T2D_gw	-0.00411899	1	0.317764	142	Not Signif.
CHGA	PGS_T2D_gw	-0.0179903	0.00602227	2.96875	795	Signif. w/o adj.
CHGB	PGS_T2D_gw	-0.0190191	2.56421e-11	3.44477	897	Signif. w/o adj.
CHI3L1	PGS_T2D_gw	0.00988619	0.863061	1.15217	736	Not Signif.
CHIT1	PGS_T2D_gw	-0.0107077	1	1.28168	598	Not Signif.
CHL1	PGS_T2D_gw	-0.0353794	3.21787e-15	9.41429	927	Signif. w/ adj.
CHM	PGS_T2D_gw	-0.00733613	1	0.685398	201	Not Signif.
CHMP1A	PGS_T2D_gw	-0.000909878	1	0.057109	204	Not Signif.
CHMP6	PGS_T2D_gw	0.00232597	1	0.165266	524	Not Signif.
CHP1	PGS_T2D_gw	0.00168624	1	0.11089	133	Not Signif.
CHRDL1	PGS_T2D_gw	-0.0235668	1	5.77259	478	Not Signif.
CHRDL2	PGS_T2D_gw	0.0269705	5.11675e-07	5.91762	858	Signif. w/ adj.
CHRM1	PGS_T2D_gw	-0.00251349	1	0.177087	383	Not Signif.
CIAPIN1	PGS_T2D_gw	-0.00256447	1	0.185925	336	Not Signif.
CILP	PGS_T2D_gw	0.0303021	8.29794e-19	7.99306	935	Signif. w/ adj.
CINP	PGS_T2D_gw	-0.00725402	1	0.674892	469	Not Signif.
CIRBP	PGS_T2D_gw	-0.00541565	1	0.466565	72	Not Signif.
CIT	PGS_T2D_gw	0.0124903	1	1.53671	713	Not Signif.
CKAP4	PGS_T2D_gw	-0.00957635	1	1.11349	455	Not Signif.
CKB	PGS_T2D_gw	-0.0746478	5.07379e-100	50.9056	999	Signif. w/ adj.
CKMT1A_CKMT1B	PGS_T2D_gw	0.0178609	1	2.63527	590	Not Signif.
CLASP1	PGS_T2D_gw	-0.00601176	1	0.511899	319	Not Signif.
CLC	PGS_T2D_gw	-0.000758509	1	0.0490614	347	Not Signif.
CLEC10A	PGS_T2D_gw	-0.00243102	1	0.17347	74	Not Signif.
CLEC11A	PGS_T2D_gw	-0.0175029	1	2.70417	452	Not Signif.
CLEC12A	PGS_T2D_gw	-0.00293645	1	0.20955	273	Not Signif.
CLEC14A	PGS_T2D_gw	-0.011352	1	1.43599	408	Not Signif.
CLEC1A	PGS_T2D_gw	-0.0204736	1	3.55833	625	Not Signif.
CLEC1B	PGS_T2D_gw	-0.00280529	1	0.201905	336	Not Signif.
CLEC2L	PGS_T2D_gw	-0.00569685	1	0.476699	406	Not Signif.
CLEC3B	PGS_T2D_gw	-0.0178733	1	2.93119	504	Not Signif.
CLEC4A	PGS_T2D_gw	-0.0220789	5.21022e-06	4.0322	854	Signif. w/o adj.
CLEC4C	PGS_T2D_gw	0.00170395	1	0.114067	429	Not Signif.
CLEC4D	PGS_T2D_gw	0.00403465	1	0.338575	728	Not Signif.
CLEC4G	PGS_T2D_gw	0.0192815	9.22833e-09	3.22271	882	Signif. w/ adj.
CLEC4M	PGS_T2D_gw	0.0154464	1	2.15372	564	Not Signif.
CLEC5A	PGS_T2D_gw	-0.0138047	1	1.93645	706	Not Signif.
CLEC6A	PGS_T2D_gw	0.00751866	1	0.744294	715	Not Signif.
CLEC7A	PGS_T2D_gw	-0.00510903	1	0.447052	396	Not Signif.
CLGN	PGS_T2D_gw	0.00111037	1	0.0713848	603	Not Signif.
CLIC5	PGS_T2D_gw	0.000980036	1	0.0618968	76	Not Signif.
CLINT1	PGS_T2D_gw	-0.00335862	1	0.244615	199	Not Signif.
CLIP2	PGS_T2D_gw	-0.00534407	1	0.459237	79	Not Signif.
CLMP	PGS_T2D_gw	-0.0243867	1	6.82234	635	Not Signif.
CLNS1A	PGS_T2D_gw	0.00372846	1	0.288531	137	Not Signif.
CLPP	PGS_T2D_gw	0.00710692	1	0.654579	602	Not Signif.
CLPS	PGS_T2D_gw	-0.0113259	1	1.32176	689	Not Signif.
CLSPN	PGS_T2D_gw	-0.0111392	1	1.2368	496	Not Signif.
CLSTN1	PGS_T2D_gw	0.0072311	1	0.667392	474	Not Signif.
CLSTN2	PGS_T2D_gw	0.0140369	1	1.8573	521	Not Signif.
CLSTN3	PGS_T2D_gw	0.00391707	0.813656	0.314894	741	Not Signif.
CLTA	PGS_T2D_gw	-0.0127684	1	1.56969	237	Not Signif.
CLU	PGS_T2D_gw	0.00755184	1	0.77142	611	Not Signif.
CLUL1	PGS_T2D_gw	-0.034103	1.35252e-18	9.40611	934	Signif. w/ adj.
CMC1	PGS_T2D_gw	-0.00169048	1	0.114403	269	Not Signif.
CMIP	PGS_T2D_gw	-0.00288334	1	0.211256	140	Not Signif.
CNDP1	PGS_T2D_gw	0.0235715	2.16389e-05	4.47966	846	Signif. w/ adj.
CNGB3	PGS_T2D_gw	-0.00889036	1	0.883886	438	Not Signif.
CNP	PGS_T2D_gw	-0.000593867	1	0.0372038	356	Not Signif.
CNPY2	PGS_T2D_gw	-0.00856468	1	0.841924	302	Not Signif.
CNPY4	PGS_T2D_gw	-0.00670739	1	0.604916	8	Not Signif.
CNST	PGS_T2D_gw	0.000481885	1	0.0302241	387	Not Signif.
CNTF	PGS_T2D_gw	-0.002956	1	0.21257	285	Not Signif.
CNTN1	PGS_T2D_gw	0.0127183	1	1.79515	16	Not Signif.
CNTN2	PGS_T2D_gw	0.00561444	1	0.498469	126	Not Signif.
CNTN3	PGS_T2D_gw	0.0533306	5.91304e-52	25.2183	984	Signif. w/ adj.
CNTN4	PGS_T2D_gw	0.00715758	1	0.694529	99	Not Signif.
CNTN5	PGS_T2D_gw	-0.0141812	8.29983e-05	2.10551	820	Not Signif.
CNTNAP2	PGS_T2D_gw	-0.00935378	1	1.01818	624	Not Signif.
CNTNAP4	PGS_T2D_gw	-0.00460956	1	0.360648	413	Not Signif.
COCH	PGS_T2D_gw	-0.00463747	1	0.393046	462	Not Signif.
COL15A1	PGS_T2D_gw	-0.0295159	1	8.26239	195	Not Signif.
COL18A1	PGS_T2D_gw	0.00511392	0.0619457	0.487581	769	Not Signif.
COL1A1	PGS_T2D_gw	-0.0322858	4.24384e-07	7.88538	864	Signif. w/ adj.
COL24A1	PGS_T2D_gw	0.00807308	1	0.842573	269	Not Signif.
COL28A1	PGS_T2D_gw	0.00202736	1	0.139049	372	Not Signif.
COL2A1	PGS_T2D_gw	-0.0103474	1	1.10414	451	Not Signif.
COL3A1	PGS_T2D_gw	0.0204252	0.00368381	3.48657	807	Signif. w/o adj.
COL4A1	PGS_T2D_gw	-0.0143817	2.4052e-09	2.01937	887	Signif. w/o adj.
COL4A4	PGS_T2D_gw	-0.00699752	1	0.647809	473	Not Signif.
COL5A1	PGS_T2D_gw	0.0127735	1	1.6022	622	Not Signif.
COL6A3	PGS_T2D_gw	0.00746986	5.39732e-13	0.875914	905	Signif. w/o adj.
COL9A1	PGS_T2D_gw	-0.0351399	0.000149778	9.65455	826	Signif. w/ adj.
COL9A2	PGS_T2D_gw	-0.00988088	1	1.04012	275	Not Signif.
COLEC12	PGS_T2D_gw	-0.00173899	0.000141774	0.141968	813	Signif. w/o adj.
COMMD1	PGS_T2D_gw	-0.00651818	1	0.585964	203	Not Signif.
COMMD9	PGS_T2D_gw	-0.0132616	1	1.67565	526	Not Signif.
COMP	PGS_T2D_gw	-0.0108705	1	1.3315	295	Not Signif.
COMT	PGS_T2D_gw	-0.00426702	1	0.330532	137	Not Signif.
COPB2	PGS_T2D_gw	-0.00574263	1	0.490502	177	Not Signif.
COPE	PGS_T2D_gw	-0.0074847	1	0.700026	400	Not Signif.
COQ7	PGS_T2D_gw	-0.00387163	1	0.301537	211	Not Signif.
CORO1A	PGS_T2D_gw	-0.000331307	1	0.0204356	268	Not Signif.
CORO6	PGS_T2D_gw	0.00209541	1	0.144217	240	Not Signif.
COX5B	PGS_T2D_gw	-0.00141278	1	0.092538	389	Not Signif.
COX6B1	PGS_T2D_gw	0.00244804	1	0.176255	429	Not Signif.
CPA1	PGS_T2D_gw	0.00157493	1	0.106677	59	Not Signif.
CPA2	PGS_T2D_gw	0.00868897	1	0.88165	314	Not Signif.
CPA4	PGS_T2D_gw	-0.023898	1	4.3969	701	Not Signif.
CPB1	PGS_T2D_gw	6.82811e-05	1	0.0042025	196	Not Signif.
CPB2	PGS_T2D_gw	0.014018	0.166034	1.89343	763	Not Signif.
CPE	PGS_T2D_gw	-0.0212976	5.6468e-05	3.5953	841	Signif. w/o adj.
CPLX2	PGS_T2D_gw	-0.00390481	1	0.299964	413	Not Signif.
CPM	PGS_T2D_gw	0.0733012	1.80375e-92	48.0454	998	Signif. w/ adj.
CPOX	PGS_T2D_gw	-0.00869582	1	0.877683	483	Not Signif.
CPPED1	PGS_T2D_gw	0.00972668	1	1.0581	666	Not Signif.
CPQ	PGS_T2D_gw	0.0262913	0.000671246	5.55804	818	Not Signif.
CPTP	PGS_T2D_gw	-0.00564584	1	0.465171	327	Not Signif.
CPVL	PGS_T2D_gw	0.0137276	1	1.72211	666	Not Signif.
CPXM1	PGS_T2D_gw	0.000641157	1	0.040004	232	Not Signif.
CPXM2	PGS_T2D_gw	0.00163434	1	0.119258	718	Not Signif.
CR1	PGS_T2D_gw	0.0174302	5.60211e-08	2.76578	875	Signif. w/o adj.
CR2	PGS_T2D_gw	0.0146874	0.205374	1.99479	762	Not Signif.
CRACR2A	PGS_T2D_gw	-0.00345678	1	0.264419	3	Not Signif.
CRADD	PGS_T2D_gw	-0.00386522	1	0.294072	7	Not Signif.
CREB3	PGS_T2D_gw	-0.00276259	1	0.194551	277	Not Signif.
CREBZF	PGS_T2D_gw	-0.00543507	1	0.456234	539	Not Signif.
CREG1	PGS_T2D_gw	0.0200341	2.47374e-09	3.38186	887	Signif. w/o adj.
CRELD1	PGS_T2D_gw	0.035347	1.74326e-25	10.1399	960	Signif. w/ adj.
CRELD2	PGS_T2D_gw	-0.00193703	1	0.134059	542	Not Signif.
CRH	PGS_T2D_gw	-0.0349952	3.66486e-13	8.90166	916	Not Signif.
CRHBP	PGS_T2D_gw	0.0209771	3.72661e-13	4.04084	908	Signif. w/ adj.
CRHR1	PGS_T2D_gw	-0.000594623	1	0.0363311	87	Not Signif.
CRIM1	PGS_T2D_gw	-0.0178096	1	2.93257	487	Not Signif.
CRIP2	PGS_T2D_gw	0.0256624	2.99252e-15	5.92103	914	Signif. w/ adj.
CRISP2	PGS_T2D_gw	-0.0209145	3.77642e-06	4.5885	817	Signif. w/o adj.
CRISP3	PGS_T2D_gw	-0.0310247	1.18928e-05	7.39186	849	Not Signif.
CRKL	PGS_T2D_gw	-0.00607596	1	0.53685	40	Not Signif.
CRLF1	PGS_T2D_gw	0.0338364	5.48431e-21	9.36675	946	Signif. w/ adj.
CRNN	PGS_T2D_gw	-0.00346657	1	0.269866	337	Not Signif.
CRTAC1	PGS_T2D_gw	-0.0134407	1	1.89437	612	Not Signif.
CRTAM	PGS_T2D_gw	-0.00641809	1	0.584784	218	Not Signif.
CRTAP	PGS_T2D_gw	-0.000107559	1	0.00637875	247	Not Signif.
CRX	PGS_T2D_gw	0.00346434	1	0.253829	213	Not Signif.
CRYBB1	PGS_T2D_gw	-0.00670068	1	0.616981	180	Not Signif.
CRYBB2	PGS_T2D_gw	-0.00338541	1	0.264105	591	Not Signif.
CRYGD	PGS_T2D_gw	-0.0119232	1	1.40683	496	Not Signif.
CRYM	PGS_T2D_gw	0.00533208	1	0.436126	570	Not Signif.
CRYZL1	PGS_T2D_gw	-0.0046523	1	0.373512	85	Not Signif.
CSDE1	PGS_T2D_gw	-0.00610815	1	0.522662	120	Not Signif.
CSF1	PGS_T2D_gw	0.019065	7.86534e-13	3.39673	909	Signif. w/o adj.
CSF1R	PGS_T2D_gw	0.0203837	8.75352e-09	3.61045	881	Signif. w/o adj.
CSF2	PGS_T2D_gw	0.0223343	0.000467679	3.96498	827	Signif. w/ adj.
CSF2RA	PGS_T2D_gw	0.0147313	1	1.90181	741	Not Signif.
CSF2RB	PGS_T2D_gw	-0.00150246	1	0.0991089	229	Not Signif.
CSF3	PGS_T2D_gw	0.00668719	0.0699712	0.632329	777	Not Signif.
CSF3R	PGS_T2D_gw	0.00348491	1	0.267963	723	Not Signif.
CSH1	PGS_T2D_gw	0.00297329	1	0.219438	138	Not Signif.
CSNK1D	PGS_T2D_gw	-0.0136176	1	1.69272	525	Not Signif.
CSNK2A1	PGS_T2D_gw	-0.0202562	0.00593818	3.4701	800	Not Signif.
CSPG4	PGS_T2D_gw	-0.0165672	0.10008	2.65934	757	Not Signif.
CSPG5	PGS_T2D_gw	-0.0127395	1	1.52787	706	Not Signif.
CSRP3	PGS_T2D_gw	0.00524731	1	0.440334	490	Not Signif.
CST1	PGS_T2D_gw	-0.0116855	0.267986	1.32139	776	Not Signif.
CST3	PGS_T2D_gw	0.00338305	3.27993e-06	0.309722	840	Signif. w/o adj.
CST5	PGS_T2D_gw	0.00248181	1	0.181069	327	Not Signif.
CST6	PGS_T2D_gw	-0.0149771	1	2.18323	712	Not Signif.
CST7	PGS_T2D_gw	0.0170704	0.000123527	2.50371	835	Signif. w/o adj.
CSTB	PGS_T2D_gw	0.00494927	0.00404309	0.432908	805	Signif. w/o adj.
CTAG1A_CTAG1B	PGS_T2D_gw	-0.0127699	1	1.53721	590	Not Signif.
CTBS	PGS_T2D_gw	0.0604409	2.63554e-38	26.3021	980	Signif. w/ adj.
CTF1	PGS_T2D_gw	-0.0123124	1	1.44789	344	Not Signif.
CTHRC1	PGS_T2D_gw	0.0102429	1.63694e-09	1.47732	868	Signif. w/o adj.
CTLA4	PGS_T2D_gw	-0.00409156	1	0.32524	290	Not Signif.
CTNNA1	PGS_T2D_gw	0.00133556	1	0.0861053	63	Not Signif.
CTRB1	PGS_T2D_gw	-0.00497631	1	0.413755	453	Not Signif.
CTRC	PGS_T2D_gw	-0.0191763	0.00320229	3.17755	808	Not Signif.
CTRL	PGS_T2D_gw	-0.0183453	5.63826e-05	2.96014	842	Not Signif.
CTSB	PGS_T2D_gw	-0.0687148	1.43071e-51	33.457	990	Signif. w/ adj.
CTSC	PGS_T2D_gw	0.00772788	1	0.770776	652	Not Signif.
CTSD	PGS_T2D_gw	0.051424	1.22196e-40	20.3746	982	Signif. w/ adj.
CTSE	PGS_T2D_gw	0.0144864	1	1.92507	649	Not Signif.
CTSF	PGS_T2D_gw	0.0112955	1	1.35614	168	Not Signif.
CTSH	PGS_T2D_gw	0.016969	0.34253	2.52568	758	Not Signif.
CTSL	PGS_T2D_gw	0.0104555	1	1.25501	730	Not Signif.
CTSO	PGS_T2D_gw	0.0520962	1.78106e-37	20.5335	979	Signif. w/ adj.
CTSS	PGS_T2D_gw	0.0335648	3.67529e-13	6.91086	936	Signif. w/ adj.
CTSV	PGS_T2D_gw	-0.00226745	1	0.174277	405	Not Signif.
CTSZ	PGS_T2D_gw	0.0375981	1.05939e-21	11.1081	949	Signif. w/ adj.
CUZD1	PGS_T2D_gw	0.0130161	1	1.60957	394	Not Signif.
CWC15	PGS_T2D_gw	0.00271628	1	0.197961	679	Not Signif.
CX3CL1	PGS_T2D_gw	-0.0291892	2.81736e-05	6.70226	845	Signif. w/ adj.
CXADR	PGS_T2D_gw	0.0042931	1	0.341586	562	Not Signif.
CXCL1	PGS_T2D_gw	-0.00942961	1	0.976976	271	Not Signif.
CXCL10	PGS_T2D_gw	0.00459283	0.133306	0.403679	757	Not Signif.
CXCL11	PGS_T2D_gw	0.00187786	1	0.130457	548	Not Signif.
CXCL12	PGS_T2D_gw	-0.0277515	1.4508e-07	5.86902	875	Signif. w/o adj.
CXCL13	PGS_T2D_gw	0.0258533	1.35037e-08	5.35648	881	Signif. w/ adj.
CXCL14	PGS_T2D_gw	0.0146642	1	2.3221	511	Not Signif.
CXCL16	PGS_T2D_gw	0.0148199	0.000468203	2.18416	818	Signif. w/o adj.
CXCL17	PGS_T2D_gw	0.0140835	1	2.28912	462	Not Signif.
CXCL3	PGS_T2D_gw	-0.0176717	1	2.63332	540	Not Signif.
CXCL5	PGS_T2D_gw	0.00024908	1	0.0156709	379	Not Signif.
CXCL6	PGS_T2D_gw	0.0152783	0.084065	2.12831	776	Not Signif.
CXCL8	PGS_T2D_gw	0.0131336	1	1.68148	626	Not Signif.
CXCL8	PGS_T2D_gw	0.0158949	1	2.25426	664	Not Signif.
CXCL8	PGS_T2D_gw	0.0126346	1	1.55004	614	Not Signif.
CXCL8	PGS_T2D_gw	0.0138967	1	1.84841	635	Not Signif.
CXCL9	PGS_T2D_gw	0.000637046	1	0.0439214	276	Not Signif.
CYB5A	PGS_T2D_gw	0.00646517	1	0.558426	475	Not Signif.
CYB5R2	PGS_T2D_gw	-0.00663245	1	0.614258	147	Not Signif.
CYP24A1	PGS_T2D_gw	0.00283383	1	0.200357	204	Not Signif.
CYTH3	PGS_T2D_gw	-0.0107762	1	1.16263	502	Not Signif.
CYTL1	PGS_T2D_gw	-0.034102	1.9369e-11	9.74404	894	Signif. w/ adj.
DAAM1	PGS_T2D_gw	0.00319805	1	0.238634	532	Not Signif.
DAB2	PGS_T2D_gw	-0.00439637	1	0.350758	245	Not Signif.
DAG1	PGS_T2D_gw	0.0108188	0.816392	1.21975	740	Not Signif.
DAND5	PGS_T2D_gw	-0.000642219	1	0.0407397	103	Not Signif.
DAPK2	PGS_T2D_gw	-0.00431096	1	0.340029	136	Not Signif.
DAPP1	PGS_T2D_gw	-0.0123496	1	1.49031	460	Not Signif.
DARS1	PGS_T2D_gw	-0.0068381	1	0.626309	238	Not Signif.
DBH	PGS_T2D_gw	0.00085054	1	0.0540698	353	Not Signif.
DBI	PGS_T2D_gw	-0.00673029	1	0.608073	366	Not Signif.
DBN1	PGS_T2D_gw	-0.011576	1	1.3646	337	Not Signif.
DBNL	PGS_T2D_gw	-0.00536919	1	0.457183	43	Not Signif.
DCBLD2	PGS_T2D_gw	-0.00311475	1	0.245891	445	Not Signif.
DCC	PGS_T2D_gw	-0.00570202	1	0.489006	365	Not Signif.
DCDC2C	PGS_T2D_gw	0.0096762	1	0.978463	492	Not Signif.
DCLRE1C	PGS_T2D_gw	-0.00199375	1	0.134409	243	Not Signif.
DCN	PGS_T2D_gw	-0.00109554	1	0.0780282	186	Not Signif.
DCTD	PGS_T2D_gw	-0.00694202	1	0.63687	88	Not Signif.
DCTN1	PGS_T2D_gw	-0.00299784	1	0.223956	174	Not Signif.
DCTN2	PGS_T2D_gw	-0.011724	1	1.45257	526	Not Signif.
DCTN6	PGS_T2D_gw	-0.00281252	1	0.199127	238	Not Signif.
DCTPP1	PGS_T2D_gw	-0.0105752	1	1.23986	104	Not Signif.
DCUN1D1	PGS_T2D_gw	-0.00226272	1	0.154927	288	Not Signif.
DCUN1D2	PGS_T2D_gw	-0.00647591	1	0.566585	411	Not Signif.
DCXR	PGS_T2D_gw	0.0488898	9.48391e-39	19.801	976	Signif. w/ adj.
DDA1	PGS_T2D_gw	-0.00294431	1	0.210219	49	Not Signif.
DDAH1	PGS_T2D_gw	0.0194923	9.86833e-06	3.23205	849	Signif. w/o adj.
DDC	PGS_T2D_gw	0.0115075	1	1.38504	366	Not Signif.
DDHD2	PGS_T2D_gw	-0.00434966	1	0.355139	135	Not Signif.
DDI2	PGS_T2D_gw	0.00871897	1	0.934692	475	Not Signif.
DDR1	PGS_T2D_gw	-5.74409e-06	1	0.000353236	10	Not Signif.
DDT	PGS_T2D_gw	0.0173405	3.55986e-07	2.82916	859	Signif. w/o adj.
DDX1	PGS_T2D_gw	0.00227766	1	0.159134	39	Not Signif.
DDX25	PGS_T2D_gw	-0.0142475	1	1.8398	709	Not Signif.
DDX39A	PGS_T2D_gw	-0.00478465	1	0.385335	317	Not Signif.
DDX4	PGS_T2D_gw	-0.00195548	1	0.1306	151	Not Signif.
DDX53	PGS_T2D_gw	0.0013911	1	0.0901004	45	Not Signif.
DDX58	PGS_T2D_gw	0.000931119	1	0.0590064	431	Not Signif.
DECR1	PGS_T2D_gw	-0.00665491	1	0.601481	7	Not Signif.
DEFA1_DEFA1B	PGS_T2D_gw	-0.00883541	1	0.927946	341	Not Signif.
DEFB103A_DEFB103B	PGS_T2D_gw	0.00557416	1	0.474943	610	Not Signif.
DEFB104A_DEFB104B	PGS_T2D_gw	-0.00527995	1	0.472511	388	Not Signif.
DEFB116	PGS_T2D_gw	0.00157195	1	0.102044	15	Not Signif.
DEFB118	PGS_T2D_gw	-0.00543309	1	0.451158	324	Not Signif.
DEFB4A_DEFB4B	PGS_T2D_gw	0.0241486	1.81032e-08	5.1063	873	Signif. w/o adj.
DENND2B	PGS_T2D_gw	7.81262e-05	1	0.00462424	54	Not Signif.
DENR	PGS_T2D_gw	-0.00587091	1	0.506801	107	Not Signif.
DFFA	PGS_T2D_gw	-0.000974354	1	0.0623931	364	Not Signif.
DGCR6	PGS_T2D_gw	0.0162898	1	2.27978	739	Not Signif.
DGKA	PGS_T2D_gw	-0.0077957	1	0.747804	30	Not Signif.
DGKZ	PGS_T2D_gw	-0.0108714	1	1.20276	449	Not Signif.
DHODH	PGS_T2D_gw	0.000297006	1	0.0177486	24	Not Signif.
DHPS	PGS_T2D_gw	0.0175311	0.00254247	2.67003	810	Signif. w/o adj.
DHRS4L2	PGS_T2D_gw	-0.00781234	1	0.75335	198	Not Signif.
DIABLO	PGS_T2D_gw	-0.00654102	1	0.588186	181	Not Signif.
DIPK1C	PGS_T2D_gw	-0.012998	1	1.56134	632	Not Signif.
DIPK2B	PGS_T2D_gw	-0.0317426	4.36713e-05	8.36008	829	Signif. w/ adj.
DKK1	PGS_T2D_gw	-0.00738336	1	0.696003	65	Not Signif.
DKK3	PGS_T2D_gw	-0.0187696	8.53619e-08	3.3112	867	Signif. w/o adj.
DKK4	PGS_T2D_gw	0.0111861	1	1.34008	719	Not Signif.
DKKL1	PGS_T2D_gw	-0.00998478	1	1.09645	641	Not Signif.
DLG4	PGS_T2D_gw	-0.00896754	1	0.939243	254	Not Signif.
DLGAP5	PGS_T2D_gw	0.00264384	1	0.187245	156	Not Signif.
DLK1	PGS_T2D_gw	0.0111171	0.0713	1.37539	770	Not Signif.
DLL1	PGS_T2D_gw	-0.00131394	1	0.0927641	622	Not Signif.
DLL4	PGS_T2D_gw	0.00853076	1	0.838798	499	Not Signif.
DMD	PGS_T2D_gw	0.00940462	1	1.00634	716	Not Signif.
DMP1	PGS_T2D_gw	-0.0788928	3.05567e-63	43.9815	993	Signif. w/ adj.
DNAJA1	PGS_T2D_gw	-0.0025939	1	0.180122	201	Not Signif.
DNAJA2	PGS_T2D_gw	0.00238381	1	0.16959	549	Not Signif.
DNAJA4	PGS_T2D_gw	0.0110515	1	1.3437	587	Not Signif.
DNAJB1	PGS_T2D_gw	0.0113005	1	1.31833	704	Not Signif.
DNAJB14	PGS_T2D_gw	-0.00140569	1	0.0932573	386	Not Signif.
DNAJB2	PGS_T2D_gw	0.00763695	1	0.763022	648	Not Signif.
DNAJB6	PGS_T2D_gw	0.00226211	1	0.156224	435	Not Signif.
DNAJB8	PGS_T2D_gw	-0.00538305	1	0.445487	253	Not Signif.
DNAJC21	PGS_T2D_gw	-0.00955039	1	1.02651	278	Not Signif.
DNAJC6	PGS_T2D_gw	0.00384101	1	0.297678	555	Not Signif.
DNAJC9	PGS_T2D_gw	-0.00165122	1	0.11406	321	Not Signif.
DNER	PGS_T2D_gw	0.000439777	0.116464	0.0293332	768	Not Signif.
DNLZ	PGS_T2D_gw	-0.00897207	1	0.94917	529	Not Signif.
DNM1	PGS_T2D_gw	-0.0117472	1	1.38105	442	Not Signif.
DNM3	PGS_T2D_gw	0.00077659	1	0.0503234	595	Not Signif.
DNMBP	PGS_T2D_gw	0.00109327	1	0.0726496	585	Not Signif.
DNPEP	PGS_T2D_gw	0.00679765	1	0.63691	659	Not Signif.
DNPH1	PGS_T2D_gw	0.0093075	1	1.01271	623	Not Signif.
DOC2B	PGS_T2D_gw	-0.00317232	1	0.229169	59	Not Signif.
DOCK9	PGS_T2D_gw	-0.00879848	1	0.845588	491	Not Signif.
DOK1	PGS_T2D_gw	-0.0102071	1	1.12914	321	Not Signif.
DOK2	PGS_T2D_gw	-0.00258435	1	0.185163	236	Not Signif.
DPEP1	PGS_T2D_gw	0.00580097	1	0.505653	286	Not Signif.
DPEP2	PGS_T2D_gw	-0.0242747	0.458454	5.46538	748	Not Signif.
DPP10	PGS_T2D_gw	0.00624369	1	0.578201	354	Not Signif.
DPP4	PGS_T2D_gw	-0.0106565	1	1.27166	521	Not Signif.
DPP6	PGS_T2D_gw	0.026954	1	6.12794	456	Not Signif.
DPP7	PGS_T2D_gw	0.00319961	1	0.23396	433	Not Signif.
DPT	PGS_T2D_gw	-0.0122076	1	1.95005	716	Not Signif.
DPY30	PGS_T2D_gw	0.0133929	2.33685e-07	1.85637	869	Signif. w/o adj.
DRAXIN	PGS_T2D_gw	-0.0209714	1	3.65107	596	Not Signif.
DRG2	PGS_T2D_gw	-0.00667547	1	0.604926	155	Not Signif.
DSC2	PGS_T2D_gw	-0.00300516	1	0.237239	506	Not Signif.
DSCAM	PGS_T2D_gw	0.0293015	6.51015e-09	6.59671	885	Signif. w/ adj.
DSG2	PGS_T2D_gw	-0.0442215	3.67604e-24	15.2672	955	Signif. w/ adj.
DSG3	PGS_T2D_gw	-0.0121377	1	1.6175	330	Not Signif.
DSG4	PGS_T2D_gw	-0.0170741	0.00621231	2.65308	799	Signif. w/o adj.
DTD1	PGS_T2D_gw	-0.00427824	1	0.341309	31	Not Signif.
DTNB	PGS_T2D_gw	0.0162974	7.75412e-07	2.71947	851	Signif. w/o adj.
DTX2	PGS_T2D_gw	-0.00983414	1	1.04662	553	Not Signif.
DTX3	PGS_T2D_gw	-0.00841991	1	0.985832	109	Not Signif.
DTYMK	PGS_T2D_gw	0.0150936	0.0290162	2.11952	782	Signif. w/o adj.
DUOX2	PGS_T2D_gw	0.00385123	1	0.288733	306	Not Signif.
DUSP13	PGS_T2D_gw	-0.00761353	1	0.764844	196	Not Signif.
DUSP29	PGS_T2D_gw	-0.00588991	1	0.515556	166	Not Signif.
DUSP3	PGS_T2D_gw	-0.00985504	1	1.03261	458	Not Signif.
DUT	PGS_T2D_gw	0.00352165	1	0.272743	629	Not Signif.
DXO	PGS_T2D_gw	-0.008669	1	0.889031	215	Not Signif.
DYNC1H1	PGS_T2D_gw	0.00222506	1	0.153244	254	Not Signif.
DYNLT1	PGS_T2D_gw	0.0186427	0.0013215	2.8845	816	Signif. w/o adj.
DYNLT3	PGS_T2D_gw	0.00799137	1	0.801869	575	Not Signif.
EBAG9	PGS_T2D_gw	-0.00133736	1	0.0875421	363	Not Signif.
EBI3_IL27	PGS_T2D_gw	-0.00318877	1	0.244084	471	Not Signif.
ECE1	PGS_T2D_gw	-0.00805599	1	0.770975	449	Not Signif.
ECHDC3	PGS_T2D_gw	0.0277844	4.29145e-12	6.13908	902	Signif. w/ adj.
ECHS1	PGS_T2D_gw	0.0106819	0.312989	1.1908	761	Not Signif.
ECI2	PGS_T2D_gw	-0.00381979	1	0.285025	165	Not Signif.
ECM1	PGS_T2D_gw	0.00115276	1	0.0741013	466	Not Signif.
ECSCR	PGS_T2D_gw	-0.000168585	1	0.0103254	53	Not Signif.
EDA2R	PGS_T2D_gw	0.00625531	1	0.840319	628	Not Signif.
EDAR	PGS_T2D_gw	-0.0105842	1	1.14538	480	Not Signif.
EDDM3B	PGS_T2D_gw	-0.00495088	1	0.700299	411	Not Signif.
EDEM2	PGS_T2D_gw	-0.00586214	1	0.492152	371	Not Signif.
EDF1	PGS_T2D_gw	0.00390937	1	0.298588	523	Not Signif.
EDIL3	PGS_T2D_gw	0.0131467	1	1.71285	223	Not Signif.
EDN1	PGS_T2D_gw	0.00343734	1	0.275132	710	Not Signif.
EDNRB	PGS_T2D_gw	0.00270284	1	0.190743	222	Not Signif.
EEF1D	PGS_T2D_gw	0.00609994	1	0.557813	660	Not Signif.
EFCAB14	PGS_T2D_gw	-0.0160434	1	2.62839	94	Not Signif.
EFCAB2	PGS_T2D_gw	-0.00207995	1	0.142734	138	Not Signif.
EFEMP1	PGS_T2D_gw	-0.0186353	1	3.68782	76	Not Signif.
EFHD1	PGS_T2D_gw	-0.00523495	1	0.493819	417	Not Signif.
EFNA1	PGS_T2D_gw	-0.0108435	1	1.37552	471	Not Signif.
EFNA4	PGS_T2D_gw	0.0224368	2.49151e-13	4.67388	909	Signif. w/o adj.
EFNB2	PGS_T2D_gw	-0.0174537	1	2.58183	644	Not Signif.
EGF	PGS_T2D_gw	-0.00948684	1	0.978066	276	Not Signif.
EGFL7	PGS_T2D_gw	0.0110235	1	1.29625	735	Not Signif.
EGFLAM	PGS_T2D_gw	0.0106706	1	1.19396	526	Not Signif.
EGFR	PGS_T2D_gw	-0.00688578	1	0.684598	513	Not Signif.
EGLN1	PGS_T2D_gw	0.0182085	1.77522e-09	3.02937	883	Signif. w/o adj.
EHBP1	PGS_T2D_gw	0.00113691	1	0.075629	491	Not Signif.
EHD3	PGS_T2D_gw	-0.0144971	1	1.87535	531	Not Signif.
EIF1AX	PGS_T2D_gw	-0.00654836	1	0.585835	310	Not Signif.
EIF2AK2	PGS_T2D_gw	-0.00128736	1	0.0851637	341	Not Signif.
EIF2AK3	PGS_T2D_gw	-0.00639627	1	0.582429	274	Not Signif.
EIF2S2	PGS_T2D_gw	-0.00663661	1	0.586277	111	Not Signif.
EIF4B	PGS_T2D_gw	-0.000945318	1	0.0614452	397	Not Signif.
EIF4E	PGS_T2D_gw	-0.00280127	1	0.200681	226	Not Signif.
EIF4EBP1	PGS_T2D_gw	0.00762114	1	0.757717	673	Not Signif.
EIF4G1	PGS_T2D_gw	0.00600371	1	0.544395	646	Not Signif.
EIF4G3	PGS_T2D_gw	0.00129532	1	0.0870708	335	Not Signif.
EIF5	PGS_T2D_gw	-0.0029749	1	0.213233	85	Not Signif.
EIF5A	PGS_T2D_gw	-0.00902758	1	0.914622	435	Not Signif.
ELAC1	PGS_T2D_gw	-0.00312008	1	0.231702	129	Not Signif.
ELAVL4	PGS_T2D_gw	0.00221344	1	0.149813	302	Not Signif.
ELN	PGS_T2D_gw	-0.0106309	1	2.04687	385	Not Signif.
ELOA	PGS_T2D_gw	0.0192336	2.38054e-08	3.26482	874	Signif. w/o adj.
ELOB	PGS_T2D_gw	-0.0102862	1	1.12016	239	Not Signif.
ENAH	PGS_T2D_gw	-0.00621379	1	0.568097	569	Not Signif.
ENDOU	PGS_T2D_gw	-0.00986899	1	1.22345	425	Not Signif.
ENG	PGS_T2D_gw	0.00771889	1	0.767496	320	Not Signif.
ENO1	PGS_T2D_gw	-0.00920057	1	0.95463	315	Not Signif.
ENO2	PGS_T2D_gw	-0.00756253	1	0.726028	128	Not Signif.
ENO3	PGS_T2D_gw	0.0432304	8.06083e-31	15.515	967	Signif. w/ adj.
ENOPH1	PGS_T2D_gw	-0.00886972	1	0.901794	486	Not Signif.
ENOX2	PGS_T2D_gw	-0.00255	1	0.181757	130	Not Signif.
ENPEP	PGS_T2D_gw	0.00334732	1	0.24797	309	Not Signif.
ENPP2	PGS_T2D_gw	0.00318228	1	0.308223	530	Not Signif.
ENPP5	PGS_T2D_gw	-0.00755463	1	0.801273	717	Not Signif.
ENPP6	PGS_T2D_gw	0.0301482	1	7.84261	311	Not Signif.
ENPP7	PGS_T2D_gw	0.0444815	7.91016e-22	13.5801	955	Signif. w/ adj.
ENSA	PGS_T2D_gw	-0.00927092	1	0.962634	390	Not Signif.
ENTPD2	PGS_T2D_gw	0.026418	0.4112	5.18227	756	Not Signif.
ENTPD5	PGS_T2D_gw	-0.0257288	0.0479122	5.08105	784	Not Signif.
ENTPD6	PGS_T2D_gw	0.0105292	1	1.14264	523	Not Signif.
ENTR1	PGS_T2D_gw	0.0180746	1.4015e-06	2.88632	859	Signif. w/o adj.
EP300	PGS_T2D_gw	-0.00796369	1	0.759697	382	Not Signif.
EPB41L5	PGS_T2D_gw	0.00245256	1	0.169586	309	Not Signif.
EPCAM	PGS_T2D_gw	-0.000982883	1	0.0623398	476	Not Signif.
EPGN	PGS_T2D_gw	-0.00298014	1	0.213849	332	Not Signif.
EPHA1	PGS_T2D_gw	0.0156876	3.77592e-12	2.70405	895	Signif. w/o adj.
EPHA10	PGS_T2D_gw	0.00035321	1	0.0213096	30	Not Signif.
EPHA2	PGS_T2D_gw	0.00137098	1	0.0972127	504	Not Signif.
EPHA4	PGS_T2D_gw	0.00338572	1	0.256946	234	Not Signif.
EPHB4	PGS_T2D_gw	-0.0205625	1	3.758	567	Not Signif.
EPHB6	PGS_T2D_gw	-0.0255008	0.489635	5.28967	752	Not Signif.
EPHX2	PGS_T2D_gw	0.0136099	1	1.67723	707	Not Signif.
EPN1	PGS_T2D_gw	-0.0122365	1	1.45128	586	Not Signif.
EPO	PGS_T2D_gw	0.0088814	1	0.912132	725	Not Signif.
EPPK1	PGS_T2D_gw	0.0121586	1	1.45294	602	Not Signif.
EPS8L2	PGS_T2D_gw	0.0219958	2.59777e-11	4.3416	897	Signif. w/ adj.
ERBB2	PGS_T2D_gw	0.0500502	1.21433e-39	20.9779	977	Signif. w/ adj.
ERBB3	PGS_T2D_gw	0.0153216	1	2.32078	715	Not Signif.
ERBB4	PGS_T2D_gw	0.012264	1	1.59337	426	Not Signif.
ERBIN	PGS_T2D_gw	-0.000742934	1	0.0469019	320	Not Signif.
ERC2	PGS_T2D_gw	-0.0119378	1	1.36075	493	Not Signif.
ERCC1	PGS_T2D_gw	0.00582722	1	0.496179	229	Not Signif.
EREG	PGS_T2D_gw	-0.00683764	1	0.611252	152	Not Signif.
ERI1	PGS_T2D_gw	0.000161188	1	0.0097115	219	Not Signif.
ERMAP	PGS_T2D_gw	0.00624852	0.129918	0.58327	766	Not Signif.
ERN1	PGS_T2D_gw	0.0169762	9.919e-05	2.57847	833	Signif. w/o adj.
ERP29	PGS_T2D_gw	-0.0031456	1	0.230453	256	Not Signif.
ERP44	PGS_T2D_gw	0.00566591	0.68106	0.498238	744	Not Signif.
ERVV-1	PGS_T2D_gw	-0.0059542	1	0.507731	406	Not Signif.
ESAM	PGS_T2D_gw	-0.0119054	1	1.51396	376	Not Signif.
ESM1	PGS_T2D_gw	-0.0540813	8.67253e-34	21.4453	975	Signif. w/ adj.
ESPL1	PGS_T2D_gw	-0.00728237	1	0.668812	481	Not Signif.
ESR1	PGS_T2D_gw	-0.0145075	1	1.85001	636	Not Signif.
ESYT2	PGS_T2D_gw	0.00680177	1	0.640965	649	Not Signif.
EVI2B	PGS_T2D_gw	-0.0036848	1	0.271159	83	Not Signif.
EVI5	PGS_T2D_gw	-0.00990892	1	1.06266	70	Not Signif.
EVPL	PGS_T2D_gw	-0.00290613	1	0.211162	249	Not Signif.
EXOSC10	PGS_T2D_gw	-0.00278296	1	0.194182	69	Not Signif.
EXTL1	PGS_T2D_gw	-0.00826454	1	0.806438	634	Not Signif.
EZR	PGS_T2D_gw	0.0234355	3.01129e-11	4.61378	899	Signif. w/ adj.
F10	PGS_T2D_gw	0.0210377	2.0535e-07	3.84475	871	Signif. w/ adj.
F11	PGS_T2D_gw	0.0108092	1	1.30522	729	Not Signif.
F11R	PGS_T2D_gw	0.00468225	1	0.378352	654	Not Signif.
F12	PGS_T2D_gw	0.0121753	1	1.46899	682	Not Signif.
F13B	PGS_T2D_gw	-0.0190809	1	3.16838	380	Not Signif.
F2	PGS_T2D_gw	-0.00735315	1	0.723052	87	Not Signif.
F2R	PGS_T2D_gw	-0.00884537	1	0.891121	84	Not Signif.
F3	PGS_T2D_gw	-0.0103957	1	1.29625	714	Not Signif.
F7	PGS_T2D_gw	0.0257865	3.13079e-15	5.71486	923	Signif. w/ adj.
F9	PGS_T2D_gw	0.0335778	4.40388e-33	9.96475	974	Signif. w/ adj.
FABP1	PGS_T2D_gw	0.0476887	1.08724e-33	17.9693	973	Signif. w/ adj.
FABP2	PGS_T2D_gw	0.0115087	1	1.34815	498	Not Signif.
FABP3	PGS_T2D_gw	0.0224182	1.51383e-18	5.45138	924	Signif. w/ adj.
FABP4	PGS_T2D_gw	0.010113	3.71146e-35	1.85334	969	Signif. w/o adj.
FABP5	PGS_T2D_gw	0.00427586	0.392283	0.346585	753	Not Signif.
FABP6	PGS_T2D_gw	0.00143401	1	0.0946695	159	Not Signif.
FABP9	PGS_T2D_gw	-0.00845343	1	0.87045	637	Not Signif.
FADD	PGS_T2D_gw	-0.0106073	1	1.17162	296	Not Signif.
FAM13A	PGS_T2D_gw	-0.00240063	1	0.173682	334	Not Signif.
FAM171A2	PGS_T2D_gw	-0.00434516	1	0.336434	125	Not Signif.
FAM171B	PGS_T2D_gw	-0.00295781	1	0.216288	477	Not Signif.
FAM172A	PGS_T2D_gw	-0.0145327	1	1.90627	503	Not Signif.
FAM20A	PGS_T2D_gw	0.0404008	1.45092e-34	13.7495	973	Signif. w/ adj.
FAM3B	PGS_T2D_gw	0.006113	1	0.568278	9	Not Signif.
FAM3C	PGS_T2D_gw	0.00715001	1	0.744821	656	Not Signif.
FAM3D	PGS_T2D_gw	0.0281422	0.157994	5.99426	769	Not Signif.
FAP	PGS_T2D_gw	0.0232758	0.001891	4.58562	807	Signif. w/ adj.
FARSA	PGS_T2D_gw	0.00505249	1	0.408947	559	Not Signif.
FAS	PGS_T2D_gw	0.0380414	2.86564e-25	12.9262	951	Signif. w/ adj.
FASLG	PGS_T2D_gw	-0.0431036	8.65699e-16	14.5509	919	Signif. w/ adj.
FBLN2	PGS_T2D_gw	-0.0298716	1	8.0016	570	Not Signif.
FBN2	PGS_T2D_gw	0.0152152	1	2.0638	616	Not Signif.
FBP1	PGS_T2D_gw	0.033026	1.8477e-18	8.57279	939	Signif. w/ adj.
FCAMR	PGS_T2D_gw	0.0570519	1.2639e-56	26.7457	991	Signif. w/ adj.
FCAR	PGS_T2D_gw	0.0145155	0.00659525	1.96467	803	Signif. w/o adj.
FCER1A	PGS_T2D_gw	-0.00492941	1	0.404284	243	Not Signif.
FCER2	PGS_T2D_gw	-0.0152615	1	2.19255	457	Not Signif.
FCGR2A	PGS_T2D_gw	0.00522184	1	0.445919	648	Not Signif.
FCGR2B	PGS_T2D_gw	0.00735601	1	0.67646	638	Not Signif.
FCGR3B	PGS_T2D_gw	-0.00856795	1	0.857134	106	Not Signif.
FCN1	PGS_T2D_gw	0.00848632	0.0268872	0.890927	789	Signif. w/o adj.
FCN2	PGS_T2D_gw	0.00969425	0.0179766	1.04007	793	Signif. w/o adj.
FCRL1	PGS_T2D_gw	-0.000134001	1	0.00836551	658	Not Signif.
FCRL2	PGS_T2D_gw	0.00696997	1	0.653562	605	Not Signif.
FCRL3	PGS_T2D_gw	0.00748122	1	0.699343	624	Not Signif.
FCRL5	PGS_T2D_gw	0.019501	8.87496e-06	3.47143	845	Signif. w/o adj.
FCRL6	PGS_T2D_gw	0.00572725	1	0.491917	544	Not Signif.
FCRLB	PGS_T2D_gw	0.0119867	1	1.41617	649	Not Signif.
FDX1	PGS_T2D_gw	0.013886	0.00959253	1.79211	803	Not Signif.
FDX2	PGS_T2D_gw	0.00044013	1	0.0269481	460	Not Signif.
FEN1	PGS_T2D_gw	0.0183977	0.127257	2.87698	768	Not Signif.
FES	PGS_T2D_gw	-0.0127168	1	1.53634	419	Not Signif.
FETUB	PGS_T2D_gw	0.0348735	1.67122e-18	9.66403	937	Signif. w/ adj.
FGA	PGS_T2D_gw	-0.00179649	0.375591	0.130973	746	Not Signif.
FGD3	PGS_T2D_gw	-0.00634116	1	0.574048	44	Not Signif.
FGF12	PGS_T2D_gw	-0.0111856	1	1.2576	633	Not Signif.
FGF16	PGS_T2D_gw	-0.00739903	1	0.688526	242	Not Signif.
FGF19	PGS_T2D_gw	-0.0234974	6.9943e-05	4.32459	836	Signif. w/o adj.
FGF2	PGS_T2D_gw	0.000171241	1	0.0103785	225	Not Signif.
FGF20	PGS_T2D_gw	-0.00716508	1	0.65158	488	Not Signif.
FGF21	PGS_T2D_gw	0.0571712	1.34523e-47	24.7956	985	Signif. w/ adj.
FGF23	PGS_T2D_gw	0.020909	9.50072e-11	3.91722	895	Signif. w/o adj.
FGF3	PGS_T2D_gw	0.0022269	1	0.154759	102	Not Signif.
FGF5	PGS_T2D_gw	0.00688998	1	0.71291	477	Not Signif.
FGF6	PGS_T2D_gw	-0.0105127	1	1.14437	547	Not Signif.
FGF7	PGS_T2D_gw	-0.00470417	1	0.369852	239	Not Signif.
FGF9	PGS_T2D_gw	0.0036896	1	0.277706	102	Not Signif.
FGFBP1	PGS_T2D_gw	-0.052075	2.61086e-26	20.9364	959	Signif. w/ adj.
FGFBP2	PGS_T2D_gw	-0.00473806	1	0.391823	230	Not Signif.
FGFBP3	PGS_T2D_gw	-0.0394923	0.00802203	11.5732	793	Signif. w/ adj.
FGFR2	PGS_T2D_gw	0.0381823	3.40774e-25	12.9049	953	Signif. w/ adj.
FGFR4	PGS_T2D_gw	-0.0168525	1	2.48606	718	Not Signif.
FGL1	PGS_T2D_gw	-0.0106989	1	1.35968	698	Not Signif.
FGR	PGS_T2D_gw	0.0129701	0.0675592	1.6692	772	Not Signif.
FH	PGS_T2D_gw	-0.00881339	1	0.871054	424	Not Signif.
FHIP2A	PGS_T2D_gw	0.0119643	1	1.38114	541	Not Signif.
FHIT	PGS_T2D_gw	-0.0049481	1	0.403979	18	Not Signif.
FIS1	PGS_T2D_gw	-0.00544573	1	0.461168	37	Not Signif.
FKBP14	PGS_T2D_gw	-0.00428747	1	0.343029	131	Not Signif.
FKBP1B	PGS_T2D_gw	-0.00249679	1	0.178235	52	Not Signif.
FKBP4	PGS_T2D_gw	0.0059996	1	0.518691	635	Not Signif.
FKBP5	PGS_T2D_gw	-0.00370874	1	0.280464	50	Not Signif.
FKBP7	PGS_T2D_gw	-0.00323801	1	0.231807	51	Not Signif.
FKBPL	PGS_T2D_gw	4.69568e-05	1	0.00284058	346	Not Signif.
FLI1	PGS_T2D_gw	0.00096879	1	0.0608051	465	Not Signif.
FLRT2	PGS_T2D_gw	0.00866457	1	0.893668	617	Not Signif.
FLT1	PGS_T2D_gw	-0.011161	1	1.29693	456	Not Signif.
FLT3	PGS_T2D_gw	-0.00579027	1	0.496259	598	Not Signif.
FLT3LG	PGS_T2D_gw	0.0147917	1	2.13438	708	Not Signif.
FLT4	PGS_T2D_gw	0.00282152	0.343973	0.211719	756	Not Signif.
FMNL1	PGS_T2D_gw	0.0124379	0.00750637	1.51328	800	Signif. w/o adj.
FMR1	PGS_T2D_gw	-0.00713568	1	0.669579	272	Not Signif.
FN1	PGS_T2D_gw	0.000376171	0.153133	0.0244413	763	Not Signif.
FNDC1	PGS_T2D_gw	-0.0109791	1	1.33327	580	Not Signif.
FNTA	PGS_T2D_gw	0.00179088	1	0.122356	601	Not Signif.
FOLH1	PGS_T2D_gw	-0.00599629	1	0.510675	108	Not Signif.
FOLR1	PGS_T2D_gw	-0.00896305	0.0479347	1.04454	771	Not Signif.
FOLR2	PGS_T2D_gw	-0.00330323	1	0.269936	680	Not Signif.
FOLR3	PGS_T2D_gw	-0.00359775	1	0.272925	524	Not Signif.
FOS	PGS_T2D_gw	0.000547389	1	0.033968	236	Not Signif.
FOSB	PGS_T2D_gw	-0.000542062	1	0.0329811	162	Not Signif.
FOXJ3	PGS_T2D_gw	-0.00356821	1	0.268101	216	Not Signif.
FOXO1	PGS_T2D_gw	-0.00833245	1	0.826304	252	Not Signif.
FOXO3	PGS_T2D_gw	-0.00662332	1	0.590599	219	Not Signif.
FRMD4B	PGS_T2D_gw	-0.00896528	1	0.943487	473	Not Signif.
FRMD7	PGS_T2D_gw	-0.00609717	1	0.526953	342	Not Signif.
FRZB	PGS_T2D_gw	-0.00635087	1	0.597806	313	Not Signif.
FSHB	PGS_T2D_gw	0.00317992	1	0.372428	212	Not Signif.
FST	PGS_T2D_gw	-0.0116621	1	1.41389	58	Not Signif.
FSTL1	PGS_T2D_gw	-0.0141582	1	1.8819	73	Not Signif.
FSTL3	PGS_T2D_gw	0.00039706	1.75206e-08	0.0291255	874	Signif. w/o adj.
FTCD	PGS_T2D_gw	0.0640203	3.90756e-66	32.505	994	Signif. w/ adj.
FUCA1	PGS_T2D_gw	0.00656562	1	0.593786	587	Not Signif.
FUOM	PGS_T2D_gw	0.0565188	1.95145e-51	25.0632	987	Signif. w/ adj.
FURIN	PGS_T2D_gw	0.044664	8.21194e-51	17.4373	987	Signif. w/ adj.
FUS	PGS_T2D_gw	0.00444772	1	0.35721	698	Not Signif.
FUT1	PGS_T2D_gw	-0.000917856	1	0.0576529	101	Not Signif.
FUT3_FUT5	PGS_T2D_gw	-0.00991513	1	1.182	101	Not Signif.
FUT8	PGS_T2D_gw	-0.00952325	1	0.980485	383	Not Signif.
FXN	PGS_T2D_gw	-0.00736674	1	0.695759	9	Not Signif.
FXYD5	PGS_T2D_gw	-0.00454981	1	0.358789	30	Not Signif.
FYB1	PGS_T2D_gw	-0.00227195	1	0.158779	403	Not Signif.
FZD10	PGS_T2D_gw	0.0016836	1	0.110057	107	Not Signif.
FZD8	PGS_T2D_gw	0.00522827	1	0.430647	319	Not Signif.
GABARAP	PGS_T2D_gw	-0.0038957	1	0.302894	66	Not Signif.
GABARAPL1	PGS_T2D_gw	-0.00434117	1	0.339161	328	Not Signif.
GABRA4	PGS_T2D_gw	-0.0170737	1	2.42716	665	Not Signif.
GAD1	PGS_T2D_gw	0.000545402	1	0.0334998	178	Not Signif.
GAD2	PGS_T2D_gw	-0.00572958	1	0.482033	453	Not Signif.
GADD45B	PGS_T2D_gw	-0.00203008	1	0.137737	75	Not Signif.
GADD45GIP1	PGS_T2D_gw	0.00153557	1	0.1011	530	Not Signif.
GAGE2A	PGS_T2D_gw	-0.0133225	1	1.62623	606	Not Signif.
GAL	PGS_T2D_gw	-0.0178382	1.37613e-05	2.92406	839	Signif. w/o adj.
GALNT10	PGS_T2D_gw	0.0354756	1.61098e-12	9.6308	906	Signif. w/ adj.
GALNT2	PGS_T2D_gw	0.00890613	1	0.96581	588	Not Signif.
GALNT3	PGS_T2D_gw	0.0101999	1	1.08758	618	Not Signif.
GALNT5	PGS_T2D_gw	-0.00222719	1	0.162756	485	Not Signif.
GALNT7	PGS_T2D_gw	0.0152639	1	2.0944	565	Not Signif.
GAMT	PGS_T2D_gw	-0.00951041	1	0.974115	535	Not Signif.
GAPDH	PGS_T2D_gw	0.0122931	0.621544	1.47363	749	Not Signif.
GART	PGS_T2D_gw	0.00178934	1	0.121846	215	Not Signif.
GAS2	PGS_T2D_gw	0.0274508	1.73775e-09	5.66973	890	Signif. w/ adj.
GAS6	PGS_T2D_gw	0.0122794	1	1.54292	727	Not Signif.
GASK1A	PGS_T2D_gw	0.021564	1.6246e-09	3.76392	892	Signif. w/ adj.
GAST	PGS_T2D_gw	0.00810335	1	0.84317	557	Not Signif.
GATA3	PGS_T2D_gw	-0.00752307	1	0.703241	392	Not Signif.
GATD3	PGS_T2D_gw	-0.00834402	1	0.815792	98	Not Signif.
GBA	PGS_T2D_gw	0.00725582	1	0.672169	581	Not Signif.
GBP1	PGS_T2D_gw	0.0135615	0.000898065	1.75028	815	Signif. w/o adj.
GBP2	PGS_T2D_gw	-0.010154	1	1.08186	324	Not Signif.
GBP4	PGS_T2D_gw	-0.00711201	1	0.639393	333	Not Signif.
GBP6	PGS_T2D_gw	-0.00710446	1	0.636926	426	Not Signif.
GC	PGS_T2D_gw	-0.0139026	1	1.78817	645	Not Signif.
GCC1	PGS_T2D_gw	0.000749903	1	0.0480625	487	Not Signif.
GCG	PGS_T2D_gw	0.0300133	2.98067e-09	6.82971	888	Signif. w/ adj.
GCHFR	PGS_T2D_gw	0.0290683	4.53213e-11	6.82207	896	Signif. w/ adj.
GCLM	PGS_T2D_gw	-0.00395732	1	0.30786	1	Not Signif.
GCNT1	PGS_T2D_gw	0.0134429	1	1.7648	719	Not Signif.
GDF15	PGS_T2D_gw	0.0497553	2.57607e-39	27.0878	966	Signif. w/ adj.
GDF2	PGS_T2D_gw	-0.00194116	1	0.145123	688	Not Signif.
GDNF	PGS_T2D_gw	0.0275647	4.55728e-07	6.10122	864	Signif. w/ adj.
GET3	PGS_T2D_gw	-0.00170685	1	0.116057	228	Not Signif.
GFAP	PGS_T2D_gw	-0.00463468	1	0.440219	593	Not Signif.
GFER	PGS_T2D_gw	0.00698943	1	0.655437	729	Not Signif.
GFOD2	PGS_T2D_gw	0.00788859	1	0.73634	437	Not Signif.
GFRA1	PGS_T2D_gw	0.019092	1.25937e-12	3.74889	901	Signif. w/ adj.
GFRA2	PGS_T2D_gw	-0.00597764	1	0.533175	152	Not Signif.
GFRA3	PGS_T2D_gw	-0.00725884	1	0.714333	732	Not Signif.
GFRAL	PGS_T2D_gw	-0.0420076	0.075789	12.9361	774	Not Signif.
GGA1	PGS_T2D_gw	-0.00433994	1	0.335599	282	Not Signif.
GGACT	PGS_T2D_gw	-0.00357158	1	0.271337	82	Not Signif.
GGCT	PGS_T2D_gw	-0.00149931	1	0.101342	245	Not Signif.
GGH	PGS_T2D_gw	0.0307919	1.02131e-23	7.67849	957	Signif. w/ adj.
GGT1	PGS_T2D_gw	0.0500621	1.16871e-44	21.8426	980	Signif. w/ adj.
GGT5	PGS_T2D_gw	0.0199891	1	3.49334	673	Not Signif.
GH1	PGS_T2D_gw	-0.0133642	1.51204e-05	1.87382	832	Signif. w/o adj.
GH2	PGS_T2D_gw	-0.00963443	1	0.987692	458	Not Signif.
GHR	PGS_T2D_gw	0.0562187	3.78286e-62	25.8142	995	Signif. w/ adj.
GHRHR	PGS_T2D_gw	0.00124542	1	0.0791671	139	Not Signif.
GHRL	PGS_T2D_gw	-0.0304593	5.99301e-19	7.92451	937	Signif. w/ adj.
GID8	PGS_T2D_gw	0.00193467	1	0.13149	48	Not Signif.
GIGYF2	PGS_T2D_gw	0.00109658	1	0.0724177	510	Not Signif.
GIMAP7	PGS_T2D_gw	-0.0160484	1	2.30355	655	Not Signif.
GIMAP8	PGS_T2D_gw	0.0106223	1	1.17529	733	Not Signif.
GIP	PGS_T2D_gw	-0.000818988	1	0.0541613	170	Not Signif.
GIPC2	PGS_T2D_gw	0.0132848	0.157954	1.86047	754	Not Signif.
GIPC3	PGS_T2D_gw	-0.00880306	1	0.905469	326	Not Signif.
GIPR	PGS_T2D_gw	-0.0148494	1	1.94377	585	Not Signif.
GIT1	PGS_T2D_gw	-0.00739223	1	0.711738	56	Not Signif.
GJA8	PGS_T2D_gw	-0.00486225	1	0.386391	351	Not Signif.
GKN1	PGS_T2D_gw	0.00544099	1	0.456132	18	Not Signif.
GLA	PGS_T2D_gw	0.0464046	3.84969e-35	16.8006	976	Signif. w/ adj.
GLB1	PGS_T2D_gw	0.0329888	1.50551e-11	8.52771	898	Signif. w/ adj.
GLI2	PGS_T2D_gw	-0.00816853	1	0.780879	573	Not Signif.
GLO1	PGS_T2D_gw	0.00839618	1	0.843706	634	Not Signif.
GLOD4	PGS_T2D_gw	-0.00191332	1	0.131763	298	Not Signif.
GLP1R	PGS_T2D_gw	-0.0133573	1	1.63516	648	Not Signif.
GLRX	PGS_T2D_gw	0.00934156	1	1.00203	654	Not Signif.
GLRX5	PGS_T2D_gw	-0.00570767	1	0.484914	51	Not Signif.
GLT8D2	PGS_T2D_gw	-0.00738848	1	0.680686	326	Not Signif.
GLYR1	PGS_T2D_gw	0.00443763	1	0.349372	594	Not Signif.
GM2A	PGS_T2D_gw	-0.00839545	1	0.957137	612	Not Signif.
GMFG	PGS_T2D_gw	-0.00253582	1	0.182245	208	Not Signif.
GMPR	PGS_T2D_gw	0.000142866	1	0.00898872	89	Not Signif.
GMPR2	PGS_T2D_gw	0.00216655	1	0.150912	480	Not Signif.
GNAS	PGS_T2D_gw	-0.0101786	1	1.08318	284	Not Signif.
GNE	PGS_T2D_gw	-0.00507783	1	0.417006	105	Not Signif.
GNGT1	PGS_T2D_gw	-0.00500026	1	0.407288	514	Not Signif.
GNLY	PGS_T2D_gw	-0.000188105	1	0.0116523	544	Not Signif.
GNPDA1	PGS_T2D_gw	0.00846569	1	0.85286	372	Not Signif.
GNPDA2	PGS_T2D_gw	-0.00557376	1	0.480715	184	Not Signif.
GOLGA3	PGS_T2D_gw	0.00122012	1	0.0810702	518	Not Signif.
GOLM2	PGS_T2D_gw	0.0352261	2.54791e-27	10.0941	966	Signif. w/ adj.
GOPC	PGS_T2D_gw	-0.00493663	1	0.407456	70	Not Signif.
GORASP2	PGS_T2D_gw	-0.00933424	1	0.987875	82	Not Signif.
GOT1	PGS_T2D_gw	0.0091942	1	1.01321	628	Not Signif.
GP1BA	PGS_T2D_gw	-0.0309323	0.0229835	7.02517	790	Not Signif.
GP1BB	PGS_T2D_gw	-0.00971234	1	1.01489	312	Not Signif.
GP2	PGS_T2D_gw	0.00403425	1	0.320386	586	Not Signif.
GP5	PGS_T2D_gw	-0.0031662	1	0.232865	12	Not Signif.
GP6	PGS_T2D_gw	-0.0103771	1	1.12159	351	Not Signif.
GPA33	PGS_T2D_gw	0.0018197	1	0.121326	106	Not Signif.
GPC1	PGS_T2D_gw	-0.00412937	1	0.334795	235	Not Signif.
GPC5	PGS_T2D_gw	-0.0217766	1	3.76138	721	Not Signif.
GPD1	PGS_T2D_gw	0.0378291	5.76697e-42	12.5996	982	Signif. w/ adj.
GPHA2	PGS_T2D_gw	-0.0293337	1.70998e-10	6.9903	895	Signif. w/ adj.
GPI	PGS_T2D_gw	0.00633682	1	0.575768	663	Not Signif.
GPIHBP1	PGS_T2D_gw	-0.019899	1	3.3643	612	Not Signif.
GPKOW	PGS_T2D_gw	0.0219293	3.75058e-08	3.90441	880	Signif. w/o adj.
GPNMB	PGS_T2D_gw	0.015506	1	2.1547	684	Not Signif.
GPR101	PGS_T2D_gw	-0.00177437	1	0.11649	183	Not Signif.
GPR158	PGS_T2D_gw	-0.0146819	7.74813e-05	2.13581	834	Signif. w/o adj.
GPR15L	PGS_T2D_gw	0.0118031	1	1.53351	690	Not Signif.
GPR37	PGS_T2D_gw	0.0194131	8.11758e-06	3.36343	849	Signif. w/o adj.
GPRC5C	PGS_T2D_gw	0.0265876	2.20662e-07	5.42257	873	Signif. w/ adj.
GRAP2	PGS_T2D_gw	-0.00788526	1	0.760571	115	Not Signif.
GRHPR	PGS_T2D_gw	0.00941557	1	1.01611	688	Not Signif.
GRIK2	PGS_T2D_gw	-0.00122702	1	0.0789857	12	Not Signif.
GRIN2B	PGS_T2D_gw	0.00172066	1	0.113717	57	Not Signif.
GRK5	PGS_T2D_gw	-0.00311205	1	0.225406	13	Not Signif.
GRN	PGS_T2D_gw	0.00541378	1	0.472256	703	Not Signif.
GRP	PGS_T2D_gw	-0.0211612	0.929513	3.64459	741	Not Signif.
GRPEL1	PGS_T2D_gw	0.0198859	7.3516e-06	3.32638	852	Signif. w/o adj.
GRSF1	PGS_T2D_gw	-0.00695228	1	0.624743	158	Not Signif.
GSAP	PGS_T2D_gw	-0.0073976	1	0.686799	393	Not Signif.
GSN	PGS_T2D_gw	-0.0425684	3.79522e-13	13.4065	910	Signif. w/ adj.
GSR	PGS_T2D_gw	-0.00278041	1	0.214039	610	Not Signif.
GSTA1	PGS_T2D_gw	0.0692314	4.51338e-78	38.6873	997	Signif. w/ adj.
GSTA3	PGS_T2D_gw	0.0575044	4.34273e-54	25.2396	991	Signif. w/ adj.
GSTM4	PGS_T2D_gw	0.00443949	1	0.34357	329	Not Signif.
GSTP1	PGS_T2D_gw	-0.0184969	1	2.86717	713	Not Signif.
GSTT2B	PGS_T2D_gw	-0.00140022	1	0.091836	2	Not Signif.
GTF2IRD1	PGS_T2D_gw	-0.0113237	1	1.27897	505	Not Signif.
GTPBP2	PGS_T2D_gw	-0.00619002	1	0.544993	137	Not Signif.
GUCA2A	PGS_T2D_gw	-0.00701839	1	0.701974	727	Not Signif.
GUCY2C	PGS_T2D_gw	-0.00430592	1	0.338309	294	Not Signif.
GUK1	PGS_T2D_gw	-0.00354047	1	0.262745	331	Not Signif.
GUSB	PGS_T2D_gw	0.0590764	1.51178e-64	30.0231	993	Signif. w/ adj.
GYS1	PGS_T2D_gw	-0.0339225	0.0420801	8.28797	784	Not Signif.
GZMA	PGS_T2D_gw	0.0200082	7.54683e-09	3.45449	882	Signif. w/ adj.
GZMB	PGS_T2D_gw	0.011824	1	1.44959	608	Not Signif.
GZMH	PGS_T2D_gw	0.0160043	0.076065	2.32191	773	Not Signif.
H2AP	PGS_T2D_gw	-0.00567193	1	0.475848	310	Not Signif.
HADH	PGS_T2D_gw	-0.00134563	1	0.0862416	26	Not Signif.
HAGH	PGS_T2D_gw	0.0109512	1	1.37189	633	Not Signif.
HAO1	PGS_T2D_gw	0.044762	2.88638e-29	15.6059	966	Signif. w/ adj.
HARS1	PGS_T2D_gw	-0.00448833	1	0.36055	125	Not Signif.
HAVCR1	PGS_T2D_gw	0.0397557	3.10344e-23	14.368	942	Signif. w/ adj.
HAVCR2	PGS_T2D_gw	0.00221328	0.0112206	0.170123	791	Signif. w/o adj.
HBEGF	PGS_T2D_gw	-0.00490699	1	0.406612	443	Not Signif.
HBQ1	PGS_T2D_gw	-0.000490893	1	0.0316645	224	Not Signif.
HBZ	PGS_T2D_gw	0.0118451	1	1.41515	512	Not Signif.
HCG22	PGS_T2D_gw	-0.0131259	1	1.60049	675	Not Signif.
HCLS1	PGS_T2D_gw	-0.00169294	1	0.115174	387	Not Signif.
HDAC8	PGS_T2D_gw	-0.00876579	1	0.860546	534	Not Signif.
HDAC9	PGS_T2D_gw	-0.00513198	1	0.413839	274	Not Signif.
HDDC2	PGS_T2D_gw	-0.00917874	1	0.977184	458	Not Signif.
HDGF	PGS_T2D_gw	-0.000966236	1	0.0611681	249	Not Signif.
HDGFL2	PGS_T2D_gw	0.00962212	0.0710403	1.03943	775	Not Signif.
HEBP1	PGS_T2D_gw	-0.00416399	1	0.320864	161	Not Signif.
HEG1	PGS_T2D_gw	0.0402881	2.08937e-21	12.7443	947	Signif. w/ adj.
HEPACAM2	PGS_T2D_gw	-0.0156425	0.264215	2.20325	762	Not Signif.
HEPH	PGS_T2D_gw	0.0447657	2.35366e-22	15.1974	953	Signif. w/ adj.
HEXIM1	PGS_T2D_gw	0.000527228	1	0.0333535	538	Not Signif.
HGF	PGS_T2D_gw	0.0471035	9.7184e-52	19.5673	986	Signif. w/ adj.
HGFAC	PGS_T2D_gw	-0.0198324	1	3.29025	566	Not Signif.
HGS	PGS_T2D_gw	-0.00363189	1	0.272477	123	Not Signif.
HHEX	PGS_T2D_gw	0.0152491	1.17183e-05	2.16959	847	Signif. w/o adj.
HIF1A	PGS_T2D_gw	-0.00219281	1	0.149189	48	Not Signif.
HIP1	PGS_T2D_gw	-0.0080865	1	0.765484	344	Not Signif.
HIP1R	PGS_T2D_gw	0.0246824	2.92517e-12	5.28595	901	Signif. w/ adj.
HJV	PGS_T2D_gw	0.0360261	8.06455e-25	10.1155	960	Signif. w/ adj.
HK2	PGS_T2D_gw	-0.00880819	1	0.881947	439	Not Signif.
HLA-A	PGS_T2D_gw	0.0224246	0.83854	3.97368	742	Not Signif.
HLA-DRA	PGS_T2D_gw	0.0274292	0.00535336	5.7367	802	Signif. w/ adj.
HLA-E	PGS_T2D_gw	0.00333377	1	0.262953	616	Not Signif.
HMBS	PGS_T2D_gw	0.0145569	1	2.10205	653	Not Signif.
HMCN2	PGS_T2D_gw	0.0196569	0.76764	3.21986	745	Not Signif.
HMGCL	PGS_T2D_gw	-0.00404366	1	0.311734	132	Not Signif.
HMGCS1	PGS_T2D_gw	-0.00913258	1	0.908431	467	Not Signif.
HMMR	PGS_T2D_gw	0.00736331	1	0.674044	387	Not Signif.
HMOX1	PGS_T2D_gw	-0.0164872	1	2.43792	617	Not Signif.
HMOX2	PGS_T2D_gw	0.00472951	1	0.382876	638	Not Signif.
HNF1A	PGS_T2D_gw	-0.00468185	1	0.370669	303	Not Signif.
HNMT	PGS_T2D_gw	0.016532	6.97154e-14	2.72214	912	Signif. w/o adj.
HNRNPK	PGS_T2D_gw	0.000397948	1	0.0248909	402	Not Signif.
HNRNPUL1	PGS_T2D_gw	0.0104486	0.0247072	1.22401	781	Signif. w/o adj.
HPCAL1	PGS_T2D_gw	-0.00990484	1	1.06731	297	Not Signif.
HPGDS	PGS_T2D_gw	0.000360382	1	0.0218944	92	Not Signif.
HPSE	PGS_T2D_gw	-0.00164925	1	0.110577	490	Not Signif.
HRAS	PGS_T2D_gw	-0.0110376	1	1.21875	374	Not Signif.
HRC	PGS_T2D_gw	-0.0371955	4.24218e-11	10.0298	901	Signif. w/ adj.
HRG	PGS_T2D_gw	0.0156928	0.0267619	2.34167	787	Not Signif.
HS1BP3	PGS_T2D_gw	-0.00841194	1	0.827689	80	Not Signif.
HS3ST3B1	PGS_T2D_gw	0.0167032	1	2.4408	660	Not Signif.
HS6ST1	PGS_T2D_gw	0.00711123	1	0.685243	632	Not Signif.
HS6ST2	PGS_T2D_gw	0.00397019	1	0.33586	297	Not Signif.
HSBP1	PGS_T2D_gw	-0.00331813	1	0.242836	21	Not Signif.
HSD11B1	PGS_T2D_gw	-0.0688506	1.0345e-64	35.1643	995	Signif. w/ adj.
HSD17B14	PGS_T2D_gw	0.0184026	1	2.83794	723	Not Signif.
HSD17B3	PGS_T2D_gw	-0.000172576	1	0.0103082	244	Not Signif.
HSDL2	PGS_T2D_gw	-0.0102533	1	1.13547	302	Not Signif.
HSP90B1	PGS_T2D_gw	-0.00470926	1	0.369572	260	Not Signif.
HSPA1A	PGS_T2D_gw	0.00535361	1	0.45427	678	Not Signif.
HSPA2	PGS_T2D_gw	-0.00146568	1	0.101386	364	Not Signif.
HSPB1	PGS_T2D_gw	0.00274561	1	0.197934	486	Not Signif.
HSPB6	PGS_T2D_gw	0.0155861	8.50874e-13	3.0537	885	Signif. w/o adj.
HSPG2	PGS_T2D_gw	-0.0151922	1	2.60278	707	Not Signif.
HTR1A	PGS_T2D_gw	0.00260388	1	0.180987	167	Not Signif.
HTR1B	PGS_T2D_gw	-0.00930637	1	0.932287	536	Not Signif.
HTRA2	PGS_T2D_gw	-0.0040294	1	0.31636	4	Not Signif.
HYAL1	PGS_T2D_gw	0.0133367	1	1.71587	669	Not Signif.
HYOU1	PGS_T2D_gw	-0.016936	1	2.66245	415	Not Signif.
ICA1	PGS_T2D_gw	-0.00904359	1	0.929252	192	Not Signif.
ICAM1	PGS_T2D_gw	0.0292229	1.11707e-14	6.84101	922	Signif. w/ adj.
ICAM2	PGS_T2D_gw	-0.0161896	1	2.27867	600	Not Signif.
ICAM3	PGS_T2D_gw	0.00034959	1	0.0217811	430	Not Signif.
ICAM4	PGS_T2D_gw	-0.0352921	2.76555e-07	8.79458	871	Signif. w/ adj.
ICAM5	PGS_T2D_gw	0.00208423	1	0.148743	499	Not Signif.
ICOSLG	PGS_T2D_gw	-0.0131562	0.00208245	1.67608	812	Not Signif.
ID4	PGS_T2D_gw	-0.00683463	1	0.644681	477	Not Signif.
IDI2	PGS_T2D_gw	0.000868843	1	0.0559409	572	Not Signif.
IDO1	PGS_T2D_gw	0.0227913	4.22782e-07	4.28261	867	Signif. w/ adj.
IDO1	PGS_T2D_gw	0.0177834	0.000539655	2.7892	821	Signif. w/ adj.
IDO1	PGS_T2D_gw	0.0189193	9.28865e-05	3.1806	832	Signif. w/ adj.
IDO1	PGS_T2D_gw	0.0202754	2.45709e-05	3.54782	840	Signif. w/ adj.
IDS	PGS_T2D_gw	-0.0161399	0.422515	2.30815	752	Not Signif.
IDUA	PGS_T2D_gw	0.0440739	1.49838e-20	14.361	948	Signif. w/ adj.
IFI30	PGS_T2D_gw	0.0242878	7.32435e-15	5.22232	917	Signif. w/ adj.
IFIT1	PGS_T2D_gw	-0.00310274	1	0.226726	165	Not Signif.
IFIT3	PGS_T2D_gw	-0.00468047	1	0.378734	179	Not Signif.
IFNAR1	PGS_T2D_gw	0.000491857	1	0.0307133	251	Not Signif.
IFNG	PGS_T2D_gw	0.0100613	1	1.07267	584	Not Signif.
IFNGR1	PGS_T2D_gw	-0.0193124	1	3.32404	621	Not Signif.
IFNGR2	PGS_T2D_gw	0.0409298	1.32229e-18	11.9391	944	Signif. w/ adj.
IFNL1	PGS_T2D_gw	-0.00346821	1	0.257591	41	Not Signif.
IFNL2	PGS_T2D_gw	0.000238109	1	0.0141573	56	Not Signif.
IFNLR1	PGS_T2D_gw	0.0198774	2.41366e-10	3.42247	893	Signif. w/ adj.
IFNW1	PGS_T2D_gw	-0.00966982	1	0.992971	513	Not Signif.
IFT20	PGS_T2D_gw	-0.00736971	1	0.682701	174	Not Signif.
IGBP1	PGS_T2D_gw	0.00506072	1	0.432441	543	Not Signif.
IGDCC3	PGS_T2D_gw	0.00239011	1	0.164744	81	Not Signif.
IGDCC4	PGS_T2D_gw	-0.00904704	1	1.04947	721	Not Signif.
IGF1R	PGS_T2D_gw	-0.0091982	1	1.01579	266	Not Signif.
IGF2BP3	PGS_T2D_gw	-0.000457306	1	0.0277255	16	Not Signif.
IGF2R	PGS_T2D_gw	0.036022	2.01417e-18	9.93546	939	Signif. w/ adj.
IGFBP1	PGS_T2D_gw	-0.0668428	3.36578e-76	37.2129	996	Signif. w/ adj.
IGFBP2	PGS_T2D_gw	-0.0733746	2.92108e-99	49.722	999	Signif. w/ adj.
IGFBP3	PGS_T2D_gw	0.0340897	1.95177e-06	9.37218	851	Signif. w/ adj.
IGFBP4	PGS_T2D_gw	0.0113324	2.70711e-07	1.59418	857	Signif. w/o adj.
IGFBP6	PGS_T2D_gw	-0.0182091	1	3.95922	157	Not Signif.
IGFBP7	PGS_T2D_gw	0.00750348	1	0.80603	665	Not Signif.
IGFBPL1	PGS_T2D_gw	0.00837338	0.0141938	0.939687	782	Signif. w/o adj.
IGFL4	PGS_T2D_gw	0.00164576	1	0.10754	129	Not Signif.
IGHMBP2	PGS_T2D_gw	-0.00379855	1	0.28513	80	Not Signif.
IGLC2	PGS_T2D_gw	0.0112276	0.12261	1.3914	770	Not Signif.
IGLON5	PGS_T2D_gw	-0.00457826	1	0.354435	280	Not Signif.
IGSF21	PGS_T2D_gw	0.0155888	1	2.26119	583	Not Signif.
IGSF3	PGS_T2D_gw	0.0587639	6.45459e-58	27.6467	992	Signif. w/ adj.
IGSF8	PGS_T2D_gw	0.00277776	1	0.206554	634	Not Signif.
IGSF9	PGS_T2D_gw	0.0821868	1.19968e-112	59.7454	1000	Signif. w/ adj.
IKBKG	PGS_T2D_gw	-0.00387213	1	0.309101	163	Not Signif.
IKZF2	PGS_T2D_gw	-0.00267567	1	0.186148	143	Not Signif.
IL10	PGS_T2D_gw	0.00123059	1	0.0781976	209	Not Signif.
IL10RA	PGS_T2D_gw	-0.00816755	1	0.782546	194	Not Signif.
IL10RB	PGS_T2D_gw	0.0226777	1.96336e-12	4.63902	903	Signif. w/ adj.
IL11	PGS_T2D_gw	-0.015686	1	2.1094	554	Not Signif.
IL12A_IL12B	PGS_T2D_gw	0.0128098	4.26232e-05	1.67975	838	Signif. w/o adj.
IL12B	PGS_T2D_gw	0.00950796	0.00162937	1.08216	810	Signif. w/o adj.
IL12RB1	PGS_T2D_gw	0.0120043	0.32715	1.44886	759	Not Signif.
IL12RB2	PGS_T2D_gw	-0.00588192	1	0.508822	463	Not Signif.
IL13	PGS_T2D_gw	-0.0109028	1	1.20371	505	Not Signif.
IL13RA1	PGS_T2D_gw	0.0211455	8.80092e-12	3.85415	902	Signif. w/ adj.
IL13RA2	PGS_T2D_gw	-0.0114054	1	1.30592	579	Not Signif.
IL15	PGS_T2D_gw	-0.000401249	1	0.0249222	83	Not Signif.
IL15RA	PGS_T2D_gw	0.00365045	1	0.287025	520	Not Signif.
IL16	PGS_T2D_gw	0.0213627	1.24376e-13	4.07029	910	Signif. w/ adj.
IL17A	PGS_T2D_gw	0.0080802	1	0.77295	432	Not Signif.
IL17C	PGS_T2D_gw	0.0157353	0.331185	2.24057	755	Not Signif.
IL17D	PGS_T2D_gw	-0.011406	1	1.51676	568	Not Signif.
IL17F	PGS_T2D_gw	-0.00347682	1	0.255323	26	Not Signif.
IL17RA	PGS_T2D_gw	-0.00700097	1	0.648717	258	Not Signif.
IL17RB	PGS_T2D_gw	-0.0510265	6.51585e-35	19.3496	977	Signif. w/ adj.
IL18	PGS_T2D_gw	0.0175406	7.62243e-06	2.79812	847	Signif. w/o adj.
IL18BP	PGS_T2D_gw	0.00561965	1	0.532406	657	Not Signif.
IL18R1	PGS_T2D_gw	0.0606792	4.58982e-57	28.5283	992	Signif. w/ adj.
IL18RAP	PGS_T2D_gw	-0.0020995	1	0.143569	211	Not Signif.
IL19	PGS_T2D_gw	-0.00279944	1	0.206362	311	Not Signif.
IL1A	PGS_T2D_gw	-0.00249101	1	0.171844	74	Not Signif.
IL1B	PGS_T2D_gw	-0.00417135	1	0.326103	257	Not Signif.
IL1R1	PGS_T2D_gw	0.020835	1	3.66814	538	Not Signif.
IL1R2	PGS_T2D_gw	0.0381614	7.17217e-14	11.0927	913	Signif. w/ adj.
IL1RAP	PGS_T2D_gw	-0.0114195	0.000224717	1.41252	825	Signif. w/o adj.
IL1RL1	PGS_T2D_gw	0.0154299	1	2.40854	659	Not Signif.
IL1RL2	PGS_T2D_gw	-0.00725225	1	0.714332	82	Not Signif.
IL1RN	PGS_T2D_gw	0.0392641	3.70954e-51	14.3952	989	Signif. w/ adj.
IL2	PGS_T2D_gw	-0.00675544	1	0.611614	338	Not Signif.
IL20	PGS_T2D_gw	0.00359598	1	0.266226	391	Not Signif.
IL20RA	PGS_T2D_gw	-0.0102765	1	1.09254	534	Not Signif.
IL20RB	PGS_T2D_gw	-0.00607388	1	0.525912	422	Not Signif.
IL21R	PGS_T2D_gw	0.00514448	1	0.413717	256	Not Signif.
IL22	PGS_T2D_gw	0.0074864	1	0.761616	593	Not Signif.
IL22RA1	PGS_T2D_gw	0.00823505	1	0.812485	402	Not Signif.
IL24	PGS_T2D_gw	-0.00794366	1	0.753302	433	Not Signif.
IL25	PGS_T2D_gw	-0.00275934	1	0.197532	167	Not Signif.
IL2RA	PGS_T2D_gw	0.00158618	1	0.109931	626	Not Signif.
IL2RB	PGS_T2D_gw	-0.00484672	1	0.391538	183	Not Signif.
IL2RG	PGS_T2D_gw	-0.0081479	1	0.79371	297	Not Signif.
IL3	PGS_T2D_gw	-0.0036075	1	0.271653	185	Not Signif.
IL31	PGS_T2D_gw	-0.00271109	1	0.189301	205	Not Signif.
IL31RA	PGS_T2D_gw	0.00544376	1	0.456427	261	Not Signif.
IL32	PGS_T2D_gw	-0.0291621	9.56556e-09	6.86101	877	Signif. w/ adj.
IL33	PGS_T2D_gw	-0.00424723	1	0.333565	188	Not Signif.
IL34	PGS_T2D_gw	0.00142219	1	0.0923482	314	Not Signif.
IL36A	PGS_T2D_gw	-0.0119735	1	1.38303	552	Not Signif.
IL36G	PGS_T2D_gw	-0.00941951	1	0.99177	8	Not Signif.
IL3RA	PGS_T2D_gw	-0.00896495	1	0.949128	391	Not Signif.
IL4	PGS_T2D_gw	0.00263839	1	0.189734	142	Not Signif.
IL4R	PGS_T2D_gw	-0.00527188	1	0.465186	60	Not Signif.
IL5	PGS_T2D_gw	-0.00861294	1	0.829854	403	Not Signif.
IL5RA	PGS_T2D_gw	-0.0070392	1	0.665608	105	Not Signif.
IL6	PGS_T2D_gw	0.0204165	2.52618e-19	3.91059	943	Signif. w/ adj.
IL6	PGS_T2D_gw	0.0234439	5.47617e-22	5.03396	950	Signif. w/ adj.
IL6	PGS_T2D_gw	0.0254328	4.44732e-25	5.94979	957	Signif. w/ adj.
IL6	PGS_T2D_gw	0.0259865	9.4246e-26	6.16126	959	Signif. w/ adj.
IL6R	PGS_T2D_gw	-0.000267451	1	0.016479	429	Not Signif.
IL6ST	PGS_T2D_gw	0.00322428	1	0.24881	352	Not Signif.
IL7	PGS_T2D_gw	-0.00676688	1	0.612723	24	Not Signif.
IL7R	PGS_T2D_gw	-0.0272273	3.25797e-08	5.60472	879	Signif. w/ adj.
IL9	PGS_T2D_gw	-0.00505734	1	0.413722	263	Not Signif.
ILKAP	PGS_T2D_gw	-0.00806349	1	0.772099	91	Not Signif.
IMMT	PGS_T2D_gw	0.0163837	3.1495e-07	2.60002	863	Signif. w/o adj.
IMPA1	PGS_T2D_gw	-0.0156718	1	2.15423	576	Not Signif.
IMPACT	PGS_T2D_gw	-0.00140241	1	0.0958016	416	Not Signif.
IMPG1	PGS_T2D_gw	-0.000168242	1	0.0100578	111	Not Signif.
ING1	PGS_T2D_gw	0.00746897	1	0.699253	602	Not Signif.
INHBB	PGS_T2D_gw	0.0198094	8.92749e-09	3.61626	880	Signif. w/o adj.
INHBC	PGS_T2D_gw	0.0536777	5.63415e-59	23.8244	993	Signif. w/ adj.
INPP1	PGS_T2D_gw	-0.0059884	1	0.527079	131	Not Signif.
INPP5D	PGS_T2D_gw	0.00973475	0.944947	1.09701	734	Not Signif.
INPP5J	PGS_T2D_gw	0.0146305	1	2.09664	620	Not Signif.
INPPL1	PGS_T2D_gw	-0.000283745	1	0.0177983	349	Not Signif.
INSL3	PGS_T2D_gw	-0.00454054	1	0.644206	332	Not Signif.
INSL4	PGS_T2D_gw	0.00707588	1	0.677392	575	Not Signif.
INSL5	PGS_T2D_gw	0.027584	2.63765e-10	6.36905	887	Signif. w/ adj.
INSR	PGS_T2D_gw	-0.00931465	1	0.989584	389	Not Signif.
IPCEF1	PGS_T2D_gw	0.00774034	1	0.743051	681	Not Signif.
IQGAP2	PGS_T2D_gw	-0.00106434	1	0.0702201	525	Not Signif.
IRAG2	PGS_T2D_gw	0.00128931	1	0.0853054	248	Not Signif.
IRAK1	PGS_T2D_gw	-0.00403281	1	0.318013	182	Not Signif.
IRAK4	PGS_T2D_gw	-0.00688828	1	0.636974	28	Not Signif.
ISLR2	PGS_T2D_gw	-0.008521	1	0.836866	640	Not Signif.
ISM1	PGS_T2D_gw	0.00621941	0.069512	0.577058	774	Not Signif.
ISM2	PGS_T2D_gw	-0.00377134	1	0.295507	240	Not Signif.
IST1	PGS_T2D_gw	-0.00332742	1	0.248953	171	Not Signif.
ITGA11	PGS_T2D_gw	-0.0237573	2.38224e-10	4.76059	892	Not Signif.
ITGA2	PGS_T2D_gw	-0.00963275	1	1.0795	647	Not Signif.
ITGA5	PGS_T2D_gw	0.0272439	1.65104e-22	6.54958	951	Signif. w/ adj.
ITGA6	PGS_T2D_gw	-0.0201002	1	3.2419	670	Not Signif.
ITGAL	PGS_T2D_gw	0.0146416	0.00676726	2.04352	802	Signif. w/o adj.
ITGAM	PGS_T2D_gw	0.0161887	1	2.41681	679	Not Signif.
ITGAV	PGS_T2D_gw	-0.0116939	0.0010607	1.57284	804	Signif. w/o adj.
ITGAX	PGS_T2D_gw	0.00591587	1	0.503552	358	Not Signif.
ITGB1	PGS_T2D_gw	-0.013604	1	1.87671	699	Not Signif.
ITGB1BP1	PGS_T2D_gw	-0.00205203	1	0.13863	96	Not Signif.
ITGB1BP2	PGS_T2D_gw	-0.00578722	1	0.493296	45	Not Signif.
ITGB2	PGS_T2D_gw	0.028292	9.44124e-09	6.56834	878	Signif. w/ adj.
ITGB5	PGS_T2D_gw	-0.0121407	1	1.55855	662	Not Signif.
ITGB6	PGS_T2D_gw	0.0166842	1	2.66898	95	Not Signif.
ITGB7	PGS_T2D_gw	0.025043	1	4.79801	737	Not Signif.
ITGBL1	PGS_T2D_gw	0.022219	4.95066e-08	4.57907	870	Signif. w/o adj.
ITIH1	PGS_T2D_gw	-4.08808e-06	1	0.000247823	168	Not Signif.
ITIH3	PGS_T2D_gw	-0.0354497	2.77186e-11	10.5438	889	Signif. w/ adj.
ITIH4	PGS_T2D_gw	-0.0116173	1	1.49479	292	Not Signif.
ITIH5	PGS_T2D_gw	0.000384426	1	0.0235677	23	Not Signif.
ITM2A	PGS_T2D_gw	-0.00695821	1	0.657562	424	Not Signif.
ITPA	PGS_T2D_gw	-0.0104562	1	1.15295	369	Not Signif.
ITPR1	PGS_T2D_gw	0.000325578	1	0.0195987	394	Not Signif.
ITPRIP	PGS_T2D_gw	-0.00623186	1	0.541421	478	Not Signif.
IVD	PGS_T2D_gw	0.00201436	1	0.135447	123	Not Signif.
IZUMO1	PGS_T2D_gw	-0.00477315	1	0.385192	346	Not Signif.
JAM2	PGS_T2D_gw	-0.00775427	1	0.842147	104	Not Signif.
JAM3	PGS_T2D_gw	-0.00620402	1	0.555031	25	Not Signif.
JCHAIN	PGS_T2D_gw	-0.00433412	1	0.338365	348	Not Signif.
JMJD1C	PGS_T2D_gw	-0.00927922	1	0.927276	516	Not Signif.
JPT2	PGS_T2D_gw	-0.00609441	1	0.538418	6	Not Signif.
JUN	PGS_T2D_gw	0.00762054	1	0.713327	627	Not Signif.
KAZALD1	PGS_T2D_gw	-0.00800482	1	0.774972	349	Not Signif.
KAZN	PGS_T2D_gw	-0.00380496	1	0.301669	193	Not Signif.
KCNC4	PGS_T2D_gw	-0.00672395	1	0.590188	360	Not Signif.
KCNH2	PGS_T2D_gw	-0.00265587	1	0.189016	201	Not Signif.
KCNIP4	PGS_T2D_gw	-0.00438948	1	0.342355	398	Not Signif.
KCTD5	PGS_T2D_gw	0.0162305	2.35665e-06	2.41996	856	Signif. w/o adj.
KDM3A	PGS_T2D_gw	-0.0133873	1	1.63944	651	Not Signif.
KDR	PGS_T2D_gw	0.0160727	0.00727682	2.30492	797	Signif. w/o adj.
KEL	PGS_T2D_gw	0.00525377	1	0.461838	563	Not Signif.
KHDC3L	PGS_T2D_gw	-0.00560763	1	0.468456	346	Not Signif.
KHK	PGS_T2D_gw	0.039431	1.27973e-25	11.8426	961	Signif. w/ adj.
KIAA0319	PGS_T2D_gw	-0.0303464	3.32346e-16	7.39683	929	Signif. w/ adj.
KIAA1549	PGS_T2D_gw	0.00229983	1	0.158691	230	Not Signif.
KIAA1549L	PGS_T2D_gw	-0.0121426	1	1.43911	661	Not Signif.
KIAA2013	PGS_T2D_gw	0.00250857	1	0.175198	189	Not Signif.
KIF1C	PGS_T2D_gw	-0.00299101	1	0.222982	548	Not Signif.
KIF20B	PGS_T2D_gw	-0.00718039	1	0.643246	353	Not Signif.
KIF22	PGS_T2D_gw	0.00342418	1	0.254961	571	Not Signif.
KIFBP	PGS_T2D_gw	-0.000555566	1	0.0346268	364	Not Signif.
KIR2DL2	PGS_T2D_gw	-0.0326114	0.00310332	7.96424	806	Signif. w/ adj.
KIR2DL3	PGS_T2D_gw	-0.032173	0.00951589	7.49853	801	Signif. w/ adj.
KIR2DS4	PGS_T2D_gw	0.00552443	1	0.452656	288	Not Signif.
KIR3DL1	PGS_T2D_gw	-0.000375762	1	0.0226401	62	Not Signif.
KIR3DL2	PGS_T2D_gw	-0.00556068	1	0.456973	367	Not Signif.
KIRREL1	PGS_T2D_gw	0.00577593	1	0.484523	295	Not Signif.
KIRREL2	PGS_T2D_gw	-0.0288353	6.51218e-09	6.44871	886	Signif. w/ adj.
KIT	PGS_T2D_gw	-0.0215513	5.62567e-07	4.02127	860	Signif. w/o adj.
KITLG	PGS_T2D_gw	-0.0380942	3.02536e-15	10.7369	928	Signif. w/ adj.
KLB	PGS_T2D_gw	-0.0350611	1.47336e-11	8.76842	904	Signif. w/ adj.
KLF4	PGS_T2D_gw	0.0048013	1	0.397418	687	Not Signif.
KLHL41	PGS_T2D_gw	0.00416614	1	0.341022	374	Not Signif.
KLK1	PGS_T2D_gw	-0.0156334	0.0568944	2.1615	782	Not Signif.
KLK10	PGS_T2D_gw	-0.0112366	1	1.29939	607	Not Signif.
KLK11	PGS_T2D_gw	-0.0141875	1	1.9354	668	Not Signif.
KLK12	PGS_T2D_gw	-0.00242526	1	0.167618	160	Not Signif.
KLK13	PGS_T2D_gw	0.0103122	1	1.15637	439	Not Signif.
KLK14	PGS_T2D_gw	-0.0237651	3.7848e-06	4.74301	852	Signif. w/ adj.
KLK15	PGS_T2D_gw	-0.00939509	1	0.962492	566	Not Signif.
KLK3	PGS_T2D_gw	-0.00240686	1	0.285992	230	Not Signif.
KLK4	PGS_T2D_gw	0.00706713	1	0.7769	218	Not Signif.
KLK6	PGS_T2D_gw	-0.011695	0.593194	1.45805	742	Not Signif.
KLK7	PGS_T2D_gw	-0.0133766	1	1.70983	558	Not Signif.
KLK8	PGS_T2D_gw	-0.0191246	1	3.2051	409	Not Signif.
KLKB1	PGS_T2D_gw	0.0190237	0.000279984	3.23761	820	Signif. w/o adj.
KLRB1	PGS_T2D_gw	0.0339566	8.03685e-14	9.31643	915	Signif. w/ adj.
KLRC1	PGS_T2D_gw	-0.00821812	1	0.785855	493	Not Signif.
KLRD1	PGS_T2D_gw	-0.00445767	1	0.378909	577	Not Signif.
KLRF1	PGS_T2D_gw	0.0122853	0.0245169	1.60444	786	Signif. w/o adj.
KLRK1	PGS_T2D_gw	-0.000910581	1	0.0579648	360	Not Signif.
KRT14	PGS_T2D_gw	-0.0124523	1	1.45228	540	Not Signif.
KRT17	PGS_T2D_gw	0.00297394	1	0.214004	160	Not Signif.
KRT18	PGS_T2D_gw	0.055086	5.71021e-54	25.3517	988	Signif. w/ adj.
KRT19	PGS_T2D_gw	0.0219141	1	4.06294	703	Not Signif.
KRT5	PGS_T2D_gw	-0.00845117	1	0.914966	221	Not Signif.
KRT6C	PGS_T2D_gw	0.00100495	1	0.0646219	117	Not Signif.
KRT8	PGS_T2D_gw	0.0357117	1.61255e-11	9.35323	903	Signif. w/ adj.
KYAT1	PGS_T2D_gw	-0.00275323	1	0.19892	295	Not Signif.
KYNU	PGS_T2D_gw	0.04175	2.24588e-28	13.8167	963	Signif. w/ adj.
L1CAM	PGS_T2D_gw	0.000588059	1	0.0381993	34	Not Signif.
L3HYPDH	PGS_T2D_gw	-0.00126392	1	0.0828865	330	Not Signif.
LACRT	PGS_T2D_gw	-0.0206247	7.91204e-07	3.58444	863	Signif. w/o adj.
LACTB2	PGS_T2D_gw	-0.00742446	1	0.698162	13	Not Signif.
LAG3	PGS_T2D_gw	0.00997191	1	1.14703	637	Not Signif.
LAIR1	PGS_T2D_gw	0.00300707	1.94324e-06	0.260071	851	Signif. w/o adj.
LAIR2	PGS_T2D_gw	-0.00267132	1	0.191651	357	Not Signif.
LAMA1	PGS_T2D_gw	-0.0131459	1	1.58459	639	Not Signif.
LAMA4	PGS_T2D_gw	-0.0316259	1	7.53812	674	Not Signif.
LAMB1	PGS_T2D_gw	0.0344782	9.71102e-09	8.62628	884	Signif. w/ adj.
LAMP1	PGS_T2D_gw	0.0292617	1.76314e-07	6.60101	874	Signif. w/ adj.
LAMP2	PGS_T2D_gw	0.0405026	1.09291e-23	12.5395	956	Signif. w/ adj.
LAMP3	PGS_T2D_gw	0.00377441	1	0.313987	516	Not Signif.
LAMTOR5	PGS_T2D_gw	-0.0222238	1	3.94664	683	Not Signif.
LAP3	PGS_T2D_gw	0.00787992	1	0.755463	644	Not Signif.
LARP1	PGS_T2D_gw	-0.00206681	1	0.144379	284	Not Signif.
LAT	PGS_T2D_gw	-0.000273874	1	0.0168449	447	Not Signif.
LAT2	PGS_T2D_gw	-0.000698478	1	0.0443606	445	Not Signif.
LATS1	PGS_T2D_gw	0.00132352	1	0.086231	552	Not Signif.
LAYN	PGS_T2D_gw	-0.00894865	1	1.06673	545	Not Signif.
LBP	PGS_T2D_gw	0.0190079	1.64973e-08	3.23065	882	Signif. w/o adj.
LBR	PGS_T2D_gw	0.0150808	0.000208283	2.11912	827	Signif. w/o adj.
LCAT	PGS_T2D_gw	0.0387923	3.72355e-32	12.3536	971	Signif. w/ adj.
LCN15	PGS_T2D_gw	-0.00156931	1	0.107504	151	Not Signif.
LCN2	PGS_T2D_gw	-0.0176936	1	2.85756	234	Not Signif.
LCP1	PGS_T2D_gw	0.00381735	1	0.303932	707	Not Signif.
LDLR	PGS_T2D_gw	0.0457998	2.59479e-42	17.1421	981	Signif. w/ adj.
LDLRAP1	PGS_T2D_gw	-0.00634515	1	0.578613	32	Not Signif.
LECT2	PGS_T2D_gw	0.0137305	7.18229e-05	2.26935	803	Signif. w/o adj.
LEFTY2	PGS_T2D_gw	-0.00137344	1	0.0971637	374	Not Signif.
LEG1	PGS_T2D_gw	-0.0091069	1	0.934426	684	Not Signif.
LELP1	PGS_T2D_gw	-0.00717346	1	0.649839	343	Not Signif.
LEO1	PGS_T2D_gw	0.00486931	1	0.39935	576	Not Signif.
LEP	PGS_T2D_gw	0.0052814	1.57837e-45	0.987553	973	Signif. w/o adj.
LEPR	PGS_T2D_gw	-0.04083	4.9147e-33	13.3903	974	Signif. w/ adj.
LETM1	PGS_T2D_gw	0.00515329	1	0.435139	631	Not Signif.
LGALS1	PGS_T2D_gw	-0.00129877	0.000110356	0.0947185	830	Signif. w/o adj.
LGALS3	PGS_T2D_gw	0.00296648	1	0.232682	619	Not Signif.
LGALS3BP	PGS_T2D_gw	0.0359651	2.01705e-29	10.4981	969	Signif. w/ adj.
LGALS4	PGS_T2D_gw	0.045484	2.49571e-22	16.1033	949	Signif. w/ adj.
LGALS7_LGALS7B	PGS_T2D_gw	-0.00779675	1	0.833122	202	Not Signif.
LGALS8	PGS_T2D_gw	-0.0104349	1	1.15161	21	Not Signif.
LGALS9	PGS_T2D_gw	0.0177095	8.65998e-20	3.45961	938	Signif. w/o adj.
LGMN	PGS_T2D_gw	0.010361	1	1.12784	722	Not Signif.
LHB	PGS_T2D_gw	-0.00345995	1	0.275826	298	Not Signif.
LHPP	PGS_T2D_gw	0.0100941	1	1.14298	669	Not Signif.
LIF	PGS_T2D_gw	0.0177794	0.170695	2.62356	773	Not Signif.
LIFR	PGS_T2D_gw	0.015625	1	2.19958	609	Not Signif.
LILRA2	PGS_T2D_gw	-0.0151556	1	2.28957	359	Not Signif.
LILRA3	PGS_T2D_gw	0.013115	1	1.65661	739	Not Signif.
LILRA4	PGS_T2D_gw	-0.00749866	1	0.69333	438	Not Signif.
LILRA5	PGS_T2D_gw	0.00740968	7.46003e-07	0.769945	865	Signif. w/o adj.
LILRA6	PGS_T2D_gw	0.0127198	1	1.59966	704	Not Signif.
LILRB1	PGS_T2D_gw	0.0198119	3.06025e-07	3.45631	866	Signif. w/o adj.
LILRB2	PGS_T2D_gw	0.0069878	1	0.664134	719	Not Signif.
LILRB4	PGS_T2D_gw	-0.0325252	1	9.03359	271	Not Signif.
LILRB5	PGS_T2D_gw	0.00249106	1	0.175997	571	Not Signif.
LIPF	PGS_T2D_gw	0.00289526	1	0.21611	144	Not Signif.
LMNB1	PGS_T2D_gw	0.00406415	1	0.323682	614	Not Signif.
LMNB2	PGS_T2D_gw	-0.000478108	0.0221358	0.0329451	780	Signif. w/o adj.
LMOD1	PGS_T2D_gw	-0.0110652	1	1.50826	554	Not Signif.
LMOD1	PGS_T2D_gw	-0.00790575	1	0.905688	415	Not Signif.
LMOD1	PGS_T2D_gw	-0.00846448	1	1.01537	497	Not Signif.
LMOD1	PGS_T2D_gw	-0.00776873	1	0.892435	446	Not Signif.
LMOD2	PGS_T2D_gw	-0.00382783	1	0.286835	277	Not Signif.
LONP1	PGS_T2D_gw	0.00306121	1	0.223705	567	Not Signif.
LPA	PGS_T2D_gw	0.00183539	1	0.125198	214	Not Signif.
LPCAT2	PGS_T2D_gw	0.0116058	1	1.3803	723	Not Signif.
LPL	PGS_T2D_gw	-0.0745468	7.49547e-65	48.5515	989	Signif. w/ adj.
LPO	PGS_T2D_gw	0.0239913	1	4.51902	692	Not Signif.
LPP	PGS_T2D_gw	-0.00954096	1	1.00552	206	Not Signif.
LRCH4	PGS_T2D_gw	0.0083642	0.2505	0.858271	757	Not Signif.
LRFN2	PGS_T2D_gw	0.00214899	1	0.147793	157	Not Signif.
LRG1	PGS_T2D_gw	-0.0157354	1	2.40304	569	Not Signif.
LRIG1	PGS_T2D_gw	-0.00146801	1	0.0996279	470	Not Signif.
LRIG3	PGS_T2D_gw	0.00512671	1	0.437356	636	Not Signif.
LRP1	PGS_T2D_gw	-0.0114832	0.103488	1.40944	763	Not Signif.
LRP11	PGS_T2D_gw	0.0112226	0.00167645	1.40865	810	Signif. w/o adj.
LRP2	PGS_T2D_gw	-0.00798376	1	0.764131	432	Not Signif.
LRP2BP	PGS_T2D_gw	0.00259535	1	0.189144	174	Not Signif.
LRPAP1	PGS_T2D_gw	0.0112144	0.413119	1.32602	747	Not Signif.
LRRC25	PGS_T2D_gw	0.00107958	1	0.0714048	687	Not Signif.
LRRC37A2	PGS_T2D_gw	0.0110479	1	1.24368	425	Not Signif.
LRRC38	PGS_T2D_gw	0.00924475	1	0.972532	547	Not Signif.
LRRC59	PGS_T2D_gw	0.00742851	1	0.719209	629	Not Signif.
LRRFIP1	PGS_T2D_gw	-0.00225483	1	0.165224	329	Not Signif.
LRRN1	PGS_T2D_gw	0.00890473	1	0.926121	138	Not Signif.
LRTM1	PGS_T2D_gw	0.00225527	1	0.153225	2	Not Signif.
LRTM2	PGS_T2D_gw	-0.0195381	3.57869e-13	3.53815	906	Signif. w/o adj.
LSM1	PGS_T2D_gw	-0.0135711	1	1.69718	585	Not Signif.
LSM8	PGS_T2D_gw	0.000947125	1	0.0594838	50	Not Signif.
LSP1	PGS_T2D_gw	0.0165872	2.23073e-07	2.56171	864	Signif. w/ adj.
LTA	PGS_T2D_gw	-0.0159356	1	2.27947	180	Not Signif.
LTA4H	PGS_T2D_gw	-0.011884	1	1.48167	399	Not Signif.
LTB	PGS_T2D_gw	-0.0100377	1	1.10029	122	Not Signif.
LTBP2	PGS_T2D_gw	-0.0160755	5.40591e-06	3.14826	811	Signif. w/o adj.
LTBP3	PGS_T2D_gw	0.0158767	6.49949e-07	2.38168	861	Not Signif.
LTBR	PGS_T2D_gw	-0.0128322	1	1.73767	60	Not Signif.
LTO1	PGS_T2D_gw	-0.00405342	1	0.309604	72	Not Signif.
LUZP2	PGS_T2D_gw	-0.0156669	0.0633098	2.27838	775	Not Signif.
LXN	PGS_T2D_gw	-0.00533007	1	0.481344	250	Not Signif.
LY6D	PGS_T2D_gw	-0.03192	1	8.02459	698	Not Signif.
LY75	PGS_T2D_gw	0.00864253	1	0.862687	527	Not Signif.
LY9	PGS_T2D_gw	0.00313091	1	0.23203	560	Not Signif.
LY96	PGS_T2D_gw	0.0177772	0.000391478	2.76403	823	Signif. w/o adj.
LYAR	PGS_T2D_gw	-0.000958506	1	0.0603714	212	Not Signif.
LYN	PGS_T2D_gw	-0.00405695	1	0.315818	236	Not Signif.
LYPD1	PGS_T2D_gw	-0.00450678	1	0.350859	259	Not Signif.
LYPD3	PGS_T2D_gw	0.0130666	1	1.67171	252	Not Signif.
LYPD8	PGS_T2D_gw	-0.00194813	1	0.132696	208	Not Signif.
LYPLA2	PGS_T2D_gw	-0.000898531	1	0.0557595	45	Not Signif.
LYSMD3	PGS_T2D_gw	-0.00976	1	1.02416	352	Not Signif.
LYVE1	PGS_T2D_gw	-0.00204378	1	0.145362	381	Not Signif.
LYZL2	PGS_T2D_gw	-0.00268613	1	0.210012	206	Not Signif.
LZTFL1	PGS_T2D_gw	0.00221978	1	0.153615	494	Not Signif.
M6PR	PGS_T2D_gw	-0.00978255	1	1.01824	315	Not Signif.
MAD1L1	PGS_T2D_gw	0.0195646	1.81296e-11	3.51874	897	Signif. w/o adj.
MAEA	PGS_T2D_gw	0.00381433	1	0.28941	315	Not Signif.
MAG	PGS_T2D_gw	-0.0102218	1	1.11376	604	Not Signif.
MAGEA3	PGS_T2D_gw	0.00130383	1	0.0854575	34	Not Signif.
MAGED1	PGS_T2D_gw	-0.00931512	1	0.959155	340	Not Signif.
MAMDC2	PGS_T2D_gw	0.00689755	1	0.680863	671	Not Signif.
MAMDC4	PGS_T2D_gw	0.0373523	4.16011e-15	10.4956	925	Signif. w/ adj.
MAN1A2	PGS_T2D_gw	-0.0061603	1	0.582245	155	Not Signif.
MAN2B2	PGS_T2D_gw	0.043075	5.04371e-18	13.3942	935	Signif. w/ adj.
MANEAL	PGS_T2D_gw	0.00161699	1	0.107611	16	Not Signif.
MANF	PGS_T2D_gw	-0.00739684	1	0.701425	88	Not Signif.
MANSC1	PGS_T2D_gw	-0.0398771	6.65108e-10	11.8511	893	Signif. w/ adj.
MANSC4	PGS_T2D_gw	-0.0421271	4.73036e-11	12.4863	900	Signif. w/ adj.
MAP1LC3A	PGS_T2D_gw	-0.00650464	1	0.576197	467	Not Signif.
MAP1LC3B2	PGS_T2D_gw	0.00488256	1	0.390198	176	Not Signif.
MAP2	PGS_T2D_gw	-0.00213176	1	0.148175	354	Not Signif.
MAP2K1	PGS_T2D_gw	-0.00478322	1	0.400296	251	Not Signif.
MAP2K6	PGS_T2D_gw	-0.0104567	1	1.15712	363	Not Signif.
MAP3K5	PGS_T2D_gw	-0.00418565	1	0.339086	114	Not Signif.
MAP4K5	PGS_T2D_gw	-0.00597748	1	0.518324	12	Not Signif.
MAPK13	PGS_T2D_gw	0.00648612	1	0.581994	533	Not Signif.
MAPK9	PGS_T2D_gw	0.00651562	1	0.595929	613	Not Signif.
MAPKAPK2	PGS_T2D_gw	-0.00948273	1	1.00534	373	Not Signif.
MAPRE3	PGS_T2D_gw	-0.0097011	1	0.992488	515	Not Signif.
MAPT	PGS_T2D_gw	-0.00228759	1	0.156926	59	Not Signif.
MARCO	PGS_T2D_gw	0.0117672	0.000272119	1.48645	824	Signif. w/o adj.
MARS1	PGS_T2D_gw	-0.000876261	1	0.0559486	373	Not Signif.
MASP1	PGS_T2D_gw	0.0376506	1.90829e-15	10.5125	929	Signif. w/ adj.
MATN2	PGS_T2D_gw	0.00366912	1	0.292022	608	Not Signif.
MATN3	PGS_T2D_gw	-0.0492318	1.03498e-24	18.2528	958	Signif. w/ adj.
MAVS	PGS_T2D_gw	-0.0053957	1	0.462759	44	Not Signif.
MAX	PGS_T2D_gw	-0.00775797	1	0.724409	110	Not Signif.
MB	PGS_T2D_gw	0.00924394	0.0288524	1.2411	744	Signif. w/o adj.
MBL2	PGS_T2D_gw	0.00159334	1	0.106642	377	Not Signif.
MCAM	PGS_T2D_gw	-0.0295362	3.6384e-07	7.23396	858	Signif. w/ adj.
MCEE	PGS_T2D_gw	-0.0161702	1	2.29504	642	Not Signif.
MCEMP1	PGS_T2D_gw	-0.00566214	1	0.480466	87	Not Signif.
MCFD2	PGS_T2D_gw	-0.0152719	1	2.08983	507	Not Signif.
MCTS1	PGS_T2D_gw	-0.00315006	1	0.231364	63	Not Signif.
MDGA1	PGS_T2D_gw	0.0178157	1	2.76157	643	Not Signif.
MDH1	PGS_T2D_gw	0.00268133	1	0.196715	582	Not Signif.
MDK	PGS_T2D_gw	-0.00519466	1	0.445606	24	Not Signif.
MDM1	PGS_T2D_gw	-0.00187598	1	0.126342	103	Not Signif.
MECR	PGS_T2D_gw	-0.00435471	1	0.344108	274	Not Signif.
MED18	PGS_T2D_gw	-0.0071281	1	0.651123	134	Not Signif.
MED21	PGS_T2D_gw	0.00163703	1	0.106794	184	Not Signif.
MEGF10	PGS_T2D_gw	0.00208785	1	0.147562	423	Not Signif.
MEGF11	PGS_T2D_gw	-0.00436653	1	0.338972	268	Not Signif.
MEGF9	PGS_T2D_gw	0.0340387	1.46207e-17	8.8823	936	Signif. w/ adj.
MELTF	PGS_T2D_gw	-0.000945538	1	0.061923	190	Not Signif.
MENT	PGS_T2D_gw	-0.0523877	1.31429e-33	21.9969	970	Signif. w/ adj.
MEP1A	PGS_T2D_gw	0.0530632	5.79834e-27	20.8663	961	Signif. w/ adj.
MEP1B	PGS_T2D_gw	0.0338753	7.71457e-15	8.37791	926	Signif. w/ adj.
MEPE	PGS_T2D_gw	-0.0241537	1	5.10961	686	Not Signif.
MERTK	PGS_T2D_gw	-0.0175828	1	2.89962	482	Not Signif.
MESD	PGS_T2D_gw	-0.00709039	1	0.655561	32	Not Signif.
MET	PGS_T2D_gw	-0.0502515	2.91936e-35	19.651	975	Signif. w/ adj.
METAP1	PGS_T2D_gw	-0.000916911	1	0.0576161	95	Not Signif.
METAP1D	PGS_T2D_gw	-0.0108122	1	1.19993	235	Not Signif.
METAP2	PGS_T2D_gw	0.00452488	1	0.367478	580	Not Signif.
MFAP3	PGS_T2D_gw	-0.00464159	1	0.363356	93	Not Signif.
MFAP3L	PGS_T2D_gw	-0.00334524	1	0.244068	90	Not Signif.
MFAP4	PGS_T2D_gw	0.0178742	1	2.83858	702	Not Signif.
MFAP5	PGS_T2D_gw	0.00086011	4.69978e-07	0.0617434	860	Signif. w/o adj.
MFGE8	PGS_T2D_gw	0.0401885	1.37455e-12	11.7422	907	Signif. w/ adj.
MGLL	PGS_T2D_gw	-0.00752619	1	0.72108	228	Not Signif.
MGMT	PGS_T2D_gw	-0.00763026	1	0.721584	195	Not Signif.
MIA	PGS_T2D_gw	-0.0238542	0.000479831	4.5739	823	Signif. w/ adj.
MICALL2	PGS_T2D_gw	-0.000941327	1	0.0612366	89	Not Signif.
MICB_MICA	PGS_T2D_gw	0.0239153	6.88092e-06	4.57799	855	Signif. w/o adj.
MIF	PGS_T2D_gw	-0.00164825	1	0.110511	301	Not Signif.
MILR1	PGS_T2D_gw	-0.00294361	1	0.212209	154	Not Signif.
MINDY1	PGS_T2D_gw	-0.00901721	1	0.946212	370	Not Signif.
MINK1	PGS_T2D_gw	-0.00295119	1	0.218695	175	Not Signif.
MITD1	PGS_T2D_gw	-0.0047793	1	0.388149	109	Not Signif.
MKI67	PGS_T2D_gw	-0.0143601	1	1.8341	503	Not Signif.
MLLT1	PGS_T2D_gw	0.000727701	1	0.0445051	164	Not Signif.
MLN	PGS_T2D_gw	0.033935	1.03421e-10	9.52449	886	Signif. w/ adj.
MME	PGS_T2D_gw	0.0455853	2.07982e-27	15.9178	962	Signif. w/ adj.
MMP1	PGS_T2D_gw	0.00062881	1	0.0383205	270	Not Signif.
MMP10	PGS_T2D_gw	0.00808436	1	0.793595	234	Not Signif.
MMP12	PGS_T2D_gw	0.0244882	0.00431431	5.41238	788	Signif. w/ adj.
MMP13	PGS_T2D_gw	-0.0151803	0.319669	2.1066	759	Not Signif.
MMP15	PGS_T2D_gw	-0.0024102	1	0.168488	46	Not Signif.
MMP3	PGS_T2D_gw	0.00217793	1	0.204296	119	Not Signif.
MMP7	PGS_T2D_gw	0.0217521	0.000296805	4.49299	819	Signif. w/ adj.
MMP8	PGS_T2D_gw	0.0144396	0.00279828	1.98041	805	Signif. w/o adj.
MMP9	PGS_T2D_gw	0.015444	0.000811949	2.23781	814	Signif. w/o adj.
MMUT	PGS_T2D_gw	-0.0131716	1	1.58025	546	Not Signif.
MN1	PGS_T2D_gw	-0.00334787	1	0.246258	350	Not Signif.
MNAT1	PGS_T2D_gw	-0.00249471	1	0.175114	29	Not Signif.
MNDA	PGS_T2D_gw	0.0101422	1	1.1603	686	Not Signif.
MOCS2	PGS_T2D_gw	0.0047348	1	0.384944	631	Not Signif.
MOG	PGS_T2D_gw	-0.0113384	1.77177e-05	1.50816	833	Signif. w/o adj.
MORC3	PGS_T2D_gw	-0.00716284	1	0.671983	423	Not Signif.
MORF4L1	PGS_T2D_gw	-0.00776314	1	0.737995	494	Not Signif.
MORF4L2	PGS_T2D_gw	-0.000549525	1	0.0337813	231	Not Signif.
MORN4	PGS_T2D_gw	-0.00473037	1	0.372946	267	Not Signif.
MPHOSPH8	PGS_T2D_gw	-0.00150339	1	0.099165	332	Not Signif.
MPI	PGS_T2D_gw	-0.00188146	1	0.127621	335	Not Signif.
MPIG6B	PGS_T2D_gw	-0.00700405	1	0.642745	184	Not Signif.
MPO	PGS_T2D_gw	0.0130883	2.33362e-05	1.69253	845	Signif. w/o adj.
MPRIP	PGS_T2D_gw	0.0160217	0.0966483	2.28805	777	Not Signif.
MRC1	PGS_T2D_gw	0.0271388	1.72755e-19	6.5907	940	Signif. w/ adj.
MRI1	PGS_T2D_gw	0.00647913	1	0.581228	494	Not Signif.
MRPL24	PGS_T2D_gw	-0.00538963	1	0.448917	121	Not Signif.
MRPL28	PGS_T2D_gw	0.00394559	1	0.302987	220	Not Signif.
MRPL46	PGS_T2D_gw	-0.00267844	1	0.188867	34	Not Signif.
MRPL52	PGS_T2D_gw	-0.00401313	1	0.307732	199	Not Signif.
MRPL58	PGS_T2D_gw	0.00331733	1	0.245234	521	Not Signif.
MRPS16	PGS_T2D_gw	-0.00879162	1	0.87013	489	Not Signif.
MSLN	PGS_T2D_gw	-0.00106793	1	0.0707065	378	Not Signif.
MSLNL	PGS_T2D_gw	-0.0151289	1	1.9839	625	Not Signif.
MSMB	PGS_T2D_gw	0.000487873	1	0.0325677	402	Not Signif.
MSR1	PGS_T2D_gw	0.0289521	1.37587e-18	7.5702	931	Signif. w/ adj.
MSRA	PGS_T2D_gw	-0.00473857	1	0.3879	145	Not Signif.
MST1	PGS_T2D_gw	-0.000120483	1	0.00721714	407	Not Signif.
MSTN	PGS_T2D_gw	0.0112127	1	1.47755	658	Not Signif.
MTDH	PGS_T2D_gw	0.003399	1	0.254805	655	Not Signif.
MTHFD2	PGS_T2D_gw	-0.00400228	1	0.309385	483	Not Signif.
MTHFSD	PGS_T2D_gw	0.00392117	1	0.30554	550	Not Signif.
MTIF3	PGS_T2D_gw	-0.00547394	1	0.466121	126	Not Signif.
MTPN	PGS_T2D_gw	0.0065279	1	0.573835	161	Not Signif.
MTR	PGS_T2D_gw	0.00347557	1	0.255521	223	Not Signif.
MTSS1	PGS_T2D_gw	0.00825536	1	0.857926	578	Not Signif.
MTSS2	PGS_T2D_gw	-0.000963973	1	0.0629377	331	Not Signif.
MTUS1	PGS_T2D_gw	0.0315983	1.32701e-13	7.57037	915	Signif. w/ adj.
MUC13	PGS_T2D_gw	0.0248598	4.77139e-05	4.93202	843	Signif. w/ adj.
MUC16	PGS_T2D_gw	0.00749037	1	0.7238	465	Not Signif.
MUC2	PGS_T2D_gw	0.0235447	1	4.31245	682	Not Signif.
MUCL3	PGS_T2D_gw	-0.00212371	1	0.144225	169	Not Signif.
MVK	PGS_T2D_gw	0.0305355	8.59828e-15	7.2494	923	Signif. w/ adj.
MXRA8	PGS_T2D_gw	-0.0538811	5.1095e-49	24.9779	983	Signif. w/ adj.
MYBPC1	PGS_T2D_gw	0.0130495	0.0260832	1.90129	770	Signif. w/o adj.
MYBPC2	PGS_T2D_gw	0.00199085	1	0.142562	517	Not Signif.
MYCBP2	PGS_T2D_gw	0.00477796	1	0.397	590	Not Signif.
MYDGF	PGS_T2D_gw	-0.000154841	1	0.00945988	535	Not Signif.
MYH4	PGS_T2D_gw	-0.00905444	1	0.903574	506	Not Signif.
MYH7B	PGS_T2D_gw	-0.00816698	1	0.775447	508	Not Signif.
MYH9	PGS_T2D_gw	0.00377801	1	0.297704	609	Not Signif.
MYL1	PGS_T2D_gw	-0.00532075	1	0.447419	156	Not Signif.
MYL3	PGS_T2D_gw	0.012151	0.0720425	1.66347	761	Not Signif.
MYL4	PGS_T2D_gw	0.0201998	0.02022	3.51269	786	Signif. w/o adj.
MYL6B	PGS_T2D_gw	-0.00838337	1	0.828039	472	Not Signif.
MYLPF	PGS_T2D_gw	0.00606158	1	0.564652	519	Not Signif.
MYO6	PGS_T2D_gw	8.83855e-05	1	0.0053288	85	Not Signif.
MYO9B	PGS_T2D_gw	-0.00916698	1	0.950953	283	Not Signif.
MYOC	PGS_T2D_gw	-0.0166529	1	2.57797	685	Not Signif.
MYOM1	PGS_T2D_gw	-0.00133477	1	0.0853768	185	Not Signif.
MYOM2	PGS_T2D_gw	0.00250831	1	0.180628	283	Not Signif.
MYOM3	PGS_T2D_gw	0.016072	1	2.53452	696	Not Signif.
MZB1	PGS_T2D_gw	0.0128976	2.38036e-05	1.6844	844	Signif. w/o adj.
MZT1	PGS_T2D_gw	-0.00854287	1	0.869997	319	Not Signif.
NAA10	PGS_T2D_gw	-0.00410729	1	0.320978	1	Not Signif.
NAA80	PGS_T2D_gw	0.0016303	1	0.108544	490	Not Signif.
NAAA	PGS_T2D_gw	-0.00511677	1	0.425462	631	Not Signif.
NACC1	PGS_T2D_gw	4.17067e-06	1	0.000257796	519	Not Signif.
NADK	PGS_T2D_gw	0.0268962	3.57331e-11	5.85192	896	Signif. w/ adj.
NAGA	PGS_T2D_gw	0.00155488	1	0.101522	150	Not Signif.
NAGK	PGS_T2D_gw	-0.00414532	1	0.329467	446	Not Signif.
NAGPA	PGS_T2D_gw	0.0412182	2.22232e-20	12.8277	948	Signif. w/ adj.
NAMPT	PGS_T2D_gw	0.0103924	1	1.13411	714	Not Signif.
NAP1L4	PGS_T2D_gw	-0.00249141	1	0.182257	121	Not Signif.
NAPRT	PGS_T2D_gw	0.000464564	1	0.0295379	417	Not Signif.
NARS1	PGS_T2D_gw	0.00407024	1	0.32151	480	Not Signif.
NBL1	PGS_T2D_gw	-0.00667885	1	0.667545	362	Not Signif.
NBN	PGS_T2D_gw	0.00224992	1	0.160734	628	Not Signif.
NCAM1	PGS_T2D_gw	-0.00768306	0.102062	0.805509	760	Not Signif.
NCAM2	PGS_T2D_gw	-0.0232905	4.72692e-15	4.5595	926	Signif. w/o adj.
NCAN	PGS_T2D_gw	-0.0357968	1.53436e-29	11.3701	963	Signif. w/ adj.
NCF2	PGS_T2D_gw	0.0127228	0.178408	1.69002	749	Not Signif.
NCK2	PGS_T2D_gw	-0.00585163	1	0.509085	41	Not Signif.
NCLN	PGS_T2D_gw	-0.0081844	1	0.77795	454	Not Signif.
NCR1	PGS_T2D_gw	0.00149739	1	0.104313	588	Not Signif.
NCR3LG1	PGS_T2D_gw	-0.0285819	0.000225763	7.02547	816	Not Signif.
NCS1	PGS_T2D_gw	0.0188398	1	3.66682	675	Not Signif.
NDRG1	PGS_T2D_gw	-0.000541909	1	0.0331103	301	Not Signif.
NDST1	PGS_T2D_gw	-0.00396638	1	0.302413	119	Not Signif.
NDUFA5	PGS_T2D_gw	-0.00234349	1	0.162444	206	Not Signif.
NDUFB7	PGS_T2D_gw	-0.00624502	1	0.562077	10	Not Signif.
NDUFS6	PGS_T2D_gw	0.00676522	1	0.613485	656	Not Signif.
NEB	PGS_T2D_gw	0.0134589	1	1.6685	704	Not Signif.
NECAP2	PGS_T2D_gw	-0.0058919	1	0.504052	38	Not Signif.
NECTIN1	PGS_T2D_gw	0.000724409	1	0.0452136	280	Not Signif.
NECTIN2	PGS_T2D_gw	0.00476027	1	0.41887	691	Not Signif.
NECTIN4	PGS_T2D_gw	-0.0235754	1	4.62841	728	Not Signif.
NEDD4L	PGS_T2D_gw	-0.00293874	1	0.21516	172	Not Signif.
NEDD9	PGS_T2D_gw	0.00238646	1	0.167269	508	Not Signif.
NEFL	PGS_T2D_gw	-0.00560328	0.672416	0.619277	709	Not Signif.
NEK7	PGS_T2D_gw	-0.00996106	1	1.05958	325	Not Signif.
NELL1	PGS_T2D_gw	-0.00860176	1	0.877498	593	Not Signif.
NELL2	PGS_T2D_gw	-0.00535163	1	0.473514	657	Not Signif.
NENF	PGS_T2D_gw	-0.00371776	1	0.278808	265	Not Signif.
NEO1	PGS_T2D_gw	-0.00843656	1	0.876083	620	Not Signif.
NEXN	PGS_T2D_gw	-0.00697273	1	0.672573	108	Not Signif.
NFASC	PGS_T2D_gw	0.0571482	2.35469e-34	26.157	971	Signif. w/ adj.
NFAT5	PGS_T2D_gw	-0.0057607	1	0.506998	124	Not Signif.
NFATC1	PGS_T2D_gw	5.45268e-05	1	0.00336293	357	Not Signif.
NFATC3	PGS_T2D_gw	0.0173326	0.0191434	2.48298	794	Signif. w/o adj.
NFE2	PGS_T2D_gw	-0.00105485	1	0.068841	395	Not Signif.
NFIC	PGS_T2D_gw	-0.000345704	1	0.0213059	288	Not Signif.
NFKB1	PGS_T2D_gw	-0.00609973	1	0.539088	132	Not Signif.
NFKB2	PGS_T2D_gw	0.000623258	1	0.0380215	127	Not Signif.
NFKBIE	PGS_T2D_gw	-0.000679484	1	0.042801	522	Not Signif.
NFU1	PGS_T2D_gw	-0.0083851	1	0.841365	97	Not Signif.
NFX1	PGS_T2D_gw	0.000625136	1	0.0402258	492	Not Signif.
NFYA	PGS_T2D_gw	0.00867362	1	0.859527	664	Not Signif.
NGF	PGS_T2D_gw	0.00505765	1	0.416778	224	Not Signif.
NGFR	PGS_T2D_gw	-0.0025851	1	0.188423	55	Not Signif.
NGRN	PGS_T2D_gw	0.0132951	0.0376088	1.69287	785	Signif. w/o adj.
NHLRC3	PGS_T2D_gw	0.0398161	8.34666e-30	12.5056	970	Signif. w/ adj.
NID1	PGS_T2D_gw	-0.011129	1	1.28598	102	Not Signif.
NID2	PGS_T2D_gw	-0.0094411	1	0.967714	70	Not Signif.
NINJ1	PGS_T2D_gw	0.00140931	1	0.0927094	314	Not Signif.
NIT1	PGS_T2D_gw	-0.00249746	1	0.177683	217	Not Signif.
NIT2	PGS_T2D_gw	0.0127202	0.0511254	1.59127	779	Not Signif.
NLGN1	PGS_T2D_gw	-0.00369728	1	0.274016	200	Not Signif.
NLGN2	PGS_T2D_gw	-0.00985748	1	1.02647	546	Not Signif.
NME1	PGS_T2D_gw	-0.0142336	1	1.81312	702	Not Signif.
NME3	PGS_T2D_gw	-0.0244836	0.00133028	4.71214	814	Signif. w/ adj.
NMI	PGS_T2D_gw	-0.0175058	1	2.60769	560	Not Signif.
NMNAT1	PGS_T2D_gw	0.0247363	1.00565e-08	4.98826	876	Signif. w/ adj.
NMRK2	PGS_T2D_gw	-0.015643	1	2.12196	718	Not Signif.
NMT1	PGS_T2D_gw	-0.00470984	1	0.380644	86	Not Signif.
NOMO1	PGS_T2D_gw	0.0344823	5.03347e-27	9.63524	964	Signif. w/ adj.
NOP56	PGS_T2D_gw	-0.00428821	1	0.329221	124	Not Signif.
NOS1	PGS_T2D_gw	0.00635064	1	0.622411	651	Not Signif.
NOS2	PGS_T2D_gw	-0.000365157	1	0.022134	148	Not Signif.
NOS3	PGS_T2D_gw	0.0380562	8.09284e-23	11.0988	954	Signif. w/ adj.
NOTCH1	PGS_T2D_gw	0.0136244	1	1.82438	639	Not Signif.
NOTCH2	PGS_T2D_gw	-0.0316164	4.24049e-06	8.34174	852	Not Signif.
NOTCH3	PGS_T2D_gw	-0.0328452	1.19399e-09	9.004	879	Signif. w/ adj.
NPC2	PGS_T2D_gw	0.00943269	4.56053e-07	1.18379	858	Signif. w/o adj.
NPDC1	PGS_T2D_gw	-0.00767743	1	0.850009	416	Not Signif.
NPHS1	PGS_T2D_gw	0.0133035	1	1.67048	531	Not Signif.
NPHS2	PGS_T2D_gw	-0.00589216	1	0.493799	237	Not Signif.
NPL	PGS_T2D_gw	0.0338036	2.62124e-24	11.2611	943	Signif. w/ adj.
NPPB	PGS_T2D_gw	-0.00771345	1	0.806393	450	Not Signif.
NPPC	PGS_T2D_gw	-0.000693112	1	0.0516071	506	Not Signif.
NPR1	PGS_T2D_gw	-0.0108928	1	1.17711	647	Not Signif.
NPTN	PGS_T2D_gw	-0.00640332	1	0.561536	623	Not Signif.
NPTX1	PGS_T2D_gw	0.00492396	1	0.420918	456	Not Signif.
NPTX2	PGS_T2D_gw	-0.0083187	1	1.06152	677	Not Signif.
NPTXR	PGS_T2D_gw	-0.0264488	1.70893e-14	5.79151	921	Signif. w/ adj.
NPY	PGS_T2D_gw	0.0499438	1.58482e-24	18.8705	956	Signif. w/ adj.
NRCAM	PGS_T2D_gw	0.0368489	6.44647e-12	10.1644	904	Signif. w/ adj.
NRGN	PGS_T2D_gw	-0.00645192	1	0.588867	64	Not Signif.
NRN1	PGS_T2D_gw	0.000267077	1	0.0163815	186	Not Signif.
NRP1	PGS_T2D_gw	0.006262	1	0.571822	417	Not Signif.
NRP2	PGS_T2D_gw	-0.0278983	0.0950143	6.30701	764	Not Signif.
NRTN	PGS_T2D_gw	-0.00696805	1	0.625031	8	Not Signif.
NRXN3	PGS_T2D_gw	-0.00108078	1	0.068494	96	Not Signif.
NSFL1C	PGS_T2D_gw	0.00579665	1	0.524624	603	Not Signif.
NT5C	PGS_T2D_gw	0.00199811	1	0.136909	246	Not Signif.
NT5C1A	PGS_T2D_gw	0.00536089	1.61405e-08	0.549378	869	Signif. w/o adj.
NT5C3A	PGS_T2D_gw	-0.00784506	1	0.759362	363	Not Signif.
NT5E	PGS_T2D_gw	0.0294356	2.10197e-12	6.84932	903	Signif. w/ adj.
NTF3	PGS_T2D_gw	-0.00104872	1	0.0675107	599	Not Signif.
NTF4	PGS_T2D_gw	-0.0119009	1	1.38245	556	Not Signif.
NTproBNP	PGS_T2D_gw	-0.0181378	0.158576	3.40251	743	Not Signif.
NTRK2	PGS_T2D_gw	0.0183148	4.37012e-05	3.11463	835	Signif. w/o adj.
NTRK3	PGS_T2D_gw	-0.0288168	6.14114e-23	7.36154	952	Signif. w/ adj.
NUB1	PGS_T2D_gw	-0.00478078	1	0.386904	69	Not Signif.
NUBP1	PGS_T2D_gw	-0.00887639	1	0.88595	468	Not Signif.
NUCB2	PGS_T2D_gw	-0.0162634	1	2.41147	54	Not Signif.
NUDC	PGS_T2D_gw	-0.00229812	1	0.16253	316	Not Signif.
NUDT10	PGS_T2D_gw	-0.00214117	1	0.147151	384	Not Signif.
NUDT15	PGS_T2D_gw	-0.0048479	1	0.385267	200	Not Signif.
NUDT16	PGS_T2D_gw	-0.00419915	1	0.332858	173	Not Signif.
NUDT2	PGS_T2D_gw	-0.00746924	1	0.710315	460	Not Signif.
NUDT5	PGS_T2D_gw	0.0019644	1	0.135897	592	Not Signif.
NUMB	PGS_T2D_gw	-0.000425055	1	0.0263803	514	Not Signif.
NUP50	PGS_T2D_gw	0.00145749	1	0.093419	71	Not Signif.
NXPE4	PGS_T2D_gw	-0.00385372	1	0.289762	247	Not Signif.
NXPH1	PGS_T2D_gw	-0.0061113	1	0.54708	670	Not Signif.
NXPH3	PGS_T2D_gw	-0.0206768	3.54747e-10	3.7369	892	Signif. w/o adj.
OBP2B	PGS_T2D_gw	-0.0216638	3.86e-09	5.48197	841	Signif. w/ adj.
OCLN	PGS_T2D_gw	0.0320167	4.43604e-16	8.80993	925	Signif. w/ adj.
ODAM	PGS_T2D_gw	-0.0189442	0.0200524	3.00829	792	Signif. w/o adj.
OFD1	PGS_T2D_gw	2.73979e-05	1	0.00161977	15	Not Signif.
OGA	PGS_T2D_gw	-0.00475051	1	0.391997	101	Not Signif.
OGFR	PGS_T2D_gw	-0.00699841	1	0.679357	249	Not Signif.
OGN	PGS_T2D_gw	-0.00789139	1	0.921606	564	Not Signif.
OGT	PGS_T2D_gw	-0.00719013	1	0.659253	433	Not Signif.
OLFM4	PGS_T2D_gw	0.0259689	0.000133324	4.89539	840	Signif. w/ adj.
OLR1	PGS_T2D_gw	0.0133166	1	1.71163	720	Not Signif.
OMD	PGS_T2D_gw	-0.0549939	1.85676e-31	22.9181	968	Signif. w/ adj.
OMG	PGS_T2D_gw	-0.0176938	0.00159196	2.79217	806	Signif. w/ adj.
OMP	PGS_T2D_gw	0.00745238	1	0.688785	426	Not Signif.
OPHN1	PGS_T2D_gw	-0.00979814	1	1.09288	241	Not Signif.
OPLAH	PGS_T2D_gw	-0.000165514	1	0.0100073	305	Not Signif.
OPTC	PGS_T2D_gw	-0.0148582	4.27936e-09	2.21739	879	Signif. w/o adj.
ORM1	PGS_T2D_gw	0.00559083	0.000524603	0.500979	824	Signif. w/o adj.
OSBPL2	PGS_T2D_gw	-0.0101899	1	1.09252	443	Not Signif.
OSCAR	PGS_T2D_gw	-0.00741003	1	0.722202	197	Not Signif.
OSM	PGS_T2D_gw	0.0227599	4.08627e-11	4.35335	900	Signif. w/ adj.
OSMR	PGS_T2D_gw	0.00621243	1	0.580188	560	Not Signif.
OSTN	PGS_T2D_gw	0.00986934	1	1.03787	553	Not Signif.
OTOA	PGS_T2D_gw	0.00307352	1	0.219869	143	Not Signif.
OTUD6B	PGS_T2D_gw	-0.00741752	1	0.712986	125	Not Signif.
OTUD7B	PGS_T2D_gw	0.000717875	1	0.0459064	508	Not Signif.
OXCT1	PGS_T2D_gw	-0.00593706	1	0.509478	18	Not Signif.
OXT	PGS_T2D_gw	0.037204	8.4918e-35	11.3494	976	Signif. w/ adj.
P4HB	PGS_T2D_gw	0.0130987	0.000561975	1.69797	821	Signif. w/o adj.
PACS2	PGS_T2D_gw	-0.00443905	1	0.360222	166	Not Signif.
PADI2	PGS_T2D_gw	0.0102121	1	1.08817	615	Not Signif.
PADI4	PGS_T2D_gw	0.012472	1	1.53351	700	Not Signif.
PAEP	PGS_T2D_gw	0.000822491	1	0.0589403	165	Not Signif.
PAFAH1B3	PGS_T2D_gw	-0.000326503	1	0.0199597	190	Not Signif.
PAFAH2	PGS_T2D_gw	-0.00326188	1	0.242416	75	Not Signif.
PAG1	PGS_T2D_gw	0.00831976	0.0131976	0.82908	796	Signif. w/o adj.
PAGR1	PGS_T2D_gw	0.00925564	1	0.961279	660	Not Signif.
PAIP2B	PGS_T2D_gw	-0.00359694	1	0.266442	258	Not Signif.
PAK4	PGS_T2D_gw	-0.00109783	1	0.0695181	324	Not Signif.
PALLD	PGS_T2D_gw	-0.00480525	1	0.383547	153	Not Signif.
PALM	PGS_T2D_gw	-0.0175937	1	3.3325	684	Not Signif.
PALM2	PGS_T2D_gw	0.0208086	3.28663e-26	4.58785	957	Signif. w/ adj.
PALM3	PGS_T2D_gw	4.46883e-05	1	0.00263409	139	Not Signif.
PAM	PGS_T2D_gw	-0.0316575	1	7.55631	681	Not Signif.
PAMR1	PGS_T2D_gw	0.0340316	6.69636e-32	9.96096	970	Signif. w/ adj.
PAPPA	PGS_T2D_gw	-0.0187477	1	3.15839	695	Not Signif.
PARD3	PGS_T2D_gw	-0.00694532	1	0.628027	237	Not Signif.
PARK7	PGS_T2D_gw	-0.00489533	1	0.406268	159	Not Signif.
PARP1	PGS_T2D_gw	0.013963	4.33472e-05	1.89329	835	Signif. w/o adj.
PAXX	PGS_T2D_gw	0.00547607	1	0.481508	722	Not Signif.
PBK	PGS_T2D_gw	0.00488134	1	0.397467	27	Not Signif.
PBLD	PGS_T2D_gw	0.0368453	2.14216e-19	10.1376	945	Signif. w/ adj.
PBXIP1	PGS_T2D_gw	0.00183678	1	0.132701	637	Not Signif.
PCARE	PGS_T2D_gw	-0.00326914	1	0.235706	313	Not Signif.
PCBD1	PGS_T2D_gw	0.057081	1.07266e-54	26.0023	990	Signif. w/ adj.
PCBP2	PGS_T2D_gw	-0.00393778	1	0.308474	173	Not Signif.
PCDH1	PGS_T2D_gw	0.00412618	1	0.341187	513	Not Signif.
PCDH12	PGS_T2D_gw	-0.00461233	1	0.375335	224	Not Signif.
PCDH17	PGS_T2D_gw	0.0249077	0.0105146	4.84687	796	Signif. w/ adj.
PCDH7	PGS_T2D_gw	0.00359313	1	0.279535	20	Not Signif.
PCDH9	PGS_T2D_gw	0.00999902	1	1.12085	724	Not Signif.
PCDHB15	PGS_T2D_gw	0.00405528	1	0.318864	414	Not Signif.
[truncated: 939 more rows]

## Sheet: Figure2C
PGS1	PGS2	R	SIGNIF
PGS_T2D_liver_lipid	PGS_T2D_liver_lipid	1
PGS_T2D_proinsulin	PGS_T2D_liver_lipid	0.0328307
PGS_CKD	PGS_T2D_liver_lipid	0.365572	**
PGS_BMI	PGS_T2D_liver_lipid	0.0395787	*
PGS_T2D_obesity	PGS_T2D_liver_lipid	0.0287402
PGS_T2D_beta_cell	PGS_T2D_liver_lipid	-0.0425699	*
PGS_CAD	PGS_T2D_liver_lipid	-0.489006	**
PGS_T2D_lipodystrophy	PGS_T2D_liver_lipid	-0.366676	**
PGS_T2D_gw	PGS_T2D_liver_lipid	-0.188697	**
PGS_T2D_gwas	PGS_T2D_liver_lipid	-0.106023	**
PGS_T2D_proinsulin	PGS_T2D_proinsulin	1
PGS_CKD	PGS_T2D_proinsulin	-0.106641	**
PGS_BMI	PGS_T2D_proinsulin	-0.229642	**
PGS_T2D_obesity	PGS_T2D_proinsulin	-0.139925	**
PGS_T2D_beta_cell	PGS_T2D_proinsulin	0.0894757	**
PGS_CAD	PGS_T2D_proinsulin	-0.0696298	**
PGS_T2D_lipodystrophy	PGS_T2D_proinsulin	0.0071768
PGS_T2D_gw	PGS_T2D_proinsulin	-0.0654863	**
PGS_T2D_gwas	PGS_T2D_proinsulin	0.121341	**
PGS_CKD	PGS_CKD	1
PGS_BMI	PGS_CKD	0.439782	**
PGS_T2D_obesity	PGS_CKD	0.389966	**
PGS_T2D_beta_cell	PGS_CKD	-0.112739	**
PGS_CAD	PGS_CKD	-0.0547342	*
PGS_T2D_lipodystrophy	PGS_CKD	-0.197082	**
PGS_T2D_gw	PGS_CKD	0.154468	**
PGS_T2D_gwas	PGS_CKD	-0.0786894	**
PGS_BMI	PGS_BMI	1
PGS_T2D_obesity	PGS_BMI	0.812964	**
PGS_T2D_beta_cell	PGS_BMI	0.0870373	**
PGS_CAD	PGS_BMI	0.450901	**
PGS_T2D_lipodystrophy	PGS_BMI	0.255275	**
PGS_T2D_gw	PGS_BMI	0.754632	**
PGS_T2D_gwas	PGS_BMI	0.360117	**
PGS_T2D_obesity	PGS_T2D_obesity	1
PGS_T2D_beta_cell	PGS_T2D_obesity	0.140725	**
PGS_CAD	PGS_T2D_obesity	0.377743	**
PGS_T2D_lipodystrophy	PGS_T2D_obesity	0.255851	**
PGS_T2D_gw	PGS_T2D_obesity	0.664515	**
PGS_T2D_gwas	PGS_T2D_obesity	0.373355	**
PGS_T2D_beta_cell	PGS_T2D_beta_cell	1
PGS_CAD	PGS_T2D_beta_cell	0.34688	**
PGS_T2D_lipodystrophy	PGS_T2D_beta_cell	0.296362	**
PGS_T2D_gw	PGS_T2D_beta_cell	0.417839	**
PGS_T2D_gwas	PGS_T2D_beta_cell	0.63773	**
PGS_CAD	PGS_CAD	1
PGS_T2D_lipodystrophy	PGS_CAD	0.546303	**
PGS_T2D_gw	PGS_CAD	0.675202	**
PGS_T2D_gwas	PGS_CAD	0.528283	**
PGS_T2D_lipodystrophy	PGS_T2D_lipodystrophy	1
PGS_T2D_gw	PGS_T2D_lipodystrophy	0.71342	**
PGS_T2D_gwas	PGS_T2D_lipodystrophy	0.702318	**
PGS_T2D_gw	PGS_T2D_gw	1
PGS_T2D_gwas	PGS_T2D_gw	0.804473	**
PGS_T2D_gwas	PGS_T2D_gwas	1

## Sheet: Figure2D
PGS	N
PGS_CAD	16.5316
PGS_CKD	33.5494
PGS_BMI	64.3436

## Sheet: Figure2E
GENE_LABEL	PGS	BETA_SNP	LOG10P	RANK	SIGNIF
A1BG	PGS_T2D_gw	0.0214692	4.19901	714	Not Signif.
AAMDC	PGS_T2D_gw	0.00545987	0.460458	308	Not Signif.
AARSD1	PGS_T2D_gw	0.0133276	1.8458	591	Not Signif.
ABCA2	PGS_T2D_gw	0.0251434	4.95211	748	Not Signif.
ABHD14B	PGS_T2D_gw	0.00114748	0.077631	84	Not Signif.
ABL1	PGS_T2D_gw	0.0148763	2.06199	607	Not Signif.
ABO	PGS_T2D_gw	-0.00815333	1.62574	708	Not Signif.
ABRAXAS2	PGS_T2D_gw	0.00672187	0.61667	306	Not Signif.
ACAA1	PGS_T2D_gw	0.0364672	9.51279	856	Signif. w/ adj.
ACADM	PGS_T2D_gw	0.00151686	0.100204	122	Not Signif.
ACADSB	PGS_T2D_gw	0.000688644	0.0442785	25	Not Signif.
ACAN	PGS_T2D_gw	-0.0487248	19.3423	919	Signif. w/ adj.
ACE	PGS_T2D_gw	0.018433	3.29023	737	Not Signif.
ACE2	PGS_T2D_gw	0.0555274	26.2253	940	Signif. w/ adj.
ACHE	PGS_T2D_gw	0.00819319	0.864791	495	Not Signif.
ACOT13	PGS_T2D_gw	-0.00149737	0.100494	84	Not Signif.
ACOX1	PGS_T2D_gw	-0.00351557	0.264525	151	Not Signif.
ACP1	PGS_T2D_gw	-0.00368414	0.300262	267	Not Signif.
ACP5	PGS_T2D_gw	0.0448982	15.5654	899	Signif. w/ adj.
ACP6	PGS_T2D_gw	-0.00226912	0.158631	112	Not Signif.
ACRBP	PGS_T2D_gw	-0.00654878	0.593068	396	Not Signif.
ACRV1	PGS_T2D_gw	-0.00305912	0.378446	175	Not Signif.
ACSL1	PGS_T2D_gw	-0.00768853	0.724683	412	Not Signif.
ACTA2	PGS_T2D_gw	0.0034155	0.300876	232	Not Signif.
ACTN2	PGS_T2D_gw	0.0141517	1.89471	608	Not Signif.
ACTN4	PGS_T2D_gw	-0.00349837	0.260037	190	Not Signif.
ACVRL1	PGS_T2D_gw	0.0161745	2.65802	659	Not Signif.
ACY1	PGS_T2D_gw	0.106808	86.1507	997	Signif. w/ adj.
ACY3	PGS_T2D_gw	0.0543832	21.0732	940	Signif. w/ adj.
ACYP1	PGS_T2D_gw	0.0110283	1.28528	520	Not Signif.
ADA	PGS_T2D_gw	0.0201945	4.19761	792	Signif. w/ adj.
ADA2	PGS_T2D_gw	0.0279155	6.29879	826	Signif. w/ adj.
ADAM12	PGS_T2D_gw	0.0374634	10.5194	868	Signif. w/ adj.
ADAM15	PGS_T2D_gw	-0.00272686	0.218618	481	Not Signif.
ADAM22	PGS_T2D_gw	-0.0012087	0.0814395	22	Not Signif.
ADAM23	PGS_T2D_gw	-0.00275908	0.200561	77	Not Signif.
ADAM8	PGS_T2D_gw	0.0302979	7.12485	818	Signif. w/ adj.
ADAM9	PGS_T2D_gw	0.00493919	0.432439	522	Not Signif.
ADAMTS1	PGS_T2D_gw	0.0141515	1.88084	599	Not Signif.
ADAMTS13	PGS_T2D_gw	0.036283	9.75223	868	Signif. w/ adj.
ADAMTS15	PGS_T2D_gw	0.0464234	15.5944	907	Signif. w/ adj.
ADAMTS16	PGS_T2D_gw	0.00164957	0.122979	141	Not Signif.
ADAMTS4	PGS_T2D_gw	0.0121479	1.54164	563	Not Signif.
ADAMTS8	PGS_T2D_gw	-0.00468968	0.40986	395	Not Signif.
ADAMTSL2	PGS_T2D_gw	0.0861079	53.4341	990	Signif. w/ adj.
ADAMTSL4	PGS_T2D_gw	0.00112133	0.0762001	129	Not Signif.
ADAMTSL5	PGS_T2D_gw	-0.0139039	1.94789	610	Not Signif.
ADCYAP1R1	PGS_T2D_gw	-0.00893713	0.89493	482	Not Signif.
ADD1	PGS_T2D_gw	0.0052567	0.46954	330	Not Signif.
ADGRB3	PGS_T2D_gw	-0.00595871	0.528261	354	Not Signif.
ADGRD1	PGS_T2D_gw	0.04871	20.0907	921	Signif. w/ adj.
ADGRE1	PGS_T2D_gw	0.023357	4.42218	760	Not Signif.
ADGRE2	PGS_T2D_gw	0.0291124	6.81061	817	Signif. w/ adj.
ADGRE5	PGS_T2D_gw	0.0382452	11.3771	880	Signif. w/ adj.
ADGRF5	PGS_T2D_gw	-0.000714776	0.0461754	2	Not Signif.
ADGRG1	PGS_T2D_gw	0.0839034	53.4904	985	Signif. w/ adj.
ADGRG2	PGS_T2D_gw	-0.0670834	38.0836	968	Signif. w/ adj.
ADGRV1	PGS_T2D_gw	0.00185861	0.124047	107	Not Signif.
ADH1B	PGS_T2D_gw	0.0858187	52.8313	986	Signif. w/ adj.
ADH4	PGS_T2D_gw	0.0998497	71.3154	995	Signif. w/ adj.
ADIPOQ	PGS_T2D_gw	-0.0951899	84.532	994	Signif. w/ adj.
ADM	PGS_T2D_gw	0.0483706	20.3714	927	Signif. w/ adj.
ADRA2A	PGS_T2D_gw	-0.0129418	1.56904	562	Not Signif.
AFAP1	PGS_T2D_gw	0.00500088	0.404253	277	Not Signif.
AFM	PGS_T2D_gw	0.109578	85.4706	998	Signif. w/ adj.
AFP	PGS_T2D_gw	-0.014307	1.95768	627	Not Signif.
AGBL2	PGS_T2D_gw	0.00767475	0.725995	416	Not Signif.
AGER	PGS_T2D_gw	-0.039076	11.9115	908	Signif. w/ adj.
AGR2	PGS_T2D_gw	0.0119717	1.42133	594	Not Signif.
AGR3	PGS_T2D_gw	0.0527232	18.9556	942	Signif. w/ adj.
AGRN	PGS_T2D_gw	0.0476803	17.4578	924	Signif. w/ adj.
AGRP	PGS_T2D_gw	0.0276278	6.47279	799	Signif. w/ adj.
AGT	PGS_T2D_gw	-0.00218991	0.156965	240	Not Signif.
AGXT	PGS_T2D_gw	0.0584324	23.8462	947	Signif. w/ adj.
AHCY	PGS_T2D_gw	0.00204151	0.142002	121	Not Signif.
AHNAK	PGS_T2D_gw	0.0276388	6.26347	796	Signif. w/ adj.
AHNAK2	PGS_T2D_gw	0.00322082	0.249151	170	Not Signif.
AHSA1	PGS_T2D_gw	0.0011169	0.0717555	22	Not Signif.
AHSG	PGS_T2D_gw	0.0389876	11.6066	883	Signif. w/ adj.
AHSP	PGS_T2D_gw	0.0147451	2.23453	622	Not Signif.
AIDA	PGS_T2D_gw	-0.00915042	0.933124	479	Not Signif.
AIF1	PGS_T2D_gw	-0.00171404	0.115203	69	Not Signif.
AIF1L	PGS_T2D_gw	0.00170124	0.113431	116	Not Signif.
AIFM1	PGS_T2D_gw	0.0328443	7.9825	828	Signif. w/ adj.
AK1	PGS_T2D_gw	0.0111555	1.34692	509	Not Signif.
AK2	PGS_T2D_gw	-0.00166556	0.112544	163	Not Signif.
AKAP12	PGS_T2D_gw	-0.0243444	4.67926	735	Not Signif.
AKR1B1	PGS_T2D_gw	-0.00389379	0.29725	292	Not Signif.
AKR1B10	PGS_T2D_gw	0.0282843	5.91424	788	Signif. w/ adj.
AKR1C4	PGS_T2D_gw	0.0184572	2.81207	671	Not Signif.
AKR7L	PGS_T2D_gw	0.0484999	16.3823	914	Signif. w/ adj.
AKT1S1	PGS_T2D_gw	0.00845801	0.867401	441	Not Signif.
AKT2	PGS_T2D_gw	-0.00457898	0.371997	333	Not Signif.
AKT3	PGS_T2D_gw	-0.00929024	0.967582	518	Not Signif.
ALCAM	PGS_T2D_gw	0.00280641	0.226564	328	Not Signif.
ALDH1A1	PGS_T2D_gw	0.0645779	31.8052	961	Signif. w/ adj.
ALDH2	PGS_T2D_gw	0.0183495	2.82217	671	Not Signif.
ALDH3A1	PGS_T2D_gw	0.0362155	10.229	854	Signif. w/ adj.
ALDH5A1	PGS_T2D_gw	0.0119168	1.42885	563	Not Signif.
ALMS1	PGS_T2D_gw	-0.00921487	0.957197	455	Not Signif.
ALPI	PGS_T2D_gw	0.00394309	0.30059	207	Not Signif.
ALPP	PGS_T2D_gw	-0.00174982	0.120591	196	Not Signif.
AMBN	PGS_T2D_gw	-0.00409678	0.320517	223	Not Signif.
AMBP	PGS_T2D_gw	0.036702	11.4404	873	Signif. w/ adj.
AMDHD2	PGS_T2D_gw	-0.00105664	0.0701467	54	Not Signif.
AMFR	PGS_T2D_gw	0.0138872	1.72574	582	Not Signif.
AMIGO1	PGS_T2D_gw	-0.0102354	1.09611	475	Not Signif.
AMIGO2	PGS_T2D_gw	0.0059945	0.527058	397	Not Signif.
AMN	PGS_T2D_gw	0.0261624	5.26364	778	Not Signif.
AMOT	PGS_T2D_gw	0.0560443	24.9955	941	Signif. w/ adj.
AMOTL2	PGS_T2D_gw	0.00298188	0.2202	199	Not Signif.
AMPD3	PGS_T2D_gw	0.0194751	3.38244	688	Not Signif.
AMY1A_AMY1B_AMY1C	PGS_T2D_gw	-0.0510637	17.762	933	Signif. w/ adj.
AMY2A	PGS_T2D_gw	-0.0512984	17.9808	934	Signif. w/ adj.
AMY2B	PGS_T2D_gw	-0.0513874	17.4577	935	Signif. w/ adj.
ANG	PGS_T2D_gw	0.0370814	10.8186	863	Signif. w/ adj.
ANGPT1	PGS_T2D_gw	-0.00452743	0.362895	320	Not Signif.
ANGPT2	PGS_T2D_gw	0.0315526	7.77154	838	Signif. w/ adj.
ANGPTL1	PGS_T2D_gw	0.000853322	0.0553541	19	Not Signif.
ANGPTL2	PGS_T2D_gw	0.0762309	39.4905	978	Signif. w/ adj.
ANGPTL3	PGS_T2D_gw	-0.0294486	7.91806	813	Signif. w/ adj.
ANGPTL4	PGS_T2D_gw	0.0178963	3.03947	703	Not Signif.
ANGPTL7	PGS_T2D_gw	0.0322869	8.51768	846	Signif. w/ adj.
ANK2	PGS_T2D_gw	-0.0170823	2.45346	650	Not Signif.
ANKMY2	PGS_T2D_gw	-0.00458128	0.372062	339	Not Signif.
ANKRA2	PGS_T2D_gw	-0.00511069	0.420418	291	Not Signif.
ANKRD54	PGS_T2D_gw	0.0128522	1.63748	559	Not Signif.
ANP32C	PGS_T2D_gw	0.00295398	0.213206	197	Not Signif.
ANPEP	PGS_T2D_gw	0.0166529	2.50209	672	Not Signif.
ANXA1	PGS_T2D_gw	0.0259534	5.28129	764	Not Signif.
ANXA10	PGS_T2D_gw	0.0121579	1.49699	555	Not Signif.
ANXA11	PGS_T2D_gw	-0.00497196	0.410776	451	Not Signif.
ANXA2	PGS_T2D_gw	0.0294683	6.39938	806	Signif. w/ adj.
ANXA3	PGS_T2D_gw	0.00441489	0.358561	271	Not Signif.
ANXA4	PGS_T2D_gw	-0.00405204	0.316932	322	Not Signif.
ANXA5	PGS_T2D_gw	0.0107025	1.2177	542	Not Signif.
AOC1	PGS_T2D_gw	0.0114405	1.31804	594	Not Signif.
AOC3	PGS_T2D_gw	0.0124092	1.65811	616	Not Signif.
AP1G2	PGS_T2D_gw	0.0111915	1.3292	532	Not Signif.
AP2B1	PGS_T2D_gw	0.00238438	0.166863	149	Not Signif.
AP3B1	PGS_T2D_gw	0.00903721	0.95783	461	Not Signif.
AP3S2	PGS_T2D_gw	0.00790299	0.793517	418	Not Signif.
APBB1IP	PGS_T2D_gw	0.0429718	13.4636	888	Signif. w/ adj.
APCS	PGS_T2D_gw	0.053224	22.7982	931	Signif. w/ adj.
APEX1	PGS_T2D_gw	0.0288573	6.58826	794	Signif. w/ adj.
APLP1	PGS_T2D_gw	-0.0361311	10.326	861	Signif. w/ adj.
APOA1	PGS_T2D_gw	-0.0472537	18.0635	915	Signif. w/ adj.
APOA2	PGS_T2D_gw	-0.0528503	21.7512	945	Signif. w/ adj.
APOA4	PGS_T2D_gw	0.0142228	2.00235	686	Not Signif.
APOB	PGS_T2D_gw	0.00163354	0.112175	80	Not Signif.
APOBR	PGS_T2D_gw	-0.0164359	5.68522	805	Signif. w/ adj.
APOC1	PGS_T2D_gw	-0.0547027	24.9608	946	Signif. w/ adj.
APOD	PGS_T2D_gw	-0.0856243	52.092	988	Signif. w/ adj.
APOE	PGS_T2D_gw	0.000381349	0.0259857	181	Not Signif.
APOF	PGS_T2D_gw	-0.107806	94.1704	999	Signif. w/ adj.
APOH	PGS_T2D_gw	0.00448722	0.398291	375	Not Signif.
APOL1	PGS_T2D_gw	0.0144799	2.00937	642	Not Signif.
APOM	PGS_T2D_gw	-0.0553763	22.9568	954	Signif. w/ adj.
APP	PGS_T2D_gw	-0.00261749	0.187307	262	Not Signif.
APPL2	PGS_T2D_gw	-0.00321087	0.242174	289	Not Signif.
APRT	PGS_T2D_gw	0.00546512	0.479048	311	Not Signif.
ARAF	PGS_T2D_gw	0.00386706	0.301249	177	Not Signif.
AREG	PGS_T2D_gw	0.0398674	11.8495	886	Signif. w/ adj.
ARF6	PGS_T2D_gw	0.0156556	2.22369	626	Not Signif.
ARFIP1	PGS_T2D_gw	-0.00527029	0.45225	368	Not Signif.
ARG1	PGS_T2D_gw	0.00563248	0.507431	344	Not Signif.
ARG2	PGS_T2D_gw	-0.00241301	0.169925	177	Not Signif.
ARHGAP1	PGS_T2D_gw	-0.0157172	2.20174	646	Not Signif.
ARHGAP25	PGS_T2D_gw	0.00986396	1.04716	488	Not Signif.
ARHGAP30	PGS_T2D_gw	-0.0155465	2.12699	607	Not Signif.
ARHGAP45	PGS_T2D_gw	0.00550978	0.480425	317	Not Signif.
ARHGAP5	PGS_T2D_gw	-0.0005942	0.0361535	281	Not Signif.
ARHGEF1	PGS_T2D_gw	0.0100098	1.10101	496	Not Signif.
ARHGEF10	PGS_T2D_gw	0.00183951	0.130381	202	Not Signif.
ARHGEF12	PGS_T2D_gw	0.00305271	0.229231	79	Not Signif.
ARHGEF5	PGS_T2D_gw	-0.00463734	0.364164	228	Not Signif.
ARID3A	PGS_T2D_gw	-0.000986979	0.0623629	60	Not Signif.
ARID4B	PGS_T2D_gw	0.00254603	0.178359	120	Not Signif.
ARL13B	PGS_T2D_gw	-0.000576175	0.0355803	100	Not Signif.
ARL2BP	PGS_T2D_gw	-0.0101926	1.10719	536	Not Signif.
ARMCX2	PGS_T2D_gw	-0.00651725	0.576782	365	Not Signif.
ARNT	PGS_T2D_gw	-0.0072378	0.672793	401	Not Signif.
ARNTL	PGS_T2D_gw	-0.00419393	0.323292	241	Not Signif.
ARSA	PGS_T2D_gw	0.045581	15.3054	909	Signif. w/ adj.
ARSB	PGS_T2D_gw	0.0233893	4.2887	743	Not Signif.
ART3	PGS_T2D_gw	-0.0419661	15.7346	890	Signif. w/ adj.
ART5	PGS_T2D_gw	-0.00859441	0.859577	430	Not Signif.
ARTN	PGS_T2D_gw	-0.00144366	0.0943926	90	Not Signif.
ASAH1	PGS_T2D_gw	0.0201489	3.67753	747	Not Signif.
ASAH2	PGS_T2D_gw	0.0623797	27.9179	959	Signif. w/ adj.
ASGR1	PGS_T2D_gw	0.0804321	47.7767	984	Signif. w/ adj.
ASGR2	PGS_T2D_gw	0.00575368	0.54781	345	Not Signif.
ASPN	PGS_T2D_gw	-0.00657003	0.646888	380	Not Signif.
ASPSCR1	PGS_T2D_gw	0.00326197	0.253653	198	Not Signif.
ASRGL1	PGS_T2D_gw	-0.00237754	0.165903	220	Not Signif.
ASS1	PGS_T2D_gw	0.0516464	19.9936	932	Signif. w/ adj.
ATF2	PGS_T2D_gw	-0.00282574	0.201707	158	Not Signif.
ATF4	PGS_T2D_gw	-0.00287423	0.20574	159	Not Signif.
ATG16L1	PGS_T2D_gw	0.00756521	0.741251	405	Not Signif.
ATG4A	PGS_T2D_gw	0.0115337	1.39602	533	Not Signif.
ATOX1	PGS_T2D_gw	0.0171939	2.56421	654	Not Signif.
ATP1B1	PGS_T2D_gw	-0.00846655	0.84077	407	Not Signif.
ATP1B2	PGS_T2D_gw	-0.0119809	1.39324	558	Not Signif.
ATP1B3	PGS_T2D_gw	-0.0110559	1.21597	527	Not Signif.
ATP1B4	PGS_T2D_gw	-0.000946043	0.0593026	29	Not Signif.
ATP2B4	PGS_T2D_gw	-0.00788838	0.74413	459	Not Signif.
ATP5F1D	PGS_T2D_gw	-0.00798383	0.763991	408	Not Signif.
ATP5IF1	PGS_T2D_gw	0.00214959	0.15024	127	Not Signif.
ATP5PO	PGS_T2D_gw	8.58465e-05	0.00513822	5	Not Signif.
ATP6AP2	PGS_T2D_gw	0.00577863	0.496973	296	Not Signif.
ATP6V1D	PGS_T2D_gw	0.000537174	0.033023	327	Not Signif.
ATP6V1F	PGS_T2D_gw	-0.00711418	0.668742	406	Not Signif.
ATP6V1G1	PGS_T2D_gw	0.00965622	1.04337	485	Not Signif.
ATP6V1G2	PGS_T2D_gw	0.0077116	0.726215	398	Not Signif.
ATRAID	PGS_T2D_gw	-0.00158925	0.113561	263	Not Signif.
ATRN	PGS_T2D_gw	0.068331	33.2491	967	Signif. w/ adj.
ATXN10	PGS_T2D_gw	-0.00723557	0.676389	421	Not Signif.
ATXN2	PGS_T2D_gw	0.00228575	0.157883	147	Not Signif.
ATXN2L	PGS_T2D_gw	0.0109243	1.24412	518	Not Signif.
ATXN3	PGS_T2D_gw	0.00576295	0.52492	357	Not Signif.
AXIN1	PGS_T2D_gw	0.00279768	0.210046	166	Not Signif.
AXL	PGS_T2D_gw	0.00485657	0.410401	375	Not Signif.
AZI2	PGS_T2D_gw	0.00613374	0.575079	349	Not Signif.
AZU1	PGS_T2D_gw	0.0199238	3.25664	693	Not Signif.
B2M	PGS_T2D_gw	0.0173536	3.08939	738	Not Signif.
B3GAT3	PGS_T2D_gw	-0.0073156	0.675387	410	Not Signif.
B3GNT7	PGS_T2D_gw	0.0484832	17.7597	917	Signif. w/ adj.
B4GALT1	PGS_T2D_gw	0.0102359	1.20121	556	Not Signif.
B4GAT1	PGS_T2D_gw	-0.0339578	9.28622	862	Signif. w/ adj.
BABAM1	PGS_T2D_gw	-0.00881654	0.886338	461	Not Signif.
BACH1	PGS_T2D_gw	0.00755206	0.748093	405	Not Signif.
BAG3	PGS_T2D_gw	0.0173418	2.6281	674	Not Signif.
BAG4	PGS_T2D_gw	0.00912598	0.956175	464	Not Signif.
BAG6	PGS_T2D_gw	0.00207602	0.145759	92	Not Signif.
BAIAP2	PGS_T2D_gw	0.0594029	23.966	949	Signif. w/ adj.
BAMBI	PGS_T2D_gw	0.00372977	0.297653	246	Not Signif.
BANK1	PGS_T2D_gw	0.00534124	0.46481	298	Not Signif.
BAP18	PGS_T2D_gw	0.0374327	10.8423	862	Signif. w/ adj.
BATF	PGS_T2D_gw	-0.00567476	0.47631	318	Not Signif.
BAX	PGS_T2D_gw	-0.00086059	0.0543631	104	Not Signif.
BCAM	PGS_T2D_gw	0.00177695	0.124464	119	Not Signif.
BCAN	PGS_T2D_gw	-0.0567024	23.3618	952	Signif. w/ adj.
BCAT1	PGS_T2D_gw	0.0236768	4.64327	751	Not Signif.
BCAT2	PGS_T2D_gw	-0.0151115	2.02331	605	Not Signif.
BCHE	PGS_T2D_gw	0.0480553	16.6783	910	Signif. w/ adj.
BCL2	PGS_T2D_gw	0.0168191	2.5509	652	Not Signif.
BCL2L1	PGS_T2D_gw	0.00130772	0.0866109	15	Not Signif.
BCL2L11	PGS_T2D_gw	-0.00188642	0.128763	14	Not Signif.
BCL2L15	PGS_T2D_gw	0.025479	5.20898	773	Not Signif.
BCL7A	PGS_T2D_gw	0.00150104	0.0975878	111	Not Signif.
BCL7B	PGS_T2D_gw	-0.00045591	0.0280871	48	Not Signif.
BCR	PGS_T2D_gw	0.00661987	0.610044	372	Not Signif.
BDNF	PGS_T2D_gw	-0.00546334	0.466644	412	Not Signif.
BECN1	PGS_T2D_gw	0.0190247	3.10842	683	Not Signif.
BEX3	PGS_T2D_gw	-0.0156027	2.12291	630	Not Signif.
BGLAP	PGS_T2D_gw	-0.0350609	10.1998	865	Signif. w/ adj.
BGN	PGS_T2D_gw	0.00376515	0.295642	200	Not Signif.
BHLHE40	PGS_T2D_gw	-0.00694839	0.634821	393	Not Signif.
BHMT2	PGS_T2D_gw	-0.00437401	0.344932	267	Not Signif.
BID	PGS_T2D_gw	0.0279699	6.02702	786	Signif. w/ adj.
BIN2	PGS_T2D_gw	-0.0025312	0.183775	149	Not Signif.
BIRC2	PGS_T2D_gw	0.00104721	0.0666386	20	Not Signif.
BLMH	PGS_T2D_gw	-0.00329516	0.2512	362	Not Signif.
BLNK	PGS_T2D_gw	0.0137036	1.75618	589	Not Signif.
BLOC1S2	PGS_T2D_gw	-0.0117515	1.34631	537	Not Signif.
BLOC1S3	PGS_T2D_gw	0.00190862	0.132443	6	Not Signif.
BLVRB	PGS_T2D_gw	0.0141912	1.99308	600	Not Signif.
BMP10	PGS_T2D_gw	-0.0319667	8.20781	829	Signif. w/ adj.
BMP4	PGS_T2D_gw	0.00235688	0.169833	204	Not Signif.
BMP6	PGS_T2D_gw	0.00136948	0.088655	134	Not Signif.
BMPER	PGS_T2D_gw	0.0629303	28.3959	962	Signif. w/ adj.
BNIP2	PGS_T2D_gw	-0.00105062	0.0684947	110	Not Signif.
BNIP3L	PGS_T2D_gw	0.0106822	1.23359	528	Not Signif.
BOC	PGS_T2D_gw	-0.0192258	3.1264	687	Not Signif.
BOLA1	PGS_T2D_gw	0.0125548	1.55087	578	Not Signif.
BOLA2_BOLA2B	PGS_T2D_gw	0.0135969	1.79124	583	Not Signif.
BPIFA2	PGS_T2D_gw	-0.0312831	7.21464	832	Signif. w/ adj.
BPIFB1	PGS_T2D_gw	-0.0358555	9.98226	865	Signif. w/ adj.
BPIFB2	PGS_T2D_gw	0.0865849	53.4461	989	Signif. w/ adj.
BRAP	PGS_T2D_gw	0.00372994	0.290701	221	Not Signif.
BRD1	PGS_T2D_gw	-0.0176273	2.65296	645	Not Signif.
BRD2	PGS_T2D_gw	-0.00447456	0.375597	284	Not Signif.
BRD3	PGS_T2D_gw	-0.00261026	0.183835	195	Not Signif.
BRDT	PGS_T2D_gw	-0.00321092	0.235797	22	Not Signif.
BRK1	PGS_T2D_gw	-0.00595338	0.528955	438	Not Signif.
BRME1	PGS_T2D_gw	-0.00776736	0.737518	418	Not Signif.
BRSK2	PGS_T2D_gw	-0.00190005	0.136155	39	Not Signif.
BSG	PGS_T2D_gw	0.00421193	0.365739	379	Not Signif.
BSND	PGS_T2D_gw	-0.00972175	1.00853	492	Not Signif.
BST1	PGS_T2D_gw	0.00577927	0.495107	389	Not Signif.
BST2	PGS_T2D_gw	0.0346322	9.15618	859	Signif. w/ adj.
BTC	PGS_T2D_gw	-0.00684002	0.626391	430	Not Signif.
BTD	PGS_T2D_gw	0.0598896	25.068	950	Signif. w/ adj.
BTLA	PGS_T2D_gw	-0.00318057	0.231863	193	Not Signif.
BTN1A1	PGS_T2D_gw	0.00147665	0.0983593	61	Not Signif.
BTN2A1	PGS_T2D_gw	0.00961595	1.15864	754	Not Signif.
BTN3A2	PGS_T2D_gw	-0.00906542	0.993395	574	Not Signif.
BTNL10	PGS_T2D_gw	-0.00375806	0.281823	175	Not Signif.
C19orf12	PGS_T2D_gw	0.0631855	27.2913	958	Signif. w/ adj.
C1GALT1C1	PGS_T2D_gw	0.000132393	0.00792747	38	Not Signif.
C1QA	PGS_T2D_gw	-0.00787136	0.79471	450	Not Signif.
C1QBP	PGS_T2D_gw	-0.00260991	0.187939	134	Not Signif.
C1QL2	PGS_T2D_gw	-0.00794921	0.822927	442	Not Signif.
C1QTNF1	PGS_T2D_gw	0.0503126	17.8138	920	Signif. w/ adj.
C1QTNF5	PGS_T2D_gw	0.00530841	0.442874	365	Not Signif.
C1QTNF6	PGS_T2D_gw	0.026246	5.32204	778	Not Signif.
C1QTNF9	PGS_T2D_gw	-0.00952112	0.990249	500	Not Signif.
C1R	PGS_T2D_gw	0.0263092	5.54909	779	Not Signif.
C1RL	PGS_T2D_gw	0.0589773	25.1431	951	Signif. w/ adj.
C1S	PGS_T2D_gw	0.0331347	8.38214	833	Signif. w/ adj.
C2	PGS_T2D_gw	0.0661598	32.1696	981	Signif. w/ adj.
C2CD2L	PGS_T2D_gw	0.0200839	3.26759	697	Not Signif.
C2orf69	PGS_T2D_gw	0.000500494	0.0307415	32	Not Signif.
C3	PGS_T2D_gw	0.0653558	28.8399	964	Signif. w/ adj.
C4BPB	PGS_T2D_gw	-0.00520975	0.468671	398	Not Signif.
C5	PGS_T2D_gw	0.0206468	3.60286	712	Not Signif.
C7	PGS_T2D_gw	0.0112411	1.34804	558	Not Signif.
C7orf50	PGS_T2D_gw	0.0137731	1.8611	596	Not Signif.
C8B	PGS_T2D_gw	0.00878403	1.00324	444	Not Signif.
C9	PGS_T2D_gw	-0.0246412	5.36419	774	Not Signif.
C9orf40	PGS_T2D_gw	0.00977765	1.11264	509	Not Signif.
CA1	PGS_T2D_gw	0.0130089	1.73988	587	Not Signif.
CA11	PGS_T2D_gw	0.00181628	0.121763	109	Not Signif.
CA12	PGS_T2D_gw	0.00101196	0.0667714	269	Not Signif.
CA13	PGS_T2D_gw	-0.00168812	0.113122	188	Not Signif.
CA14	PGS_T2D_gw	-0.0695089	37.8935	972	Signif. w/ adj.
CA2	PGS_T2D_gw	0.016745	2.66199	643	Not Signif.
CA3	PGS_T2D_gw	0.015421	2.34208	650	Not Signif.
CA4	PGS_T2D_gw	-0.00855376	0.889826	470	Not Signif.
CA5A	PGS_T2D_gw	0.055421	22.0976	939	Signif. w/ adj.
CA6	PGS_T2D_gw	-0.0268825	6.12008	785	Signif. w/ adj.
CA7	PGS_T2D_gw	-0.0154203	2.15607	613	Not Signif.
CA8	PGS_T2D_gw	0.000451772	0.0275166	26	Not Signif.
CA9	PGS_T2D_gw	-0.0196399	3.39973	705	Not Signif.
CABP2	PGS_T2D_gw	-0.000509382	0.0311368	96	Not Signif.
CACNA1C	PGS_T2D_gw	-0.00445846	0.351929	264	Not Signif.
CACNA1H	PGS_T2D_gw	-0.00115982	0.0741692	47	Not Signif.
CACNB1	PGS_T2D_gw	-0.00348598	0.256114	171	Not Signif.
CACNB3	PGS_T2D_gw	0.00889535	0.930582	457	Not Signif.
CACYBP	PGS_T2D_gw	0.00313652	0.232806	186	Not Signif.
CADPS	PGS_T2D_gw	-0.00215984	0.1473	88	Not Signif.
CALB1	PGS_T2D_gw	-0.0236287	4.81335	753	Not Signif.
CALB2	PGS_T2D_gw	0.0378446	11.0685	872	Signif. w/ adj.
CALCA	PGS_T2D_gw	0.00810314	1.07609	465	Not Signif.
CALCB	PGS_T2D_gw	-0.0253662	5.23066	767	Not Signif.
CALCOCO1	PGS_T2D_gw	0.00158312	0.110939	3	Not Signif.
CALCOCO2	PGS_T2D_gw	0.00457342	0.370984	292	Not Signif.
CALY	PGS_T2D_gw	-0.00900877	0.911481	489	Not Signif.
CAMKK1	PGS_T2D_gw	0.00630614	0.559384	338	Not Signif.
CAMLG	PGS_T2D_gw	-0.00177251	0.11891	135	Not Signif.
CAMSAP1	PGS_T2D_gw	0.00802173	0.832198	423	Not Signif.
CANT1	PGS_T2D_gw	0.0185529	3.04185	690	Not Signif.
CAPG	PGS_T2D_gw	0.0225238	4.2914	738	Not Signif.
CAPN3	PGS_T2D_gw	0.0122661	1.48489	562	Not Signif.
CAPS	PGS_T2D_gw	-0.00251806	0.192731	501	Not Signif.
CARHSP1	PGS_T2D_gw	0.0105452	1.23253	511	Not Signif.
CASC3	PGS_T2D_gw	0.0080082	0.788212	418	Not Signif.
CASP1	PGS_T2D_gw	0.0223273	3.92913	721	Not Signif.
CASP10	PGS_T2D_gw	0.0124983	1.51052	573	Not Signif.
CASP2	PGS_T2D_gw	0.00118968	0.0794159	77	Not Signif.
CASP3	PGS_T2D_gw	-3.56365e-05	0.00216618	94	Not Signif.
CASP4	PGS_T2D_gw	-0.00153694	0.100547	65	Not Signif.
CASP7	PGS_T2D_gw	-0.00120095	0.0790482	140	Not Signif.
CASP8	PGS_T2D_gw	-0.00325393	0.249679	243	Not Signif.
CASP9	PGS_T2D_gw	-0.00892748	0.900519	471	Not Signif.
CASQ2	PGS_T2D_gw	0.00188034	0.126308	131	Not Signif.
CAT	PGS_T2D_gw	0.016109	2.56595	642	Not Signif.
CBLIF	PGS_T2D_gw	0.007545	0.755699	448	Not Signif.
CBLN1	PGS_T2D_gw	-0.00781562	0.734241	403	Not Signif.
CBLN4	PGS_T2D_gw	0.0351541	9.04664	855	Signif. w/ adj.
CBS	PGS_T2D_gw	0.0505475	18.0042	928	Signif. w/ adj.
CBX2	PGS_T2D_gw	-0.00421208	0.325384	253	Not Signif.
CC2D1A	PGS_T2D_gw	0.0145952	2.02846	605	Not Signif.
CCAR2	PGS_T2D_gw	4.89572e-05	0.00293725	27	Not Signif.
CCDC134	PGS_T2D_gw	0.00181496	0.125684	115	Not Signif.
CCDC28A	PGS_T2D_gw	-0.00142808	0.0937164	124	Not Signif.
CCDC50	PGS_T2D_gw	-0.0135183	1.73562	572	Not Signif.
CCDC80	PGS_T2D_gw	0.019039	3.66779	697	Not Signif.
CCER2	PGS_T2D_gw	-0.00282819	0.211315	229	Not Signif.
CCL11	PGS_T2D_gw	0.00473166	0.423622	293	Not Signif.
CCL13	PGS_T2D_gw	0.0194199	3.23906	708	Not Signif.
CCL14	PGS_T2D_gw	-0.0062251	0.578275	382	Not Signif.
CCL15	PGS_T2D_gw	0.0319558	8.46852	828	Signif. w/ adj.
CCL16	PGS_T2D_gw	0.0516198	22.3378	938	Signif. w/ adj.
CCL17	PGS_T2D_gw	0.00664995	0.622316	381	Not Signif.
CCL18	PGS_T2D_gw	0.0250045	5.11053	760	Not Signif.
CCL19	PGS_T2D_gw	0.0234691	4.44189	743	Not Signif.
CCL2	PGS_T2D_gw	0.00670401	0.658574	394	Not Signif.
CCL20	PGS_T2D_gw	0.0459357	15.3454	912	Signif. w/ adj.
CCL21	PGS_T2D_gw	0.0365713	10.2629	866	Signif. w/ adj.
CCL22	PGS_T2D_gw	0.0319049	7.73527	825	Signif. w/ adj.
CCL23	PGS_T2D_gw	0.0129398	1.85157	617	Not Signif.
CCL24	PGS_T2D_gw	0.0077102	0.763448	434	Not Signif.
CCL25	PGS_T2D_gw	0.0109355	1.30681	543	Not Signif.
CCL26	PGS_T2D_gw	0.00133688	0.0904219	98	Not Signif.
CCL27	PGS_T2D_gw	-0.00172469	0.126408	261	Not Signif.
CCL28	PGS_T2D_gw	-0.0264185	5.63718	800	Not Signif.
CCL3	PGS_T2D_gw	0.0443791	15.6195	905	Signif. w/ adj.
CCL4	PGS_T2D_gw	0.0288153	6.82949	850	Signif. w/ adj.
CCL5	PGS_T2D_gw	0.00684567	0.637748	384	Not Signif.
CCL7	PGS_T2D_gw	0.0415128	13.0152	884	Signif. w/ adj.
CCL8	PGS_T2D_gw	0.0071503	0.680155	407	Not Signif.
CCN1	PGS_T2D_gw	0.0304351	7.31747	821	Signif. w/ adj.
CCN2	PGS_T2D_gw	-0.00281156	0.201514	265	Not Signif.
CCN3	PGS_T2D_gw	0.0101206	1.30255	557	Not Signif.
CCN4	PGS_T2D_gw	0.026067	5.47707	776	Not Signif.
CCN5	PGS_T2D_gw	0.0277129	7.09824	794	Signif. w/ adj.
CCND2	PGS_T2D_gw	-0.000181507	0.0112538	53	Not Signif.
CCNE1	PGS_T2D_gw	0.00153456	0.100006	9	Not Signif.
CCS	PGS_T2D_gw	0.00251214	0.188742	148	Not Signif.
CCT5	PGS_T2D_gw	-0.00508938	0.423703	339	Not Signif.
CD101	PGS_T2D_gw	0.0257561	5.28767	842	Signif. w/ adj.
CD109	PGS_T2D_gw	0.00710425	0.673072	466	Not Signif.
CD14	PGS_T2D_gw	0.00145294	0.102979	79	Not Signif.
CD160	PGS_T2D_gw	0.015993	2.35966	725	Not Signif.
CD163	PGS_T2D_gw	0.0558757	22.4225	944	Signif. w/ adj.
CD164	PGS_T2D_gw	0.00980207	1.07422	541	Not Signif.
CD164L2	PGS_T2D_gw	-0.00465732	0.369558	266	Not Signif.
CD177	PGS_T2D_gw	0.0151368	2.23949	668	Not Signif.
CD1C	PGS_T2D_gw	-0.0202036	3.52794	705	Not Signif.
CD2	PGS_T2D_gw	0.000686849	0.0428407	52	Not Signif.
CD200	PGS_T2D_gw	-0.0470744	16.7905	911	Signif. w/ adj.
CD200R1	PGS_T2D_gw	0.00658893	0.654379	554	Not Signif.
CD207	PGS_T2D_gw	0.0112042	1.3035	582	Not Signif.
CD209	PGS_T2D_gw	0.00300992	0.283805	746	Not Signif.
CD22	PGS_T2D_gw	0.0219548	4.17036	728	Not Signif.
CD226	PGS_T2D_gw	-0.0124711	1.49304	604	Not Signif.
CD244	PGS_T2D_gw	0.0189029	3.04458	685	Not Signif.
CD248	PGS_T2D_gw	-0.023867	4.99426	750	Not Signif.
CD27	PGS_T2D_gw	0.0178126	2.97328	694	Not Signif.
CD274	PGS_T2D_gw	0.015544	2.28859	638	Not Signif.
CD276	PGS_T2D_gw	0.00674354	0.664573	479	Not Signif.
CD28	PGS_T2D_gw	0.026847	5.62122	804	Signif. w/ adj.
CD2AP	PGS_T2D_gw	0.0214956	4.03842	724	Not Signif.
CD300A	PGS_T2D_gw	0.0185813	3.0747	701	Not Signif.
CD300C	PGS_T2D_gw	0.0195677	3.49738	734	Not Signif.
CD300E	PGS_T2D_gw	0.0191256	3.36114	748	Not Signif.
CD300LF	PGS_T2D_gw	0.00506136	0.795967	432	Not Signif.
CD300LG	PGS_T2D_gw	-0.053123	21.9113	942	Signif. w/ adj.
CD302	PGS_T2D_gw	0.0177493	3.12503	736	Not Signif.
CD33	PGS_T2D_gw	0.00732172	1.02622	478	Not Signif.
CD34	PGS_T2D_gw	-0.0456098	16.5046	931	Signif. w/ adj.
CD36	PGS_T2D_gw	0.00951501	1.02919	501	Not Signif.
CD38	PGS_T2D_gw	0.0233041	6.42272	751	Signif. w/ adj.
CD3D	PGS_T2D_gw	-0.00766335	0.723615	395	Not Signif.
CD3E	PGS_T2D_gw	-0.00107807	0.0688706	62	Not Signif.
CD3G	PGS_T2D_gw	0.00259611	0.180248	153	Not Signif.
CD4	PGS_T2D_gw	0.0281553	6.41203	808	Signif. w/ adj.
CD40	PGS_T2D_gw	0.0105976	1.2035	517	Not Signif.
CD40LG	PGS_T2D_gw	-0.00661667	0.596581	413	Not Signif.
CD46	PGS_T2D_gw	0.000101547	0.00630124	35	Not Signif.
CD48	PGS_T2D_gw	0.0154091	2.17395	657	Not Signif.
CD5	PGS_T2D_gw	0.0162169	2.49642	653	Not Signif.
CD55	PGS_T2D_gw	-0.00905972	1.00646	509	Not Signif.
CD58	PGS_T2D_gw	-0.0255523	5.57607	830	Signif. w/ adj.
CD59	PGS_T2D_gw	0.026233	6.26133	793	Signif. w/ adj.
CD5L	PGS_T2D_gw	0.000807338	0.0519399	108	Not Signif.
CD6	PGS_T2D_gw	0.0128441	1.66313	576	Not Signif.
CD63	PGS_T2D_gw	0.0221893	3.88921	727	Not Signif.
CD69	PGS_T2D_gw	0.00182978	0.124112	105	Not Signif.
CD7	PGS_T2D_gw	0.000721704	0.0487495	78	Not Signif.
CD70	PGS_T2D_gw	0.000183691	0.012162	216	Not Signif.
CD72	PGS_T2D_gw	0.0266295	5.60923	784	Signif. w/ adj.
CD74	PGS_T2D_gw	0.0358879	10.7226	922	Signif. w/ adj.
CD79B	PGS_T2D_gw	0.00606814	0.555198	419	Not Signif.
CD80	PGS_T2D_gw	0.0482754	17.9415	914	Signif. w/ adj.
CD82	PGS_T2D_gw	-0.012993	1.61376	566	Not Signif.
CD83	PGS_T2D_gw	0.0275918	6.23804	811	Signif. w/ adj.
CD84	PGS_T2D_gw	-0.00842581	0.845726	469	Not Signif.
CD86	PGS_T2D_gw	-0.00568528	0.514343	356	Not Signif.
CD8A	PGS_T2D_gw	0.0233336	4.31504	828	Signif. w/ adj.
CD93	PGS_T2D_gw	-0.0284796	6.26539	816	Not Signif.
CD99	PGS_T2D_gw	-0.00944204	1.30776	482	Not Signif.
CD99L2	PGS_T2D_gw	0.0199054	3.44286	717	Not Signif.
CDA	PGS_T2D_gw	0.0416619	12.9008	884	Signif. w/ adj.
CDAN1	PGS_T2D_gw	-0.00417439	0.329828	248	Not Signif.
CDC123	PGS_T2D_gw	-0.00391289	0.295636	235	Not Signif.
CDC25A	PGS_T2D_gw	-0.0101013	1.07501	484	Not Signif.
CDC26	PGS_T2D_gw	-0.000803276	0.0518807	136	Not Signif.
CDC27	PGS_T2D_gw	0.00364391	0.278359	207	Not Signif.
CDC37	PGS_T2D_gw	-4.44487e-05	0.00270459	31	Not Signif.
CDC42BPB	PGS_T2D_gw	0.00332171	0.260707	203	Not Signif.
CDCP1	PGS_T2D_gw	0.0344608	11.0918	847	Signif. w/ adj.
CDH1	PGS_T2D_gw	0.0461034	15.2529	911	Signif. w/ adj.
CDH15	PGS_T2D_gw	0.0460189	20.8071	907	Signif. w/ adj.
CDH17	PGS_T2D_gw	0.0207922	3.86137	767	Not Signif.
CDH2	PGS_T2D_gw	0.0713192	41.7258	974	Signif. w/ adj.
CDH22	PGS_T2D_gw	-0.0185305	2.87348	666	Not Signif.
CDH23	PGS_T2D_gw	-0.025189	5.00119	772	Not Signif.
CDH3	PGS_T2D_gw	-0.0123149	1.60713	573	Not Signif.
CDH4	PGS_T2D_gw	0.00295728	0.211464	162	Not Signif.
CDH5	PGS_T2D_gw	-0.00452167	0.379458	286	Not Signif.
CDH6	PGS_T2D_gw	-0.00495365	0.466016	401	Not Signif.
CDHR1	PGS_T2D_gw	0.000367654	0.0224023	93	Not Signif.
CDHR2	PGS_T2D_gw	0.0884068	70.7454	987	Signif. w/ adj.
CDHR5	PGS_T2D_gw	0.0581452	23.7469	950	Signif. w/ adj.
CDK1	PGS_T2D_gw	0.00898825	0.922206	484	Not Signif.
CDK5RAP3	PGS_T2D_gw	0.00220847	0.154193	135	Not Signif.
CDKL5	PGS_T2D_gw	-0.0160189	2.19201	630	Not Signif.
CDKN1A	PGS_T2D_gw	0.0176982	2.71907	661	Not Signif.
CDKN2D	PGS_T2D_gw	0.00198668	0.137032	114	Not Signif.
CDNF	PGS_T2D_gw	-0.0168394	2.87098	662	Not Signif.
CDON	PGS_T2D_gw	0.0320999	8.16551	834	Signif. w/ adj.
CDSN	PGS_T2D_gw	-0.00849202	0.927456	550	Not Signif.
CEACAM1	PGS_T2D_gw	0.00675813	0.697523	408	Not Signif.
CEACAM16	PGS_T2D_gw	0.0227833	4.29049	772	Not Signif.
CEACAM18	PGS_T2D_gw	-0.0115272	1.31848	541	Not Signif.
CEACAM19	PGS_T2D_gw	0.00265109	0.201858	227	Not Signif.
CEACAM20	PGS_T2D_gw	0.00328527	0.246879	273	Not Signif.
CEACAM21	PGS_T2D_gw	0.00680838	0.619839	428	Not Signif.
CEACAM3	PGS_T2D_gw	0.00140455	0.0917654	64	Not Signif.
CEACAM5	PGS_T2D_gw	0.0106882	1.16731	543	Not Signif.
CEACAM6	PGS_T2D_gw	-0.00573202	0.511436	368	Not Signif.
CEACAM8	PGS_T2D_gw	0.0152984	2.265	664	Not Signif.
CEBPA	PGS_T2D_gw	0.0118182	1.37204	551	Not Signif.
CEBPB	PGS_T2D_gw	0.0244384	4.79026	753	Not Signif.
CELA2A	PGS_T2D_gw	-0.00854623	0.880844	515	Not Signif.
CELA3A	PGS_T2D_gw	-0.0160379	2.33429	672	Not Signif.
CELSR2	PGS_T2D_gw	0.00311652	0.235356	242	Not Signif.
CEMIP2	PGS_T2D_gw	0.056922	22.2882	945	Signif. w/ adj.
CEND1	PGS_T2D_gw	-0.0111897	1.26014	561	Not Signif.
CENPF	PGS_T2D_gw	0.0121265	1.56911	549	Not Signif.
CENPJ	PGS_T2D_gw	-0.0155241	2.12979	615	Not Signif.
CEP112	PGS_T2D_gw	0.0136771	1.69764	584	Not Signif.
CEP152	PGS_T2D_gw	0.0101554	1.09618	504	Not Signif.
CEP164	PGS_T2D_gw	-0.00187371	0.125174	91	Not Signif.
CEP170	PGS_T2D_gw	0.000798278	0.051705	57	Not Signif.
CEP20	PGS_T2D_gw	0.0145679	1.90916	603	Not Signif.
CEP290	PGS_T2D_gw	0.00338872	0.25191	217	Not Signif.
CEP350	PGS_T2D_gw	0.00124612	0.0806634	77	Not Signif.
CEP43	PGS_T2D_gw	0.0103546	1.13967	507	Not Signif.
CEP85	PGS_T2D_gw	0.00333572	0.255515	185	Not Signif.
CERT	PGS_T2D_gw	0.00724401	0.679874	396	Not Signif.
CES1	PGS_T2D_gw	0.0873601	53.2313	991	Signif. w/ adj.
CES2	PGS_T2D_gw	0.0656187	30.1173	963	Signif. w/ adj.
CES3	PGS_T2D_gw	0.0448752	14.4586	913	Signif. w/ adj.
CETN2	PGS_T2D_gw	-0.000611735	0.0374634	103	Not Signif.
CETN3	PGS_T2D_gw	0.0050175	0.419059	318	Not Signif.
CFB	PGS_T2D_gw	0.0681956	33.0341	980	Signif. w/ adj.
CFC1	PGS_T2D_gw	-0.00536825	0.455593	447	Not Signif.
CFD	PGS_T2D_gw	0.00598737	0.576146	384	Not Signif.
CFH	PGS_T2D_gw	0.0884496	51.7298	988	Signif. w/ adj.
CFHR2	PGS_T2D_gw	0.00270746	0.207598	231	Not Signif.
CFHR4	PGS_T2D_gw	-0.0137972	1.76282	629	Not Signif.
CFHR5	PGS_T2D_gw	-0.0123947	1.56338	581	Not Signif.
CFI	PGS_T2D_gw	0.0807148	47.5847	983	Signif. w/ adj.
CFP	PGS_T2D_gw	0.0490695	18.373	925	Signif. w/ adj.
CGA	PGS_T2D_gw	-0.00631669	0.877436	300	Not Signif.
CGB3_CGB5_CGB8	PGS_T2D_gw	-0.00903273	1.08539	463	Not Signif.
CGN	PGS_T2D_gw	-0.00272362	0.192959	147	Not Signif.
CGREF1	PGS_T2D_gw	0.0178017	3.02916	751	Not Signif.
CHAC2	PGS_T2D_gw	0.00407729	0.321206	264	Not Signif.
CHAD	PGS_T2D_gw	-0.0660158	32.5784	967	Signif. w/ adj.
CHCHD10	PGS_T2D_gw	0.0455431	18.254	905	Signif. w/ adj.
CHCHD6	PGS_T2D_gw	0.0270327	6.09253	789	Not Signif.
CHEK2	PGS_T2D_gw	-0.00143842	0.0943865	142	Not Signif.
CHGA	PGS_T2D_gw	-0.0284375	6.68129	795	Signif. w/ adj.
CHGB	PGS_T2D_gw	-0.0434655	14.7786	897	Signif. w/ adj.
CHI3L1	PGS_T2D_gw	0.0199263	4.07774	736	Not Signif.
CHIT1	PGS_T2D_gw	-0.0126196	1.66857	598	Not Signif.
CHL1	PGS_T2D_gw	-0.050607	18.369	927	Signif. w/ adj.
CHM	PGS_T2D_gw	-0.00236076	0.165669	201	Not Signif.
CHMP1A	PGS_T2D_gw	0.00330002	0.243375	204	Not Signif.
CHMP6	PGS_T2D_gw	0.0113044	1.33147	524	Not Signif.
CHP1	PGS_T2D_gw	0.00245668	0.170758	133	Not Signif.
CHRDL1	PGS_T2D_gw	-0.00890535	1.14233	478	Not Signif.
CHRDL2	PGS_T2D_gw	0.0364361	10.2568	858	Signif. w/ adj.
CHRM1	PGS_T2D_gw	-0.00778921	0.750255	383	Not Signif.
CIAPIN1	PGS_T2D_gw	0.00604363	0.545151	336	Not Signif.
CILP	PGS_T2D_gw	0.052115	21.2272	935	Signif. w/ adj.
CINP	PGS_T2D_gw	-0.00980491	1.04809	469	Not Signif.
CIRBP	PGS_T2D_gw	0.00105854	0.069933	72	Not Signif.
CIT	PGS_T2D_gw	0.0212409	3.70788	713	Not Signif.
CKAP4	PGS_T2D_gw	0.00671879	0.657621	455	Not Signif.
CKB	PGS_T2D_gw	-0.117864	103.141	999	Signif. w/ adj.
CKMT1A_CKMT1B	PGS_T2D_gw	0.012428	1.49694	590	Not Signif.
CLASP1	PGS_T2D_gw	-0.00456544	0.361564	319	Not Signif.
CLC	PGS_T2D_gw	0.00580191	0.518602	347	Not Signif.
CLEC10A	PGS_T2D_gw	-0.000129065	0.00794599	74	Not Signif.
CLEC11A	PGS_T2D_gw	-0.00636974	0.587743	452	Not Signif.
CLEC12A	PGS_T2D_gw	0.00388907	0.305972	273	Not Signif.
CLEC14A	PGS_T2D_gw	-0.00225001	0.173624	408	Not Signif.
CLEC1A	PGS_T2D_gw	-0.0102182	1.20077	625	Not Signif.
CLEC1B	PGS_T2D_gw	0.00573836	0.495904	336	Not Signif.
CLEC2L	PGS_T2D_gw	-0.00631065	0.552119	406	Not Signif.
CLEC3B	PGS_T2D_gw	-0.00839928	0.917223	504	Not Signif.
CLEC4A	PGS_T2D_gw	-0.0353214	9.36147	854	Signif. w/ adj.
CLEC4C	PGS_T2D_gw	0.00698144	0.644291	429	Not Signif.
CLEC4D	PGS_T2D_gw	0.021	3.86437	728	Not Signif.
CLEC4G	PGS_T2D_gw	0.0339282	8.83364	882	Signif. w/ adj.
CLEC4M	PGS_T2D_gw	-0.00841827	1.14729	564	Not Signif.
CLEC5A	PGS_T2D_gw	-0.0174278	2.86035	706	Not Signif.
CLEC6A	PGS_T2D_gw	0.0196714	3.33407	715	Not Signif.
CLEC7A	PGS_T2D_gw	0.00568954	0.513414	396	Not Signif.
CLGN	PGS_T2D_gw	0.0133818	1.6656	603	Not Signif.
CLIC5	PGS_T2D_gw	-0.00150314	0.098789	76	Not Signif.
CLINT1	PGS_T2D_gw	-0.00355281	0.263589	199	Not Signif.
CLIP2	PGS_T2D_gw	0.00100196	0.0658404	79	Not Signif.
CLMP	PGS_T2D_gw	0.0133368	2.04522	635	Not Signif.
CLNS1A	PGS_T2D_gw	0.00228802	0.162582	137	Not Signif.
CLPP	PGS_T2D_gw	0.0156075	2.14867	602	Not Signif.
CLPS	PGS_T2D_gw	-0.0184417	2.95392	689	Not Signif.
CLSPN	PGS_T2D_gw	-0.00978076	1.03237	496	Not Signif.
CLSTN1	PGS_T2D_gw	0.00921776	0.948925	474	Not Signif.
CLSTN2	PGS_T2D_gw	0.00870493	0.901914	521	Not Signif.
CLSTN3	PGS_T2D_gw	0.0204692	3.51516	741	Not Signif.
CLTA	PGS_T2D_gw	-0.00360372	0.274275	237	Not Signif.
CLU	PGS_T2D_gw	0.0146507	2.13043	611	Not Signif.
CLUL1	PGS_T2D_gw	-0.0536083	21.5122	934	Signif. w/ adj.
CMC1	PGS_T2D_gw	0.00323966	0.243866	269	Not Signif.
CMIP	PGS_T2D_gw	0.0022945	0.163151	140	Not Signif.
CNDP1	PGS_T2D_gw	0.0331197	8.31056	846	Signif. w/ adj.
CNGB3	PGS_T2D_gw	-0.0086729	0.859194	438	Not Signif.
CNP	PGS_T2D_gw	0.00640138	0.579399	356	Not Signif.
CNPY2	PGS_T2D_gw	-0.00488015	0.394848	302	Not Signif.
CNPY4	PGS_T2D_gw	-0.000334359	0.0205187	8	Not Signif.
CNST	PGS_T2D_gw	0.00789675	0.783941	387	Not Signif.
CNTF	PGS_T2D_gw	-0.00497286	0.406009	285	Not Signif.
CNTN1	PGS_T2D_gw	0.000420656	0.0286055	16	Not Signif.
CNTN2	PGS_T2D_gw	0.0033249	0.265718	126	Not Signif.
CNTN3	PGS_T2D_gw	0.0830162	55.0062	984	Signif. w/ adj.
CNTN4	PGS_T2D_gw	-0.000377313	0.0240063	99	Not Signif.
CNTN5	PGS_T2D_gw	-0.0314788	8.32632	820	Not Signif.
CNTNAP2	PGS_T2D_gw	-0.0116222	1.60504	624	Not Signif.
CNTNAP4	PGS_T2D_gw	-0.00616718	0.533775	413	Not Signif.
COCH	PGS_T2D_gw	0.00801259	0.830436	462	Not Signif.
COL15A1	PGS_T2D_gw	0.00186621	0.138546	195	Not Signif.
COL18A1	PGS_T2D_gw	0.0247452	5.57281	769	Not Signif.
COL1A1	PGS_T2D_gw	-0.0374009	10.4598	864	Signif. w/ adj.
COL24A1	PGS_T2D_gw	0.00421887	0.355519	269	Not Signif.
COL28A1	PGS_T2D_gw	0.00626052	0.557224	372	Not Signif.
COL2A1	PGS_T2D_gw	-0.00732909	0.8582	451	Not Signif.
COL3A1	PGS_T2D_gw	0.0285398	6.37209	807	Signif. w/ adj.
COL4A1	PGS_T2D_gw	-0.0419759	12.8552	887	Signif. w/ adj.
COL4A4	PGS_T2D_gw	-0.00930962	0.98031	473	Not Signif.
COL5A1	PGS_T2D_gw	0.0134967	1.80027	622	Not Signif.
COL6A3	PGS_T2D_gw	0.044236	15.7301	905	Signif. w/ adj.
COL9A1	PGS_T2D_gw	-0.0316606	8.07325	826	Signif. w/ adj.
COL9A2	PGS_T2D_gw	-0.00487006	0.394588	275	Not Signif.
COLEC12	PGS_T2D_gw	0.0291341	7.75291	813	Signif. w/ adj.
COMMD1	PGS_T2D_gw	0.00340699	0.256775	203	Not Signif.
COMMD9	PGS_T2D_gw	-0.0102733	1.14314	526	Not Signif.
COMP	PGS_T2D_gw	0.00342288	0.272385	295	Not Signif.
COMT	PGS_T2D_gw	0.00219709	0.150996	137	Not Signif.
COPB2	PGS_T2D_gw	-0.00268005	0.191739	177	Not Signif.
COPE	PGS_T2D_gw	-0.00803477	0.779072	400	Not Signif.
COQ7	PGS_T2D_gw	0.00327558	0.247414	211	Not Signif.
CORO1A	PGS_T2D_gw	0.00460519	0.376896	268	Not Signif.
CORO6	PGS_T2D_gw	0.00316283	0.234287	240	Not Signif.
COX5B	PGS_T2D_gw	0.00573946	0.492306	389	Not Signif.
COX6B1	PGS_T2D_gw	0.00935764	1.00774	429	Not Signif.
CPA1	PGS_T2D_gw	-0.00119825	0.0800724	59	Not Signif.
CPA2	PGS_T2D_gw	0.0014884	0.100219	314	Not Signif.
CPA4	PGS_T2D_gw	-0.0185519	2.97261	701	Not Signif.
CPB1	PGS_T2D_gw	-0.00329874	0.257611	196	Not Signif.
CPB2	PGS_T2D_gw	0.0238518	4.64433	763	Not Signif.
CPE	PGS_T2D_gw	-0.0333377	8.00184	841	Signif. w/ adj.
CPLX2	PGS_T2D_gw	-0.00762287	0.727528	413	Not Signif.
CPM	PGS_T2D_gw	0.112643	94.9478	998	Signif. w/ adj.
CPOX	PGS_T2D_gw	-0.00772128	0.747214	483	Not Signif.
CPPED1	PGS_T2D_gw	0.0174231	2.78017	666	Not Signif.
CPQ	PGS_T2D_gw	0.0287643	6.62624	818	Not Signif.
CPTP	PGS_T2D_gw	-0.00586872	0.493038	327	Not Signif.
CPVL	PGS_T2D_gw	0.00290268	0.21779	666	Not Signif.
CPXM1	PGS_T2D_gw	-0.000143055	0.00867248	232	Not Signif.
CPXM2	PGS_T2D_gw	0.0203819	3.75689	718	Not Signif.
CR1	PGS_T2D_gw	0.0376898	10.5398	875	Signif. w/ adj.
CR2	PGS_T2D_gw	0.0251468	5.00359	762	Not Signif.
CRACR2A	PGS_T2D_gw	-0.000732959	0.0474512	3	Not Signif.
CRADD	PGS_T2D_gw	0.00142443	0.0934864	7	Not Signif.
CREB3	PGS_T2D_gw	-0.00450485	0.354549	277	Not Signif.
CREBZF	PGS_T2D_gw	-0.0118973	1.39792	539	Not Signif.
CREG1	PGS_T2D_gw	0.0403876	11.6065	887	Signif. w/ adj.
CRELD1	PGS_T2D_gw	0.0629762	28.3898	960	Signif. w/ adj.
CRELD2	PGS_T2D_gw	0.00688777	0.641641	542	Not Signif.
CRH	PGS_T2D_gw	-0.0449169	13.9225	916	Not Signif.
CRHBP	PGS_T2D_gw	0.0464279	16.517	908	Signif. w/ adj.
CRHR1	PGS_T2D_gw	-0.00116158	0.0740683	87	Not Signif.
CRIM1	PGS_T2D_gw	-0.00845495	0.914227	487	Not Signif.
CRIP2	PGS_T2D_gw	0.0473736	17.7666	914	Signif. w/ adj.
CRISP2	PGS_T2D_gw	-0.0312605	9.66721	817	Signif. w/ adj.
CRISP3	PGS_T2D_gw	-0.0333772	8.74523	849	Not Signif.
CRKL	PGS_T2D_gw	0.000768078	0.0491449	40	Not Signif.
CRLF1	PGS_T2D_gw	0.0561596	23.3656	946	Signif. w/ adj.
CRNN	PGS_T2D_gw	-0.0058339	0.52956	337	Not Signif.
CRTAC1	PGS_T2D_gw	-0.0134819	2.00988	612	Not Signif.
CRTAM	PGS_T2D_gw	0.00240639	0.172831	218	Not Signif.
CRTAP	PGS_T2D_gw	0.0060319	0.5205	247	Not Signif.
CRX	PGS_T2D_gw	0.00299476	0.214561	213	Not Signif.
CRYBB1	PGS_T2D_gw	0.00261349	0.18985	180	Not Signif.
CRYBB2	PGS_T2D_gw	-0.0123142	1.56665	591	Not Signif.
CRYGD	PGS_T2D_gw	-0.00765341	0.804394	496	Not Signif.
CRYM	PGS_T2D_gw	0.0111302	1.30421	570	Not Signif.
CRYZL1	PGS_T2D_gw	0.00223609	0.156012	85	Not Signif.
CSDE1	PGS_T2D_gw	-0.000206788	0.0124301	120	Not Signif.
CSF1	PGS_T2D_gw	0.0451893	15.2969	909	Signif. w/ adj.
CSF1R	PGS_T2D_gw	0.0389162	11.2627	881	Signif. w/ adj.
CSF2	PGS_T2D_gw	0.0311251	7.19177	827	Signif. w/ adj.
CSF2RA	PGS_T2D_gw	0.023091	4.06826	741	Not Signif.
CSF2RB	PGS_T2D_gw	0.000400472	0.0268839	229	Not Signif.
CSF3	PGS_T2D_gw	0.0264964	5.49263	777	Not Signif.
CSF3R	PGS_T2D_gw	0.0200111	3.31793	723	Not Signif.
CSH1	PGS_T2D_gw	0.00210334	0.147618	138	Not Signif.
CSNK1D	PGS_T2D_gw	-0.00852075	0.841793	525	Not Signif.
CSNK2A1	PGS_T2D_gw	-0.0256282	5.33146	800	Not Signif.
CSPG4	PGS_T2D_gw	-0.0244847	5.26252	757	Not Signif.
CSPG5	PGS_T2D_gw	-0.0213399	3.58387	706	Not Signif.
CSRP3	PGS_T2D_gw	0.00957233	1.01973	490	Not Signif.
CST1	PGS_T2D_gw	-0.0221446	4.12414	776	Not Signif.
CST3	PGS_T2D_gw	0.0329539	9.83787	840	Signif. w/ adj.
CST5	PGS_T2D_gw	-0.00432939	0.369131	327	Not Signif.
CST6	PGS_T2D_gw	-0.019437	3.41223	712	Not Signif.
CST7	PGS_T2D_gw	0.0310868	7.91634	835	Signif. w/ adj.
CSTB	PGS_T2D_gw	0.029367	6.68788	805	Signif. w/ adj.
CTAG1A_CTAG1B	PGS_T2D_gw	-0.0144931	1.89453	590	Not Signif.
CTBS	PGS_T2D_gw	0.0750813	39.7964	980	Signif. w/ adj.
CTF1	PGS_T2D_gw	-0.00530888	0.43978	344	Not Signif.
CTHRC1	PGS_T2D_gw	0.0357951	12.0795	868	Signif. w/ adj.
CTLA4	PGS_T2D_gw	-0.00505283	0.428337	290	Not Signif.
CTNNA1	PGS_T2D_gw	-0.00056027	0.0344928	63	Not Signif.
CTRB1	PGS_T2D_gw	-0.00546622	0.488685	453	Not Signif.
CTRC	PGS_T2D_gw	-0.0267843	5.69773	808	Not Signif.
CTRL	PGS_T2D_gw	-0.0317211	7.71103	842	Not Signif.
CTSB	PGS_T2D_gw	-0.0667041	35.6373	990	Signif. w/ adj.
CTSC	PGS_T2D_gw	0.0135747	1.80876	652	Not Signif.
CTSD	PGS_T2D_gw	0.078772	43.1882	982	Signif. w/ adj.
CTSE	PGS_T2D_gw	0.0156268	2.21298	649	Not Signif.
CTSF	PGS_T2D_gw	0.00188672	0.13256	168	Not Signif.
CTSH	PGS_T2D_gw	0.0247628	4.87749	758	Not Signif.
CTSL	PGS_T2D_gw	0.0219586	4.23701	730	Not Signif.
CTSO	PGS_T2D_gw	0.0729955	38.1298	979	Signif. w/ adj.
CTSS	PGS_T2D_gw	0.0522092	16.1872	936	Signif. w/ adj.
CTSV	PGS_T2D_gw	-0.00513708	0.482076	405	Not Signif.
CTSZ	PGS_T2D_gw	0.0572293	23.809	949	Signif. w/ adj.
CUZD1	PGS_T2D_gw	-0.00263652	0.196616	394	Not Signif.
CWC15	PGS_T2D_gw	0.0194345	3.15865	679	Not Signif.
CX3CL1	PGS_T2D_gw	-0.0304541	7.31093	845	Signif. w/ adj.
CXADR	PGS_T2D_gw	0.0122855	1.48964	562	Not Signif.
CXCL1	PGS_T2D_gw	0.00220301	0.151609	271	Not Signif.
CXCL10	PGS_T2D_gw	0.0246484	5.19622	757	Not Signif.
CXCL11	PGS_T2D_gw	0.010891	1.26512	548	Not Signif.
CXCL12	PGS_T2D_gw	-0.0388003	10.8898	875	Signif. w/ adj.
CXCL13	PGS_T2D_gw	0.0382778	10.8434	881	Signif. w/ adj.
CXCL14	PGS_T2D_gw	0.00988822	1.25201	511	Not Signif.
CXCL16	PGS_T2D_gw	0.0284701	6.64522	818	Signif. w/ adj.
CXCL17	PGS_T2D_gw	0.00892075	1.12395	462	Not Signif.
CXCL3	PGS_T2D_gw	-0.00410901	0.319916	540	Not Signif.
CXCL5	PGS_T2D_gw	0.00668367	0.637682	379	Not Signif.
CXCL6	PGS_T2D_gw	0.0263672	5.43481	776	Not Signif.
CXCL8	PGS_T2D_gw	0.0154888	2.22191	626	Not Signif.
CXCL8	PGS_T2D_gw	0.0177396	2.74132	664	Not Signif.
CXCL8	PGS_T2D_gw	0.0148497	2.02785	614	Not Signif.
CXCL8	PGS_T2D_gw	0.0160419	2.36177	635	Not Signif.
CXCL9	PGS_T2D_gw	0.00301193	0.247798	276	Not Signif.
CYB5A	PGS_T2D_gw	0.00990353	1.02724	475	Not Signif.
CYB5R2	PGS_T2D_gw	0.000518524	0.0334897	147	Not Signif.
CYP24A1	PGS_T2D_gw	0.00291766	0.208679	204	Not Signif.
CYTH3	PGS_T2D_gw	-0.0104978	1.1264	502	Not Signif.
CYTL1	PGS_T2D_gw	-0.0426741	14.9423	894	Signif. w/ adj.
DAAM1	PGS_T2D_gw	0.0113046	1.32136	532	Not Signif.
DAB2	PGS_T2D_gw	0.00422425	0.335771	245	Not Signif.
DAG1	PGS_T2D_gw	0.0239475	4.49212	740	Not Signif.
DAND5	PGS_T2D_gw	-0.00190998	0.132721	103	Not Signif.
DAPK2	PGS_T2D_gw	0.00229442	0.160691	136	Not Signif.
DAPP1	PGS_T2D_gw	-0.0078132	0.760656	460	Not Signif.
DARS1	PGS_T2D_gw	-0.00304072	0.224186	238	Not Signif.
DBH	PGS_T2D_gw	-0.00193555	0.191284	353	Not Signif.
DBI	PGS_T2D_gw	0.00657633	0.589025	366	Not Signif.
DBN1	PGS_T2D_gw	-0.00506871	0.427064	337	Not Signif.
DBNL	PGS_T2D_gw	0.000768729	0.0493281	43	Not Signif.
DCBLD2	PGS_T2D_gw	-0.00712779	0.725542	445	Not Signif.
DCC	PGS_T2D_gw	-0.00660603	0.602669	365	Not Signif.
DCDC2C	PGS_T2D_gw	0.0100492	1.042	492	Not Signif.
DCLRE1C	PGS_T2D_gw	-0.00459194	0.365384	243	Not Signif.
DCN	PGS_T2D_gw	-0.00590999	0.585084	186	Not Signif.
DCTD	PGS_T2D_gw	0.000152972	0.00928917	88	Not Signif.
DCTN1	PGS_T2D_gw	0.00283537	0.211299	174	Not Signif.
DCTN2	PGS_T2D_gw	-0.0100973	1.16622	526	Not Signif.
DCTN6	PGS_T2D_gw	0.00433831	0.338143	238	Not Signif.
DCTPP1	PGS_T2D_gw	-0.00188095	0.133972	104	Not Signif.
DCUN1D1	PGS_T2D_gw	-0.00355711	0.266461	288	Not Signif.
DCUN1D2	PGS_T2D_gw	-0.0085245	0.837227	411	Not Signif.
DCXR	PGS_T2D_gw	0.0738237	41.4895	976	Signif. w/ adj.
DDA1	PGS_T2D_gw	-0.000751045	0.0468379	49	Not Signif.
DDAH1	PGS_T2D_gw	0.0350652	9.14647	849	Signif. w/ adj.
DDC	PGS_T2D_gw	-0.00583669	0.515476	366	Not Signif.
DDHD2	PGS_T2D_gw	0.0022265	0.160356	135	Not Signif.
DDI2	PGS_T2D_gw	0.00931062	1.04172	475	Not Signif.
DDR1	PGS_T2D_gw	-0.00318143	0.243805	10	Not Signif.
DDT	PGS_T2D_gw	0.037497	10.9534	859	Signif. w/ adj.
DDX1	PGS_T2D_gw	0.000491915	0.0307033	39	Not Signif.
DDX25	PGS_T2D_gw	-0.0221711	3.87182	709	Not Signif.
DDX39A	PGS_T2D_gw	-0.00587623	0.507511	317	Not Signif.
DDX4	PGS_T2D_gw	-0.00315999	0.228862	151	Not Signif.
DDX53	PGS_T2D_gw	-0.00110764	0.0707962	45	Not Signif.
DDX58	PGS_T2D_gw	0.00733566	0.700819	431	Not Signif.
DECR1	PGS_T2D_gw	-0.00023297	0.0142718	7	Not Signif.
DEFA1_DEFA1B	PGS_T2D_gw	0.0044195	0.36012	341	Not Signif.
DEFB103A_DEFB103B	PGS_T2D_gw	0.0145228	1.93595	610	Not Signif.
DEFB104A_DEFB104B	PGS_T2D_gw	-0.00701592	0.69963	388	Not Signif.
DEFB116	PGS_T2D_gw	-0.000134195	0.00796831	15	Not Signif.
DEFB118	PGS_T2D_gw	-0.00539017	0.45118	324	Not Signif.
DEFB4A_DEFB4B	PGS_T2D_gw	0.0385852	11.9347	873	Signif. w/ adj.
DENND2B	PGS_T2D_gw	-0.000943735	0.0595041	54	Not Signif.
DENR	PGS_T2D_gw	-0.000786191	0.0497868	107	Not Signif.
DFFA	PGS_T2D_gw	0.00666544	0.608871	364	Not Signif.
DGCR6	PGS_T2D_gw	0.0237216	4.38834	739	Not Signif.
DGKA	PGS_T2D_gw	0.00243801	0.171725	30	Not Signif.
DGKZ	PGS_T2D_gw	-0.00822715	0.804671	449	Not Signif.
DHODH	PGS_T2D_gw	0.00111636	0.0707984	24	Not Signif.
DHPS	PGS_T2D_gw	0.0310485	7.22958	810	Signif. w/ adj.
DHRS4L2	PGS_T2D_gw	-0.00266008	0.191226	198	Not Signif.
DIABLO	PGS_T2D_gw	-0.00256085	0.183342	181	Not Signif.
DIPK1C	PGS_T2D_gw	-0.0167078	2.35744	632	Not Signif.
DIPK2B	PGS_T2D_gw	-0.0289977	7.11658	829	Signif. w/ adj.
DKK1	PGS_T2D_gw	0.000564643	0.0354786	65	Not Signif.
DKK3	PGS_T2D_gw	-0.0364537	10.699	867	Signif. w/ adj.
DKK4	PGS_T2D_gw	0.0214231	3.90488	719	Not Signif.
DKKL1	PGS_T2D_gw	-0.0143388	2.08653	641	Not Signif.
DLG4	PGS_T2D_gw	-0.002998	0.224365	254	Not Signif.
DLGAP5	PGS_T2D_gw	0.00240455	0.168673	156	Not Signif.
DLK1	PGS_T2D_gw	0.0248263	5.19195	770	Not Signif.
DLL1	PGS_T2D_gw	0.0137989	1.9454	622	Not Signif.
DLL4	PGS_T2D_gw	0.00774879	0.741132	499	Not Signif.
DMD	PGS_T2D_gw	0.0221563	3.99127	716	Not Signif.
DMP1	PGS_T2D_gw	-0.0971093	64.5271	993	Signif. w/ adj.
DNAJA1	PGS_T2D_gw	-0.00362224	0.269569	201	Not Signif.
DNAJA2	PGS_T2D_gw	0.0121687	1.48624	549	Not Signif.
DNAJA4	PGS_T2D_gw	0.0132843	1.81889	587	Not Signif.
DNAJB1	PGS_T2D_gw	0.020419	3.4731	704	Not Signif.
DNAJB14	PGS_T2D_gw	0.00704869	0.663111	386	Not Signif.
DNAJB2	PGS_T2D_gw	0.0182949	2.96771	648	Not Signif.
DNAJB6	PGS_T2D_gw	0.00598218	0.526559	435	Not Signif.
DNAJB8	PGS_T2D_gw	-0.00398874	0.306294	253	Not Signif.
DNAJC21	PGS_T2D_gw	-0.00376121	0.294305	278	Not Signif.
DNAJC6	PGS_T2D_gw	0.0113652	1.33503	555	Not Signif.
DNAJC9	PGS_T2D_gw	0.00579772	0.523038	321	Not Signif.
DNER	PGS_T2D_gw	-0.0236026	4.9133	768	Not Signif.
DNLZ	PGS_T2D_gw	-0.010626	1.23005	529	Not Signif.
DNM1	PGS_T2D_gw	-0.00779679	0.759061	442	Not Signif.
DNM3	PGS_T2D_gw	0.0137817	1.8314	595	Not Signif.
DNMBP	PGS_T2D_gw	0.0135374	1.79347	585	Not Signif.
DNPEP	PGS_T2D_gw	0.0174398	2.68559	659	Not Signif.
DNPH1	PGS_T2D_gw	0.0146085	2.06878	623	Not Signif.
DOC2B	PGS_T2D_gw	-0.0013037	0.0841838	59	Not Signif.
DOCK9	PGS_T2D_gw	-0.00977154	0.992559	491	Not Signif.
DOK1	PGS_T2D_gw	-0.0039807	0.315029	321	Not Signif.
DOK2	PGS_T2D_gw	0.00396483	0.311899	236	Not Signif.
DPEP1	PGS_T2D_gw	-0.0047877	0.394608	286	Not Signif.
DPEP2	PGS_T2D_gw	-0.0196104	3.77724	748	Not Signif.
DPP10	PGS_T2D_gw	-0.00442987	0.369141	354	Not Signif.
DPP4	PGS_T2D_gw	-0.0107558	1.30445	521	Not Signif.
DPP6	PGS_T2D_gw	0.00679977	0.665018	456	Not Signif.
DPP7	PGS_T2D_gw	0.0064318	0.572932	433	Not Signif.
DPT	PGS_T2D_gw	0.0197304	3.93668	716	Not Signif.
DPY30	PGS_T2D_gw	0.0378794	10.9801	869	Signif. w/ adj.
DRAXIN	PGS_T2D_gw	-0.0120007	1.47085	596	Not Signif.
DRG2	PGS_T2D_gw	-0.00158405	0.106183	155	Not Signif.
DSC2	PGS_T2D_gw	0.00851423	0.929893	506	Not Signif.
DSCAM	PGS_T2D_gw	0.0396912	11.5024	885	Signif. w/ adj.
DSG2	PGS_T2D_gw	-0.0598639	27.04	955	Signif. w/ adj.
DSG3	PGS_T2D_gw	-0.00557323	0.5263	330	Not Signif.
DSG4	PGS_T2D_gw	-0.0285457	6.52167	799	Signif. w/ adj.
DTD1	PGS_T2D_gw	0.000966789	0.062758	31	Not Signif.
DTNB	PGS_T2D_gw	0.0359055	10.7906	851	Signif. w/ adj.
DTX2	PGS_T2D_gw	-0.0125639	1.53204	553	Not Signif.
DTX3	PGS_T2D_gw	-0.00168969	0.129979	109	Not Signif.
DTYMK	PGS_T2D_gw	0.0275852	5.98117	782	Signif. w/ adj.
DUOX2	PGS_T2D_gw	0.0053165	0.436741	306	Not Signif.
DUSP13	PGS_T2D_gw	-0.0021778	0.161733	196	Not Signif.
DUSP29	PGS_T2D_gw	0.00190587	0.131091	166	Not Signif.
DUSP3	PGS_T2D_gw	-0.00834772	0.820793	458	Not Signif.
DUT	PGS_T2D_gw	0.0155194	2.21686	629	Not Signif.
DXO	PGS_T2D_gw	0.000745366	0.0480113	215	Not Signif.
DYNC1H1	PGS_T2D_gw	0.00367998	0.284603	254	Not Signif.
DYNLT1	PGS_T2D_gw	0.031383	7.20596	816	Signif. w/ adj.
DYNLT3	PGS_T2D_gw	0.0123661	1.59522	575	Not Signif.
EBAG9	PGS_T2D_gw	0.00605129	0.532205	363	Not Signif.
EBI3_IL27	PGS_T2D_gw	-0.00775386	0.780534	471	Not Signif.
ECE1	PGS_T2D_gw	-0.00875814	0.879241	449	Not Signif.
ECHDC3	PGS_T2D_gw	0.0463971	15.9255	902	Signif. w/ adj.
ECHS1	PGS_T2D_gw	0.025528	4.98756	761	Not Signif.
ECI2	PGS_T2D_gw	0.00327229	0.242906	165	Not Signif.
ECM1	PGS_T2D_gw	0.0065424	0.602884	466	Not Signif.
ECSCR	PGS_T2D_gw	-0.00109914	0.0721048	53	Not Signif.
EDA2R	PGS_T2D_gw	0.0142785	3.05101	628	Not Signif.
EDAR	PGS_T2D_gw	-0.00773521	0.731977	480	Not Signif.
EDDM3B	PGS_T2D_gw	-0.00778349	1.37427	411	Not Signif.
EDEM2	PGS_T2D_gw	-0.0065166	0.571222	371	Not Signif.
EDF1	PGS_T2D_gw	0.0109651	1.23018	523	Not Signif.
EDIL3	PGS_T2D_gw	-0.0035555	0.275826	223	Not Signif.
EDN1	PGS_T2D_gw	0.0197935	3.55773	710	Not Signif.
EDNRB	PGS_T2D_gw	0.00412064	0.319214	222	Not Signif.
EEF1D	PGS_T2D_gw	0.0174172	2.73691	660	Not Signif.
EFCAB14	PGS_T2D_gw	-0.00192101	0.144079	94	Not Signif.
EFCAB2	PGS_T2D_gw	0.00293194	0.213523	138	Not Signif.
EFEMP1	PGS_T2D_gw	-0.00126184	0.094309	76	Not Signif.
EFHD1	PGS_T2D_gw	0.0061099	0.60485	417	Not Signif.
EFNA1	PGS_T2D_gw	0.00863377	0.956514	471	Not Signif.
EFNA4	PGS_T2D_gw	0.0453035	16.1997	909	Signif. w/ adj.
EFNB2	PGS_T2D_gw	-0.0153677	2.13826	644	Not Signif.
EGF	PGS_T2D_gw	-0.00332005	0.245031	276	Not Signif.
EGFL7	PGS_T2D_gw	0.0208068	3.6391	735	Not Signif.
EGFLAM	PGS_T2D_gw	0.0105271	1.17832	526	Not Signif.
EGFR	PGS_T2D_gw	-0.00833883	0.90406	513	Not Signif.
EGLN1	PGS_T2D_gw	0.041932	13.1791	883	Signif. w/ adj.
EHBP1	PGS_T2D_gw	0.00984353	1.1	491	Not Signif.
EHD3	PGS_T2D_gw	-0.00998648	1.0627	531	Not Signif.
EIF1AX	PGS_T2D_gw	-0.00411672	0.323472	310	Not Signif.
EIF2AK2	PGS_T2D_gw	0.00509083	0.433754	341	Not Signif.
EIF2AK3	PGS_T2D_gw	-0.00369708	0.288901	274	Not Signif.
EIF2S2	PGS_T2D_gw	-0.00059099	0.0364989	111	Not Signif.
EIF4B	PGS_T2D_gw	0.00732336	0.708962	397	Not Signif.
EIF4E	PGS_T2D_gw	0.00378912	0.290784	226	Not Signif.
EIF4EBP1	PGS_T2D_gw	0.0198542	3.38409	673	Not Signif.
EIF4G1	PGS_T2D_gw	0.0167961	2.56865	646	Not Signif.
EIF4G3	PGS_T2D_gw	0.00608116	0.557156	335	Not Signif.
EIF5	PGS_T2D_gw	-0.00142777	0.0935489	85	Not Signif.
EIF5A	PGS_T2D_gw	-0.0081419	0.794416	435	Not Signif.
ELAC1	PGS_T2D_gw	0.00150895	0.102073	129	Not Signif.
ELAVL4	PGS_T2D_gw	0.00520414	0.423821	302	Not Signif.
ELN	PGS_T2D_gw	-0.00433369	0.548146	385	Not Signif.
ELOA	PGS_T2D_gw	0.040361	12.1037	874	Signif. w/ adj.
ELOB	PGS_T2D_gw	-0.00343744	0.258324	239	Not Signif.
ENAH	PGS_T2D_gw	0.0123916	1.52487	569	Not Signif.
ENDOU	PGS_T2D_gw	-0.00590051	0.616358	425	Not Signif.
ENG	PGS_T2D_gw	0.00187094	0.136771	320	Not Signif.
ENO1	PGS_T2D_gw	-0.00475152	0.389155	315	Not Signif.
ENO2	PGS_T2D_gw	-0.000938541	0.0606503	128	Not Signif.
ENO3	PGS_T2D_gw	0.0660579	33.7304	967	Signif. w/ adj.
ENOPH1	PGS_T2D_gw	-0.00965473	1.02884	486	Not Signif.
ENOX2	PGS_T2D_gw	0.00205893	0.14339	130	Not Signif.
ENPEP	PGS_T2D_gw	0.0047606	0.388216	309	Not Signif.
ENPP2	PGS_T2D_gw	0.0103754	1.60239	530	Not Signif.
ENPP5	PGS_T2D_gw	-0.0202229	3.7708	717	Not Signif.
ENPP6	PGS_T2D_gw	-0.00473936	0.413788	311	Not Signif.
ENPP7	PGS_T2D_gw	0.0614267	24.7447	955	Signif. w/ adj.
ENSA	PGS_T2D_gw	-0.00635026	0.568639	390	Not Signif.
ENTPD2	PGS_T2D_gw	0.0252284	4.83815	756	Not Signif.
ENTPD5	PGS_T2D_gw	-0.0233429	4.77835	784	Not Signif.
ENTPD6	PGS_T2D_gw	0.00802791	0.781631	523	Not Signif.
ENTR1	PGS_T2D_gw	0.0357733	9.52837	859	Signif. w/ adj.
EP300	PGS_T2D_gw	-0.00656287	0.585385	382	Not Signif.
EPB41L5	PGS_T2D_gw	0.00497114	0.402506	309	Not Signif.
EPCAM	PGS_T2D_gw	-0.00827936	0.81269	476	Not Signif.
EPGN	PGS_T2D_gw	-0.00665636	0.595617	332	Not Signif.
EPHA1	PGS_T2D_gw	0.0432707	15.6379	895	Signif. w/ adj.
EPHA10	PGS_T2D_gw	-0.00143449	0.0935172	30	Not Signif.
EPHA2	PGS_T2D_gw	0.00821033	0.894355	504	Not Signif.
EPHA4	PGS_T2D_gw	0.0041238	0.331716	234	Not Signif.
EPHB4	PGS_T2D_gw	-0.00695994	0.716176	567	Not Signif.
EPHB6	PGS_T2D_gw	-0.0234053	4.60963	752	Not Signif.
EPHX2	PGS_T2D_gw	0.0212786	3.52094	707	Not Signif.
EPN1	PGS_T2D_gw	-0.0142672	1.86481	586	Not Signif.
EPO	PGS_T2D_gw	0.0197159	3.19953	725	Not Signif.
EPPK1	PGS_T2D_gw	0.0124737	1.57095	602	Not Signif.
EPS8L2	PGS_T2D_gw	0.0434114	14.5842	897	Signif. w/ adj.
ERBB2	PGS_T2D_gw	0.0727528	40.8307	977	Signif. w/ adj.
ERBB3	PGS_T2D_gw	0.0209279	3.96853	715	Not Signif.
ERBB4	PGS_T2D_gw	-0.00608526	0.564381	426	Not Signif.
ERBIN	PGS_T2D_gw	0.0056556	0.489137	320	Not Signif.
ERC2	PGS_T2D_gw	-0.00962129	0.991623	493	Not Signif.
ERCC1	PGS_T2D_gw	0.00387605	0.296463	229	Not Signif.
EREG	PGS_T2D_gw	0.00221959	0.15228	152	Not Signif.
ERI1	PGS_T2D_gw	-0.000968258	0.061796	219	Not Signif.
ERMAP	PGS_T2D_gw	0.0243813	5.01463	766	Not Signif.
ERN1	PGS_T2D_gw	0.0311552	7.41622	833	Signif. w/ adj.
ERP29	PGS_T2D_gw	0.00433556	0.344156	256	Not Signif.
ERP44	PGS_T2D_gw	0.0232618	4.42461	744	Not Signif.
ERVV-1	PGS_T2D_gw	-0.0073433	0.680303	406	Not Signif.
ESAM	PGS_T2D_gw	-0.0055558	0.508762	376	Not Signif.
ESM1	PGS_T2D_gw	-0.0701053	34.515	975	Signif. w/ adj.
ESPL1	PGS_T2D_gw	-0.0101353	1.0832	481	Not Signif.
ESR1	PGS_T2D_gw	-0.0157323	2.13716	636	Not Signif.
ESYT2	PGS_T2D_gw	0.0156703	2.28621	649	Not Signif.
EVI2B	PGS_T2D_gw	-0.00235561	0.160748	83	Not Signif.
EVI5	PGS_T2D_gw	0.000223503	0.0136341	70	Not Signif.
EVPL	PGS_T2D_gw	-0.00453197	0.366215	249	Not Signif.
EXOSC10	PGS_T2D_gw	-0.00085782	0.0532718	69	Not Signif.
EXTL1	PGS_T2D_gw	-0.0117613	1.45835	634	Not Signif.
EZR	PGS_T2D_gw	0.0450955	14.9082	899	Signif. w/ adj.
F10	PGS_T2D_gw	0.0371954	10.6269	871	Signif. w/ adj.
F11	PGS_T2D_gw	0.0206347	3.74284	729	Not Signif.
F11R	PGS_T2D_gw	0.0171861	2.5297	654	Not Signif.
F12	PGS_T2D_gw	0.0184662	2.9113	682	Not Signif.
F13B	PGS_T2D_gw	-0.00443556	0.390581	380	Not Signif.
F2	PGS_T2D_gw	0.0006303	0.0410471	87	Not Signif.
F2R	PGS_T2D_gw	-0.00163652	0.109411	84	Not Signif.
F3	PGS_T2D_gw	-0.0166865	2.84538	714	Not Signif.
F7	PGS_T2D_gw	0.0497591	18.5313	923	Signif. w/ adj.
F9	PGS_T2D_gw	0.0713495	37.0971	974	Signif. w/ adj.
FABP1	PGS_T2D_gw	0.0718488	37.7649	973	Signif. w/ adj.
FABP2	PGS_T2D_gw	0.00954918	1.0294	498	Not Signif.
FABP3	PGS_T2D_gw	0.0492462	21.8288	924	Signif. w/ adj.
FABP4	PGS_T2D_gw	0.0674408	38.5896	969	Signif. w/ adj.
FABP5	PGS_T2D_gw	0.0248657	4.83897	753	Not Signif.
FABP6	PGS_T2D_gw	-0.000789511	0.0505822	159	Not Signif.
FABP9	PGS_T2D_gw	-0.0151515	2.24131	637	Not Signif.
FADD	PGS_T2D_gw	-0.00382608	0.294518	296	Not Signif.
FAM13A	PGS_T2D_gw	0.00540006	0.475979	334	Not Signif.
FAM171A2	PGS_T2D_gw	-0.00171485	0.113985	125	Not Signif.
FAM171B	PGS_T2D_gw	-0.0094695	1.00797	477	Not Signif.
FAM172A	PGS_T2D_gw	-0.00880552	0.892939	503	Not Signif.
FAM20A	PGS_T2D_gw	0.0704942	36.7365	973	Signif. w/ adj.
FAM3B	PGS_T2D_gw	-0.00212024	0.158883	9	Not Signif.
FAM3C	PGS_T2D_gw	0.0164148	2.6777	656	Not Signif.
FAM3D	PGS_T2D_gw	0.0120392	1.73605	769	Not Signif.
FAP	PGS_T2D_gw	0.0265342	5.85288	807	Signif. w/ adj.
FARSA	PGS_T2D_gw	0.0121853	1.4314	559	Not Signif.
FAS	PGS_T2D_gw	0.0582313	28.0092	951	Signif. w/ adj.
FASLG	PGS_T2D_gw	-0.044825	15.9872	919	Signif. w/ adj.
FBLN2	PGS_T2D_gw	-0.0119639	1.64476	570	Not Signif.
FBN2	PGS_T2D_gw	0.0144967	1.92503	616	Not Signif.
FBP1	PGS_T2D_gw	0.0537643	21.759	939	Signif. w/ adj.
FCAMR	PGS_T2D_gw	0.0905478	58.8708	991	Signif. w/ adj.
FCAR	PGS_T2D_gw	0.0280611	6.02745	803	Signif. w/ adj.
FCER1A	PGS_T2D_gw	-0.00379469	0.295093	243	Not Signif.
FCER2	PGS_T2D_gw	0.00660962	0.605876	457	Not Signif.
FCGR2A	PGS_T2D_gw	0.013109	1.82477	648	Not Signif.
FCGR2B	PGS_T2D_gw	0.0137993	1.89728	638	Not Signif.
FCGR3B	PGS_T2D_gw	-0.00311222	0.259592	106	Not Signif.
FCN1	PGS_T2D_gw	0.0253338	5.13091	789	Signif. w/ adj.
FCN2	PGS_T2D_gw	0.027908	6.02286	793	Signif. w/ adj.
FCRL1	PGS_T2D_gw	0.0165545	2.46196	658	Not Signif.
FCRL2	PGS_T2D_gw	0.0107482	1.22093	605	Not Signif.
FCRL3	PGS_T2D_gw	0.014053	1.99914	624	Not Signif.
FCRL5	PGS_T2D_gw	0.0331239	8.88261	845	Signif. w/ adj.
FCRL6	PGS_T2D_gw	0.00962793	1.03123	544	Not Signif.
FCRLB	PGS_T2D_gw	0.0168538	2.48221	649	Not Signif.
FDX1	PGS_T2D_gw	0.0301098	6.66752	803	Not Signif.
FDX2	PGS_T2D_gw	0.00939983	0.973107	460	Not Signif.
FEN1	PGS_T2D_gw	0.0263276	5.40764	768	Not Signif.
FES	PGS_T2D_gw	-0.00743042	0.698066	419	Not Signif.
FETUB	PGS_T2D_gw	0.0535672	21.4651	937	Signif. w/ adj.
FGA	PGS_T2D_gw	0.0239094	4.85173	746	Not Signif.
FGD3	PGS_T2D_gw	0.00101521	0.0663783	44	Not Signif.
FGF12	PGS_T2D_gw	-0.0163905	2.31858	633	Not Signif.
FGF16	PGS_T2D_gw	-0.00398966	0.307762	242	Not Signif.
FGF19	PGS_T2D_gw	-0.0324468	7.72354	836	Signif. w/ adj.
FGF2	PGS_T2D_gw	0.00234407	0.192925	225	Not Signif.
FGF20	PGS_T2D_gw	-0.0101784	1.08689	488	Not Signif.
FGF21	PGS_T2D_gw	0.0856812	50.9516	985	Signif. w/ adj.
FGF23	PGS_T2D_gw	0.0415125	13.188	895	Signif. w/ adj.
FGF3	PGS_T2D_gw	0.00247818	0.175989	102	Not Signif.
FGF5	PGS_T2D_gw	-0.00729338	0.777776	477	Not Signif.
FGF6	PGS_T2D_gw	-0.0119396	1.39988	547	Not Signif.
FGF7	PGS_T2D_gw	-0.00460716	0.362375	239	Not Signif.
FGF9	PGS_T2D_gw	0.00185956	0.125507	102	Not Signif.
FGFBP1	PGS_T2D_gw	-0.0616118	28.9651	959	Signif. w/ adj.
FGFBP2	PGS_T2D_gw	0.00205613	0.157289	230	Not Signif.
FGFBP3	PGS_T2D_gw	-0.0223216	4.41818	793	Signif. w/ adj.
FGFR2	PGS_T2D_gw	0.0592697	28.7128	953	Signif. w/ adj.
FGFR4	PGS_T2D_gw	-0.0189995	3.07145	718	Not Signif.
FGL1	PGS_T2D_gw	-0.0159034	2.57477	698	Not Signif.
FGR	PGS_T2D_gw	0.0264666	5.56175	772	Not Signif.
FH	PGS_T2D_gw	-0.00758241	0.708447	424	Not Signif.
FHIP2A	PGS_T2D_gw	0.0125558	1.50148	541	Not Signif.
FHIT	PGS_T2D_gw	-3.24396e-05	0.00195433	18	Not Signif.
FIS1	PGS_T2D_gw	-9.34896e-05	0.0056845	37	Not Signif.
FKBP14	PGS_T2D_gw	0.00197592	0.137575	131	Not Signif.
FKBP1B	PGS_T2D_gw	0.00158861	0.109022	52	Not Signif.
FKBP4	PGS_T2D_gw	0.0163237	2.30829	635	Not Signif.
FKBP5	PGS_T2D_gw	0.000332925	0.0203719	50	Not Signif.
FKBP7	PGS_T2D_gw	0.00118196	0.0747798	51	Not Signif.
FKBPL	PGS_T2D_gw	0.00632942	0.572577	346	Not Signif.
FLI1	PGS_T2D_gw	0.00944398	0.969588	465	Not Signif.
FLRT2	PGS_T2D_gw	0.0118865	1.4444	617	Not Signif.
FLT1	PGS_T2D_gw	-0.00606637	0.549666	456	Not Signif.
FLT3	PGS_T2D_gw	-0.0130767	1.62488	598	Not Signif.
FLT3LG	PGS_T2D_gw	0.0185503	3.1511	708	Not Signif.
FLT4	PGS_T2D_gw	0.0236548	4.50655	756	Not Signif.
FMNL1	PGS_T2D_gw	0.0302507	6.71833	800	Signif. w/ adj.
FMR1	PGS_T2D_gw	-0.00429495	0.34448	272	Not Signif.
FN1	PGS_T2D_gw	0.0252205	5.1751	763	Not Signif.
FNDC1	PGS_T2D_gw	0.0130685	1.71938	580	Not Signif.
FNTA	PGS_T2D_gw	0.0151221	2.07281	601	Not Signif.
FOLH1	PGS_T2D_gw	-0.00016957	0.0101881	108	Not Signif.
FOLR1	PGS_T2D_gw	-0.024896	5.53507	771	Not Signif.
FOLR2	PGS_T2D_gw	0.0109043	1.32814	680	Not Signif.
FOLR3	PGS_T2D_gw	0.00564164	0.476081	524	Not Signif.
FOS	PGS_T2D_gw	0.00352744	0.266839	236	Not Signif.
FOSB	PGS_T2D_gw	0.00309928	0.223199	162	Not Signif.
FOXJ3	PGS_T2D_gw	0.00356875	0.270153	216	Not Signif.
FOXO1	PGS_T2D_gw	-0.00292487	0.21404	252	Not Signif.
FOXO3	PGS_T2D_gw	-0.00313776	0.229767	219	Not Signif.
FRMD4B	PGS_T2D_gw	-0.00823164	0.840817	473	Not Signif.
FRMD7	PGS_T2D_gw	-0.0062534	0.552263	342	Not Signif.
FRZB	PGS_T2D_gw	0.0012578	0.0898306	313	Not Signif.
FSHB	PGS_T2D_gw	-0.00378843	0.472887	212	Not Signif.
FST	PGS_T2D_gw	-0.000767557	0.0498943	58	Not Signif.
FSTL1	PGS_T2D_gw	0.00240654	0.171294	73	Not Signif.
FSTL3	PGS_T2D_gw	0.0363326	11.2435	874	Signif. w/ adj.
FTCD	PGS_T2D_gw	0.0989584	67.8449	994	Signif. w/ adj.
FUCA1	PGS_T2D_gw	0.0134275	1.70986	587	Not Signif.
FUOM	PGS_T2D_gw	0.0871805	53.2253	987	Signif. w/ adj.
FURIN	PGS_T2D_gw	0.0885122	54.6007	987	Signif. w/ adj.
FUS	PGS_T2D_gw	0.0205304	3.42429	698	Not Signif.
FUT1	PGS_T2D_gw	-0.00805927	0.799864	101	Not Signif.
FUT3_FUT5	PGS_T2D_gw	-0.000945634	0.0653706	101	Not Signif.
FUT8	PGS_T2D_gw	-0.00579918	0.495414	383	Not Signif.
FXN	PGS_T2D_gw	0.000155362	0.00948638	9	Not Signif.
FXYD5	PGS_T2D_gw	-0.000276005	0.0171856	30	Not Signif.
FYB1	PGS_T2D_gw	0.00747482	0.713201	403	Not Signif.
FZD10	PGS_T2D_gw	0.00147593	0.0957459	107	Not Signif.
FZD8	PGS_T2D_gw	0.00539212	0.451333	319	Not Signif.
GABARAP	PGS_T2D_gw	0.000187702	0.0115878	66	Not Signif.
GABARAPL1	PGS_T2D_gw	-0.00626741	0.550392	328	Not Signif.
GABRA4	PGS_T2D_gw	-0.0179143	2.65243	665	Not Signif.
GAD1	PGS_T2D_gw	-0.00309322	0.225117	178	Not Signif.
GAD2	PGS_T2D_gw	-0.00943342	0.971581	453	Not Signif.
GADD45B	PGS_T2D_gw	-0.00206066	0.140886	75	Not Signif.
GADD45GIP1	PGS_T2D_gw	0.0109996	1.23747	530	Not Signif.
GAGE2A	PGS_T2D_gw	-0.0148819	1.95618	606	Not Signif.
GAL	PGS_T2D_gw	-0.033957	9.07903	839	Signif. w/ adj.
GALNT10	PGS_T2D_gw	0.0428207	14.0187	906	Signif. w/ adj.
GALNT2	PGS_T2D_gw	0.011518	1.43189	588	Not Signif.
GALNT3	PGS_T2D_gw	0.00919303	0.967435	618	Not Signif.
GALNT5	PGS_T2D_gw	-0.00703211	0.698712	485	Not Signif.
GALNT7	PGS_T2D_gw	0.0121132	1.4729	565	Not Signif.
GAMT	PGS_T2D_gw	-0.0112421	1.25997	535	Not Signif.
GAPDH	PGS_T2D_gw	0.0245224	4.65758	749	Not Signif.
GART	PGS_T2D_gw	0.00366245	0.283766	215	Not Signif.
GAS2	PGS_T2D_gw	0.0427425	12.753	890	Signif. w/ adj.
GAS6	PGS_T2D_gw	0.0186151	3.02429	727	Not Signif.
GASK1A	PGS_T2D_gw	0.0421394	13.2054	892	Signif. w/ adj.
GAST	PGS_T2D_gw	0.0119357	1.52495	557	Not Signif.
GATA3	PGS_T2D_gw	-0.0072714	0.675622	392	Not Signif.
GATD3	PGS_T2D_gw	0.00142382	0.0934892	98	Not Signif.
GBA	PGS_T2D_gw	0.01377	1.75444	581	Not Signif.
GBP1	PGS_T2D_gw	0.0313463	7.31096	815	Signif. w/ adj.
GBP2	PGS_T2D_gw	-0.00535049	0.445177	324	Not Signif.
GBP4	PGS_T2D_gw	-0.00552141	0.457881	333	Not Signif.
GBP6	PGS_T2D_gw	-0.00837304	0.808218	426	Not Signif.
GC	PGS_T2D_gw	-0.0154063	2.12758	645	Not Signif.
GCC1	PGS_T2D_gw	0.00969019	1.05967	487	Not Signif.
GCG	PGS_T2D_gw	0.0418098	12.6093	888	Signif. w/ adj.
GCHFR	PGS_T2D_gw	0.0436176	14.3821	896	Signif. w/ adj.
GCLM	PGS_T2D_gw	0.000326286	0.0202253	1	Not Signif.
GCNT1	PGS_T2D_gw	0.0198042	3.3764	719	Not Signif.
GDF15	PGS_T2D_gw	0.0633987	42.398	966	Signif. w/ adj.
GDF2	PGS_T2D_gw	-0.0185714	3.2514	688	Not Signif.
GDNF	PGS_T2D_gw	0.0369153	10.5055	864	Signif. w/ adj.
GET3	PGS_T2D_gw	0.0038193	0.29947	228	Not Signif.
GFAP	PGS_T2D_gw	-0.0118461	1.70934	593	Not Signif.
GFER	PGS_T2D_gw	0.0230908	4.24309	729	Not Signif.
GFOD2	PGS_T2D_gw	0.00801375	0.758615	437	Not Signif.
GFRA1	PGS_T2D_gw	0.0437416	16.0953	901	Signif. w/ adj.
GFRA2	PGS_T2D_gw	0.00121748	0.0812139	152	Not Signif.
GFRA3	PGS_T2D_gw	-0.0226244	4.27495	732	Not Signif.
GFRAL	PGS_T2D_gw	-0.0239778	4.69034	774	Not Signif.
GGA1	PGS_T2D_gw	-0.00481575	0.385386	282	Not Signif.
GGACT	PGS_T2D_gw	0.00137293	0.0913883	82	Not Signif.
GGCT	PGS_T2D_gw	0.00404571	0.324942	245	Not Signif.
GGH	PGS_T2D_gw	0.0619484	26.2706	957	Signif. w/ adj.
GGT1	PGS_T2D_gw	0.078408	48.3344	980	Signif. w/ adj.
GGT5	PGS_T2D_gw	0.0179792	2.95482	673	Not Signif.
GH1	PGS_T2D_gw	-0.0339651	9.22147	832	Signif. w/ adj.
GH2	PGS_T2D_gw	-0.0095332	0.978802	458	Not Signif.
GHR	PGS_T2D_gw	0.0991564	65.9959	995	Signif. w/ adj.
GHRHR	PGS_T2D_gw	0.00203621	0.136988	139	Not Signif.
GHRL	PGS_T2D_gw	-0.0530761	21.5899	937	Signif. w/ adj.
GID8	PGS_T2D_gw	0.00137631	0.0907533	48	Not Signif.
GIGYF2	PGS_T2D_gw	0.00758368	0.744755	510	Not Signif.
GIMAP7	PGS_T2D_gw	-0.0154712	2.49376	655	Not Signif.
GIMAP8	PGS_T2D_gw	0.0221996	3.9151	733	Not Signif.
GIP	PGS_T2D_gw	-0.000256168	0.0164412	170	Not Signif.
GIPC2	PGS_T2D_gw	0.0244757	5.26711	754	Not Signif.
GIPC3	PGS_T2D_gw	-0.00448065	0.364806	326	Not Signif.
GIPR	PGS_T2D_gw	-0.0138747	1.75769	585	Not Signif.
GIT1	PGS_T2D_gw	0.000620539	0.0395702	56	Not Signif.
GJA8	PGS_T2D_gw	-0.00682246	0.609044	351	Not Signif.
GKN1	PGS_T2D_gw	0.000787081	0.0496435	18	Not Signif.
GLA	PGS_T2D_gw	0.0738697	38.7548	976	Signif. w/ adj.
GLB1	PGS_T2D_gw	0.0425916	13.7896	898	Signif. w/ adj.
GLI2	PGS_T2D_gw	-0.0134657	1.66285	573	Not Signif.
GLO1	PGS_T2D_gw	0.0147455	2.04913	634	Not Signif.
GLOD4	PGS_T2D_gw	0.00532375	0.45629	298	Not Signif.
GLP1R	PGS_T2D_gw	-0.0169018	2.41077	648	Not Signif.
GLRX	PGS_T2D_gw	0.0143765	2.16204	654	Not Signif.
GLRX5	PGS_T2D_gw	0.00071048	0.0446317	51	Not Signif.
GLT8D2	PGS_T2D_gw	-0.00551856	0.468418	326	Not Signif.
GLYR1	PGS_T2D_gw	0.0142406	1.83434	594	Not Signif.
GM2A	PGS_T2D_gw	0.013214	1.84909	612	Not Signif.
GMFG	PGS_T2D_gw	0.00342546	0.262535	208	Not Signif.
GMPR	PGS_T2D_gw	0.00051591	0.033771	89	Not Signif.
GMPR2	PGS_T2D_gw	0.00943021	1.00433	480	Not Signif.
GNAS	PGS_T2D_gw	0.00129996	0.0838598	284	Not Signif.
GNE	PGS_T2D_gw	0.00202184	0.139113	105	Not Signif.
GNGT1	PGS_T2D_gw	-0.0106519	1.17553	514	Not Signif.
GNLY	PGS_T2D_gw	0.00799767	0.795949	544	Not Signif.
GNPDA1	PGS_T2D_gw	0.00660885	0.609799	372	Not Signif.
GNPDA2	PGS_T2D_gw	-0.00261371	0.189352	184	Not Signif.
GOLGA3	PGS_T2D_gw	0.0101114	1.13517	518	Not Signif.
GOLM2	PGS_T2D_gw	0.0613207	27.4586	966	Signif. w/ adj.
GOPC	PGS_T2D_gw	0.000974222	0.0630651	70	Not Signif.
GORASP2	PGS_T2D_gw	-8.34235e-05	0.00509462	82	Not Signif.
GOT1	PGS_T2D_gw	0.0147408	2.12656	628	Not Signif.
GP1BA	PGS_T2D_gw	-0.0268187	5.47644	790	Not Signif.
GP1BB	PGS_T2D_gw	-0.003879	0.296812	312	Not Signif.
GP2	PGS_T2D_gw	-0.0126001	1.56407	586	Not Signif.
GP5	PGS_T2D_gw	0.00186218	0.126746	12	Not Signif.
GP6	PGS_T2D_gw	-0.00499923	0.409409	351	Not Signif.
GPA33	PGS_T2D_gw	0.00354065	0.265655	106	Not Signif.
GPC1	PGS_T2D_gw	-0.00625742	0.579402	235	Not Signif.
GPC5	PGS_T2D_gw	-0.0194756	3.13804	721	Not Signif.
GPD1	PGS_T2D_gw	0.0810684	46.2013	982	Signif. w/ adj.
GPHA2	PGS_T2D_gw	-0.0424725	13.8661	895	Signif. w/ adj.
GPI	PGS_T2D_gw	0.0178866	2.78371	663	Not Signif.
GPIHBP1	PGS_T2D_gw	-0.0144936	2.06531	612	Not Signif.
GPKOW	PGS_T2D_gw	0.0417123	12.2464	880	Signif. w/ adj.
GPNMB	PGS_T2D_gw	0.017139	2.56331	684	Not Signif.
GPR101	PGS_T2D_gw	-0.00302089	0.215752	183	Not Signif.
GPR158	PGS_T2D_gw	-0.0327752	8.55609	834	Signif. w/ adj.
GPR15L	PGS_T2D_gw	0.0196206	3.56949	690	Not Signif.
GPR37	PGS_T2D_gw	0.0341178	9.10989	849	Signif. w/ adj.
GPRC5C	PGS_T2D_gw	0.0392724	11.0592	873	Signif. w/ adj.
GRAP2	PGS_T2D_gw	-0.000466156	0.0288971	115	Not Signif.
GRHPR	PGS_T2D_gw	0.0195458	3.2713	688	Not Signif.
GRIK2	PGS_T2D_gw	-0.00100269	0.063937	12	Not Signif.
GRIN2B	PGS_T2D_gw	0.000350869	0.0213088	57	Not Signif.
GRK5	PGS_T2D_gw	0.000739909	0.0462572	13	Not Signif.
GRN	PGS_T2D_gw	0.0175062	2.70754	703	Not Signif.
GRP	PGS_T2D_gw	-0.0182721	3.03646	741	Not Signif.
GRPEL1	PGS_T2D_gw	0.0360248	9.55674	852	Signif. w/ adj.
GRSF1	PGS_T2D_gw	-0.00227671	0.156427	158	Not Signif.
GSAP	PGS_T2D_gw	-0.00707651	0.650288	393	Not Signif.
GSN	PGS_T2D_gw	-0.0474068	16.6237	910	Signif. w/ adj.
GSR	PGS_T2D_gw	0.0146211	2.08602	610	Not Signif.
GSTA1	PGS_T2D_gw	0.107594	79.0174	997	Signif. w/ adj.
GSTA3	PGS_T2D_gw	0.0922075	56.55	991	Signif. w/ adj.
GSTM4	PGS_T2D_gw	0.00580866	0.491329	329	Not Signif.
GSTP1	PGS_T2D_gw	-0.0192689	3.15476	713	Not Signif.
GSTT2B	PGS_T2D_gw	-0.00258582	0.209496	2	Not Signif.
GTF2IRD1	PGS_T2D_gw	-0.0100245	1.07693	505	Not Signif.
GTPBP2	PGS_T2D_gw	-0.000759976	0.0481539	137	Not Signif.
GUCA2A	PGS_T2D_gw	-0.0214326	4.06146	727	Not Signif.
GUCY2C	PGS_T2D_gw	-0.0050235	0.416128	294	Not Signif.
GUK1	PGS_T2D_gw	-0.0058481	0.500013	331	Not Signif.
GUSB	PGS_T2D_gw	0.0938004	65.3372	993	Signif. w/ adj.
GYS1	PGS_T2D_gw	-0.0157593	2.23135	784	Not Signif.
GZMA	PGS_T2D_gw	0.0299523	6.8279	882	Signif. w/ adj.
GZMB	PGS_T2D_gw	0.01062	1.23441	608	Not Signif.
GZMH	PGS_T2D_gw	0.0232581	4.41948	773	Not Signif.
H2AP	PGS_T2D_gw	-0.00578206	0.491455	310	Not Signif.
HADH	PGS_T2D_gw	-0.000754807	0.0469406	26	Not Signif.
HAGH	PGS_T2D_gw	0.0157128	2.47655	633	Not Signif.
HAO1	PGS_T2D_gw	0.0665718	32.3215	966	Signif. w/ adj.
HARS1	PGS_T2D_gw	0.00215139	0.150666	125	Not Signif.
HAVCR1	PGS_T2D_gw	0.0546057	26.3929	942	Signif. w/ adj.
HAVCR2	PGS_T2D_gw	0.0259117	5.70207	791	Signif. w/ adj.
HBEGF	PGS_T2D_gw	0.00587462	0.512548	443	Not Signif.
HBQ1	PGS_T2D_gw	-0.00165228	0.118022	224	Not Signif.
HBZ	PGS_T2D_gw	0.00437689	0.378302	512	Not Signif.
HCG22	PGS_T2D_gw	-0.0162807	2.34056	675	Not Signif.
HCLS1	PGS_T2D_gw	0.00719819	0.686614	387	Not Signif.
HDAC8	PGS_T2D_gw	-0.0105564	1.14514	534	Not Signif.
HDAC9	PGS_T2D_gw	-0.00466161	0.368036	274	Not Signif.
HDDC2	PGS_T2D_gw	-0.00837625	0.975648	458	Not Signif.
HDGF	PGS_T2D_gw	0.00434001	0.342483	249	Not Signif.
HDGFL2	PGS_T2D_gw	0.0268449	5.58436	775	Not Signif.
HEBP1	PGS_T2D_gw	-0.00329581	0.244288	161	Not Signif.
HEG1	PGS_T2D_gw	0.0554953	23.5067	947	Signif. w/ adj.
HEPACAM2	PGS_T2D_gw	-0.019001	3.21818	762	Not Signif.
HEPH	PGS_T2D_gw	0.0575093	24.7704	953	Signif. w/ adj.
HEXIM1	PGS_T2D_gw	0.0115938	1.39775	538	Not Signif.
HGF	PGS_T2D_gw	0.0858628	54.2569	986	Signif. w/ adj.
HGFAC	PGS_T2D_gw	-0.00878941	0.913606	566	Not Signif.
HGS	PGS_T2D_gw	0.00212237	0.146014	123	Not Signif.
HHEX	PGS_T2D_gw	0.0352388	9.21379	847	Signif. w/ adj.
HIF1A	PGS_T2D_gw	0.000891936	0.0560547	48	Not Signif.
HIP1	PGS_T2D_gw	-0.0057373	0.482207	344	Not Signif.
HIP1R	PGS_T2D_gw	0.0459152	16.1231	901	Signif. w/ adj.
HJV	PGS_T2D_gw	0.0641014	28.4374	960	Signif. w/ adj.
HK2	PGS_T2D_gw	-0.00842919	0.834219	439	Not Signif.
HLA-A	PGS_T2D_gw	-0.0133041	2.31382	742	Not Signif.
HLA-DRA	PGS_T2D_gw	-0.00518051	0.483761	802	Signif. w/o adj.
HLA-E	PGS_T2D_gw	0.00751389	0.782364	616	Not Signif.
HMBS	PGS_T2D_gw	0.0164753	2.61542	653	Not Signif.
HMCN2	PGS_T2D_gw	0.0221605	4.08038	745	Not Signif.
HMGCL	PGS_T2D_gw	0.00320437	0.235688	132	Not Signif.
HMGCS1	PGS_T2D_gw	-0.00892008	0.884946	467	Not Signif.
HMMR	PGS_T2D_gw	0.00760385	0.709994	387	Not Signif.
HMOX1	PGS_T2D_gw	-0.0118677	1.44899	617	Not Signif.
HMOX2	PGS_T2D_gw	0.0158429	2.22034	638	Not Signif.
HNF1A	PGS_T2D_gw	-0.00561829	0.472589	303	Not Signif.
HNMT	PGS_T2D_gw	0.0479672	17.0734	912	Signif. w/ adj.
HNRNPK	PGS_T2D_gw	0.00755079	0.739368	402	Not Signif.
HNRNPUL1	PGS_T2D_gw	0.0273902	6.06949	781	Signif. w/ adj.
HPCAL1	PGS_T2D_gw	-0.00423662	0.336971	297	Not Signif.
HPGDS	PGS_T2D_gw	-0.0027956	0.202046	92	Not Signif.
HPSE	PGS_T2D_gw	0.00944618	0.996192	490	Not Signif.
HRAS	PGS_T2D_gw	-0.00684893	0.616339	374	Not Signif.
HRC	PGS_T2D_gw	-0.0431038	13.2547	901	Signif. w/ adj.
HRG	PGS_T2D_gw	0.0245538	5.46045	787	Not Signif.
HS1BP3	PGS_T2D_gw	0.00130451	0.085479	80	Not Signif.
HS3ST3B1	PGS_T2D_gw	0.0161446	2.36935	660	Not Signif.
HS6ST1	PGS_T2D_gw	0.0129361	1.6801	632	Not Signif.
HS6ST2	PGS_T2D_gw	-0.00693624	0.704232	297	Not Signif.
HSBP1	PGS_T2D_gw	0.00147314	0.0989729	21	Not Signif.
HSD11B1	PGS_T2D_gw	-0.0962981	62.516	995	Signif. w/ adj.
HSD17B14	PGS_T2D_gw	0.0182805	2.95191	723	Not Signif.
HSD17B3	PGS_T2D_gw	0.00515902	0.423128	244	Not Signif.
HSDL2	PGS_T2D_gw	0.00527597	0.44657	302	Not Signif.
HSP90B1	PGS_T2D_gw	-0.00458377	0.359748	260	Not Signif.
HSPA1A	PGS_T2D_gw	0.0180098	2.7577	678	Not Signif.
HSPA2	PGS_T2D_gw	0.00632626	0.595213	364	Not Signif.
HSPB1	PGS_T2D_gw	0.00986	1.07021	486	Not Signif.
HSPB6	PGS_T2D_gw	0.0399046	15.6415	885	Signif. w/ adj.
HSPG2	PGS_T2D_gw	0.0189709	3.39196	707	Not Signif.
HTR1A	PGS_T2D_gw	0.00205415	0.138741	167	Not Signif.
HTR1B	PGS_T2D_gw	-0.0116077	1.30664	536	Not Signif.
HTRA2	PGS_T2D_gw	0.0014159	0.0946128	4	Not Signif.
HYAL1	PGS_T2D_gw	0.0161334	2.43116	669	Not Signif.
HYOU1	PGS_T2D_gw	-0.00863495	0.940929	415	Not Signif.
ICA1	PGS_T2D_gw	-0.00130392	0.0871081	192	Not Signif.
ICAM1	PGS_T2D_gw	0.0469969	16.8041	922	Signif. w/ adj.
ICAM2	PGS_T2D_gw	-0.00154902	0.119438	600	Not Signif.
ICAM3	PGS_T2D_gw	0.00455043	0.376001	430	Not Signif.
ICAM4	PGS_T2D_gw	-0.037159	9.72569	871	Signif. w/ adj.
ICAM5	PGS_T2D_gw	-0.00371361	0.304336	499	Not Signif.
ICOSLG	PGS_T2D_gw	-0.0296556	6.91071	812	Not Signif.
ID4	PGS_T2D_gw	-0.00937843	1.02027	477	Not Signif.
IDI2	PGS_T2D_gw	0.0126011	1.55813	572	Not Signif.
IDO1	PGS_T2D_gw	0.0376823	10.5336	867	Signif. w/ adj.
IDO1	PGS_T2D_gw	0.0314986	7.55401	821	Signif. w/ adj.
IDO1	PGS_T2D_gw	0.030936	7.5229	832	Signif. w/ adj.
IDO1	PGS_T2D_gw	0.0339123	8.81537	840	Signif. w/ adj.
IDS	PGS_T2D_gw	-0.0233199	4.34289	752	Not Signif.
IDUA	PGS_T2D_gw	0.0566716	23.1227	948	Signif. w/ adj.
IFI30	PGS_T2D_gw	0.0493376	18.3852	917	Signif. w/ adj.
IFIT1	PGS_T2D_gw	-0.00239206	0.168171	165	Not Signif.
IFIT3	PGS_T2D_gw	-0.00132439	0.0882748	179	Not Signif.
IFNAR1	PGS_T2D_gw	0.00324716	0.246622	251	Not Signif.
IFNG	PGS_T2D_gw	0.0120618	1.42788	584	Not Signif.
IFNGR1	PGS_T2D_gw	-0.013784	1.92023	621	Not Signif.
IFNGR2	PGS_T2D_gw	0.0560798	21.4757	944	Signif. w/ adj.
IFNL1	PGS_T2D_gw	-0.000570612	0.0354532	41	Not Signif.
IFNL2	PGS_T2D_gw	0.0011879	0.0756229	56	Not Signif.
IFNLR1	PGS_T2D_gw	0.0443486	14.0144	893	Signif. w/ adj.
IFNW1	PGS_T2D_gw	-0.0109071	1.19728	513	Not Signif.
IFT20	PGS_T2D_gw	-0.00210343	0.143884	174	Not Signif.
IGBP1	PGS_T2D_gw	0.011846	1.46121	543	Not Signif.
IGDCC3	PGS_T2D_gw	0.000996329	0.0631355	81	Not Signif.
IGDCC4	PGS_T2D_gw	-0.0199034	3.87029	721	Not Signif.
IGF1R	PGS_T2D_gw	-0.00188823	0.135936	266	Not Signif.
IGF2BP3	PGS_T2D_gw	0.00120427	0.0771299	16	Not Signif.
IGF2R	PGS_T2D_gw	0.0518537	19.2995	939	Signif. w/ adj.
IGFBP1	PGS_T2D_gw	-0.102704	75.0556	996	Signif. w/ adj.
IGFBP2	PGS_T2D_gw	-0.117399	102.039	999	Signif. w/ adj.
IGFBP3	PGS_T2D_gw	0.0333392	9.07184	851	Signif. w/ adj.
IGFBP4	PGS_T2D_gw	0.0356439	11.1182	857	Signif. w/ adj.
IGFBP6	PGS_T2D_gw	0.000863987	0.0666101	157	Not Signif.
IGFBP7	PGS_T2D_gw	0.0170915	2.91348	665	Not Signif.
IGFBPL1	PGS_T2D_gw	0.0262321	5.99727	782	Signif. w/ adj.
IGFL4	PGS_T2D_gw	0.00208629	0.141085	129	Not Signif.
IGHMBP2	PGS_T2D_gw	-0.000272256	0.0164537	80	Not Signif.
IGLC2	PGS_T2D_gw	0.0243252	5.01496	770	Not Signif.
IGLON5	PGS_T2D_gw	-0.00533131	0.433723	280	Not Signif.
IGSF21	PGS_T2D_gw	0.0115453	1.3984	583	Not Signif.
IGSF3	PGS_T2D_gw	0.0916223	59.2318	992	Signif. w/ adj.
IGSF8	PGS_T2D_gw	0.0158856	2.32111	634	Not Signif.
IGSF9	PGS_T2D_gw	0.129112	116.4	1000	Signif. w/ adj.
IKBKG	PGS_T2D_gw	0.00421209	0.344954	163	Not Signif.
IKZF2	PGS_T2D_gw	-0.00167088	0.110125	143	Not Signif.
IL10	PGS_T2D_gw	0.0030147	0.216434	209	Not Signif.
IL10RA	PGS_T2D_gw	-0.00397482	0.303053	194	Not Signif.
IL10RB	PGS_T2D_gw	0.0441804	15.6799	903	Signif. w/ adj.
IL11	PGS_T2D_gw	-0.0122123	1.42827	554	Not Signif.
IL12A_IL12B	PGS_T2D_gw	0.0285314	6.31956	838	Signif. w/ adj.
IL12B	PGS_T2D_gw	0.0244864	4.90587	810	Signif. w/ adj.
IL12RB1	PGS_T2D_gw	0.0227533	4.1679	759	Not Signif.
IL12RB2	PGS_T2D_gw	-0.00617621	0.547035	463	Not Signif.
IL13	PGS_T2D_gw	-0.0103834	1.12685	505	Not Signif.
IL13RA1	PGS_T2D_gw	0.0462928	15.3872	902	Signif. w/ adj.
IL13RA2	PGS_T2D_gw	-0.0127782	1.56883	579	Not Signif.
IL15	PGS_T2D_gw	0.00177526	0.122041	83	Not Signif.
IL15RA	PGS_T2D_gw	0.00600718	0.544256	520	Not Signif.
IL16	PGS_T2D_gw	0.0484626	17.229	910	Signif. w/ adj.
IL17A	PGS_T2D_gw	0.008087	0.779935	432	Not Signif.
IL17C	PGS_T2D_gw	0.0244022	4.74293	755	Not Signif.
IL17D	PGS_T2D_gw	-0.0114525	1.612	568	Not Signif.
IL17F	PGS_T2D_gw	-8.38754e-05	0.00502244	26	Not Signif.
IL17RA	PGS_T2D_gw	-0.00283875	0.255974	258	Not Signif.
IL17RB	PGS_T2D_gw	-0.0728629	37.2029	977	Signif. w/ adj.
IL18	PGS_T2D_gw	0.0350003	9.38796	847	Signif. w/ adj.
IL18BP	PGS_T2D_gw	0.0159307	2.52842	657	Not Signif.
IL18R1	PGS_T2D_gw	0.0933152	60.0694	992	Signif. w/ adj.
IL18RAP	PGS_T2D_gw	-0.00220727	0.153178	211	Not Signif.
IL19	PGS_T2D_gw	0.00208222	0.146643	311	Not Signif.
IL1A	PGS_T2D_gw	-0.000735564	0.0455606	74	Not Signif.
IL1B	PGS_T2D_gw	0.00446044	0.357305	257	Not Signif.
IL1R1	PGS_T2D_gw	0.00896525	0.955027	538	Not Signif.
IL1R2	PGS_T2D_gw	0.0465256	16.124	913	Signif. w/ adj.
IL1RAP	PGS_T2D_gw	-0.0317197	7.83032	825	Signif. w/ adj.
IL1RL1	PGS_T2D_gw	0.0149987	2.86251	659	Not Signif.
IL1RL2	PGS_T2D_gw	0.00219316	0.1704	82	Not Signif.
IL1RN	PGS_T2D_gw	0.0891966	55.0593	989	Signif. w/ adj.
IL2	PGS_T2D_gw	-0.0054783	0.46514	338	Not Signif.
IL20	PGS_T2D_gw	0.00652944	0.575577	391	Not Signif.
IL20RA	PGS_T2D_gw	-0.0115243	1.31547	534	Not Signif.
IL20RB	PGS_T2D_gw	-0.00815281	0.799794	422	Not Signif.
IL21R	PGS_T2D_gw	0.00430333	0.331868	256	Not Signif.
IL22	PGS_T2D_gw	0.0132216	1.80047	593	Not Signif.
IL22RA1	PGS_T2D_gw	0.00627739	0.575976	402	Not Signif.
IL24	PGS_T2D_gw	-0.00786434	0.748343	433	Not Signif.
IL25	PGS_T2D_gw	-0.0027161	0.195129	167	Not Signif.
IL2RA	PGS_T2D_gw	0.0111937	1.33892	626	Not Signif.
IL2RB	PGS_T2D_gw	-0.00319995	0.235551	183	Not Signif.
IL2RG	PGS_T2D_gw	-0.0050646	0.420505	297	Not Signif.
IL3	PGS_T2D_gw	-0.00323731	0.239799	185	Not Signif.
IL31	PGS_T2D_gw	-0.00390766	0.296513	205	Not Signif.
IL31RA	PGS_T2D_gw	0.004535	0.413899	261	Not Signif.
IL32	PGS_T2D_gw	-0.0387596	11.6273	877	Signif. w/ adj.
IL33	PGS_T2D_gw	-0.00304501	0.224256	188	Not Signif.
IL34	PGS_T2D_gw	0.00132211	0.0901976	314	Not Signif.
IL36A	PGS_T2D_gw	-0.0121509	1.43174	552	Not Signif.
IL36G	PGS_T2D_gw	-0.00153282	0.102481	8	Not Signif.
IL3RA	PGS_T2D_gw	0.00215097	0.165658	391	Not Signif.
IL4	PGS_T2D_gw	0.00301791	0.22375	142	Not Signif.
IL4R	PGS_T2D_gw	-0.000357991	0.0230695	60	Not Signif.
IL5	PGS_T2D_gw	-0.00764316	0.706035	403	Not Signif.
IL5RA	PGS_T2D_gw	-0.00305456	0.229241	105	Not Signif.
IL6	PGS_T2D_gw	0.0538023	20.7104	943	Signif. w/ adj.
IL6	PGS_T2D_gw	0.056985	23.4092	950	Signif. w/ adj.
IL6	PGS_T2D_gw	0.0596824	25.8655	957	Signif. w/ adj.
IL6	PGS_T2D_gw	0.0603699	26.3805	959	Signif. w/ adj.
IL6R	PGS_T2D_gw	0.00637625	0.577106	429	Not Signif.
IL6ST	PGS_T2D_gw	0.00496346	0.429319	352	Not Signif.
IL7	PGS_T2D_gw	-0.000656382	0.0412043	24	Not Signif.
IL7R	PGS_T2D_gw	-0.03215	8.39237	879	Signif. w/ adj.
IL9	PGS_T2D_gw	-0.00477534	0.386618	263	Not Signif.
ILKAP	PGS_T2D_gw	-0.00149593	0.0983473	91	Not Signif.
IMMT	PGS_T2D_gw	0.0375749	11.0684	863	Signif. w/ adj.
IMPA1	PGS_T2D_gw	-0.0122203	1.46199	576	Not Signif.
IMPACT	PGS_T2D_gw	0.00785845	0.800964	416	Not Signif.
IMPG1	PGS_T2D_gw	0.000740741	0.0463027	111	Not Signif.
ING1	PGS_T2D_gw	0.0145488	1.9188	602	Not Signif.
INHBB	PGS_T2D_gw	0.0354393	10.7644	880	Signif. w/ adj.
INHBC	PGS_T2D_gw	0.0949316	61.5025	993	Signif. w/ adj.
INPP1	PGS_T2D_gw	-0.00166375	0.112903	131	Not Signif.
INPP5D	PGS_T2D_gw	0.0230645	4.46276	734	Not Signif.
INPP5J	PGS_T2D_gw	0.0147616	2.14421	620	Not Signif.
INPPL1	PGS_T2D_gw	0.00787962	0.794727	349	Not Signif.
INSL3	PGS_T2D_gw	-0.00574434	0.909483	332	Not Signif.
INSL4	PGS_T2D_gw	0.0124351	1.56601	575	Not Signif.
INSL5	PGS_T2D_gw	0.0418207	13.6352	887	Signif. w/ adj.
INSR	PGS_T2D_gw	-0.00661921	0.615898	389	Not Signif.
IPCEF1	PGS_T2D_gw	0.018954	2.99259	681	Not Signif.
IQGAP2	PGS_T2D_gw	0.0109776	1.28346	525	Not Signif.
IRAG2	PGS_T2D_gw	0.00441846	0.360236	248	Not Signif.
IRAK1	PGS_T2D_gw	0.00317008	0.238661	182	Not Signif.
IRAK4	PGS_T2D_gw	0.000860075	0.0553639	28	Not Signif.
ISLR2	PGS_T2D_gw	-0.00607317	0.578818	640	Not Signif.
ISM1	PGS_T2D_gw	0.0250588	5.09383	774	Not Signif.
ISM2	PGS_T2D_gw	-0.00451835	0.372835	240	Not Signif.
IST1	PGS_T2D_gw	0.00267454	0.193678	171	Not Signif.
ITGA11	PGS_T2D_gw	-0.0427206	13.6134	892	Not Signif.
ITGA2	PGS_T2D_gw	-0.0154828	2.28954	647	Not Signif.
ITGA5	PGS_T2D_gw	0.057529	24.3093	951	Signif. w/ adj.
ITGA6	PGS_T2D_gw	-0.0170023	2.48093	670	Not Signif.
ITGAL	PGS_T2D_gw	0.0280753	6.30086	802	Signif. w/ adj.
ITGAM	PGS_T2D_gw	0.0165957	2.53415	679	Not Signif.
ITGAV	PGS_T2D_gw	-0.0289564	7.28609	804	Signif. w/ adj.
ITGAX	PGS_T2D_gw	0.00619798	0.539672	358	Not Signif.
ITGB1	PGS_T2D_gw	-0.0193955	3.40623	699	Not Signif.
ITGB1BP1	PGS_T2D_gw	-0.00101966	0.0647734	96	Not Signif.
ITGB1BP2	PGS_T2D_gw	0.000620091	0.0385846	45	Not Signif.
ITGB2	PGS_T2D_gw	0.0380472	11.2816	878	Signif. w/ adj.
ITGB5	PGS_T2D_gw	-0.0163687	2.55533	662	Not Signif.
ITGB6	PGS_T2D_gw	0.000347084	0.0225448	95	Not Signif.
ITGB7	PGS_T2D_gw	0.0209197	3.54735	737	Not Signif.
ITGBL1	PGS_T2D_gw	0.0366665	11.286	870	Signif. w/ adj.
ITIH1	PGS_T2D_gw	0.00417487	0.334368	168	Not Signif.
ITIH3	PGS_T2D_gw	-0.0404428	13.5437	889	Signif. w/ adj.
ITIH4	PGS_T2D_gw	0.0026224	0.203221	292	Not Signif.
ITIH5	PGS_T2D_gw	-0.000240369	0.0147397	23	Not Signif.
ITM2A	PGS_T2D_gw	-0.00732575	0.720012	424	Not Signif.
ITPA	PGS_T2D_gw	-0.00563073	0.48517	369	Not Signif.
ITPR1	PGS_T2D_gw	0.00694748	0.629999	394	Not Signif.
ITPRIP	PGS_T2D_gw	-0.00940591	0.975997	478	Not Signif.
IVD	PGS_T2D_gw	0.00260317	0.182784	123	Not Signif.
IZUMO1	PGS_T2D_gw	-0.00648741	0.581233	346	Not Signif.
JAM2	PGS_T2D_gw	0.00178586	0.133125	104	Not Signif.
JAM3	PGS_T2D_gw	0.000544064	0.0343211	25	Not Signif.
JCHAIN	PGS_T2D_gw	-0.00421973	0.330601	348	Not Signif.
JMJD1C	PGS_T2D_gw	-0.0108127	1.17255	516	Not Signif.
JPT2	PGS_T2D_gw	-0.000198047	0.0121807	6	Not Signif.
JUN	PGS_T2D_gw	0.0155715	2.11031	627	Not Signif.
KAZALD1	PGS_T2D_gw	-0.00277129	0.23546	349	Not Signif.
KAZN	PGS_T2D_gw	0.00313729	0.240757	193	Not Signif.
KCNC4	PGS_T2D_gw	-0.0065959	0.578698	360	Not Signif.
KCNH2	PGS_T2D_gw	-0.00379833	0.291947	201	Not Signif.
KCNIP4	PGS_T2D_gw	-0.00781246	0.742339	398	Not Signif.
KCTD5	PGS_T2D_gw	0.0370498	10.1144	856	Signif. w/ adj.
KDM3A	PGS_T2D_gw	-0.0156854	2.13498	651	Not Signif.
KDR	PGS_T2D_gw	0.0249357	5.47888	797	Signif. w/ adj.
KEL	PGS_T2D_gw	0.010149	1.18355	563	Not Signif.
KHDC3L	PGS_T2D_gw	-0.00655137	0.580814	346	Not Signif.
KHK	PGS_T2D_gw	0.0641794	28.6926	961	Signif. w/ adj.
KIAA0319	PGS_T2D_gw	-0.0497132	18.6525	929	Signif. w/ adj.
KIAA1549	PGS_T2D_gw	0.00363277	0.273922	230	Not Signif.
KIAA1549L	PGS_T2D_gw	-0.0184744	2.8573	661	Not Signif.
KIAA2013	PGS_T2D_gw	0.00415147	0.323785	189	Not Signif.
KIF1C	PGS_T2D_gw	0.0119993	1.44977	548	Not Signif.
KIF20B	PGS_T2D_gw	-0.00614817	0.524672	353	Not Signif.
KIF22	PGS_T2D_gw	0.0131486	1.63424	571	Not Signif.
KIFBP	PGS_T2D_gw	0.00645829	0.583967	364	Not Signif.
KIR2DL2	PGS_T2D_gw	0.0135283	1.91292	806	Signif. w/o adj.
KIR2DL3	PGS_T2D_gw	-0.0176846	2.73029	801	Signif. w/o adj.
KIR2DS4	PGS_T2D_gw	-0.000843339	0.0811619	288	Not Signif.
KIR3DL1	PGS_T2D_gw	-0.00112546	0.077209	62	Not Signif.
KIR3DL2	PGS_T2D_gw	-0.00679566	0.60705	367	Not Signif.
KIRREL1	PGS_T2D_gw	0.00474551	0.377762	295	Not Signif.
KIRREL2	PGS_T2D_gw	-0.0402302	11.9508	886	Signif. w/ adj.
KIT	PGS_T2D_gw	-0.034543	9.26704	860	Signif. w/ adj.
KITLG	PGS_T2D_gw	-0.0491083	17.2375	928	Signif. w/ adj.
KLB	PGS_T2D_gw	-0.0467309	15.1937	904	Signif. w/ adj.
KLF4	PGS_T2D_gw	0.0194881	3.17303	687	Not Signif.
KLHL41	PGS_T2D_gw	0.00554599	0.496298	374	Not Signif.
KLK1	PGS_T2D_gw	-0.0265855	5.37122	782	Not Signif.
KLK10	PGS_T2D_gw	-0.0125372	1.54671	607	Not Signif.
KLK11	PGS_T2D_gw	-0.0174957	2.79859	668	Not Signif.
KLK12	PGS_T2D_gw	-0.00304394	0.220591	160	Not Signif.
KLK13	PGS_T2D_gw	0.00745598	0.732473	439	Not Signif.
KLK14	PGS_T2D_gw	-0.0345377	9.34222	852	Signif. w/ adj.
KLK15	PGS_T2D_gw	-0.0128506	1.5678	566	Not Signif.
KLK3	PGS_T2D_gw	-0.00363013	0.488148	230	Not Signif.
KLK4	PGS_T2D_gw	0.00236871	0.192409	218	Not Signif.
KLK6	PGS_T2D_gw	-0.0233037	4.59223	742	Not Signif.
KLK7	PGS_T2D_gw	-0.0110395	1.29302	558	Not Signif.
KLK8	PGS_T2D_gw	-0.00721383	0.709273	409	Not Signif.
KLKB1	PGS_T2D_gw	0.0301835	7.30605	820	Signif. w/ adj.
KLRB1	PGS_T2D_gw	0.044425	15.2683	915	Signif. w/ adj.
KLRC1	PGS_T2D_gw	-0.0105719	1.14408	493	Not Signif.
KLRD1	PGS_T2D_gw	0.012588	1.63474	577	Not Signif.
KLRF1	PGS_T2D_gw	0.0264702	5.86953	786	Signif. w/ adj.
KLRK1	PGS_T2D_gw	0.00219497	0.151814	360	Not Signif.
KRT14	PGS_T2D_gw	-0.0118722	1.35993	540	Not Signif.
KRT17	PGS_T2D_gw	0.00265628	0.188495	160	Not Signif.
KRT18	PGS_T2D_gw	0.0873455	56.4137	988	Signif. w/ adj.
KRT19	PGS_T2D_gw	0.0202455	3.57053	703	Not Signif.
KRT5	PGS_T2D_gw	-0.00247925	0.189289	221	Not Signif.
KRT6C	PGS_T2D_gw	-0.00223287	0.156533	117	Not Signif.
KRT8	PGS_T2D_gw	0.0471209	15.7265	903	Signif. w/ adj.
KYAT1	PGS_T2D_gw	0.00516239	0.434991	295	Not Signif.
KYNU	PGS_T2D_gw	0.0649914	30.7993	963	Signif. w/ adj.
L1CAM	PGS_T2D_gw	0.000274691	0.0177392	34	Not Signif.
L3HYPDH	PGS_T2D_gw	0.00571101	0.497134	330	Not Signif.
LACRT	PGS_T2D_gw	-0.0370397	10.2059	863	Signif. w/ adj.
LACTB2	PGS_T2D_gw	-0.000727807	0.0459935	13	Not Signif.
LAG3	PGS_T2D_gw	0.0156336	2.35361	637	Not Signif.
LAIR1	PGS_T2D_gw	0.033769	9.73898	851	Signif. w/ adj.
LAIR2	PGS_T2D_gw	0.00520005	0.439921	357	Not Signif.
LAMA1	PGS_T2D_gw	-0.0167039	2.34594	639	Not Signif.
LAMA4	PGS_T2D_gw	-0.0176561	2.71515	674	Not Signif.
LAMB1	PGS_T2D_gw	0.0378232	10.2993	884	Signif. w/ adj.
LAMP1	PGS_T2D_gw	0.0380632	10.7879	874	Signif. w/ adj.
LAMP2	PGS_T2D_gw	0.0622496	27.5394	956	Signif. w/ adj.
LAMP3	PGS_T2D_gw	0.00953194	1.11244	516	Not Signif.
LAMTOR5	PGS_T2D_gw	-0.0191777	3.08847	683	Not Signif.
LAP3	PGS_T2D_gw	0.0183483	2.79946	644	Not Signif.
LARP1	PGS_T2D_gw	0.00491097	0.412887	284	Not Signif.
LAT	PGS_T2D_gw	0.00849225	0.862391	447	Not Signif.
LAT2	PGS_T2D_gw	0.00880445	0.912195	445	Not Signif.
LATS1	PGS_T2D_gw	0.0121015	1.43656	552	Not Signif.
LAYN	PGS_T2D_gw	-0.0110079	1.58824	545	Not Signif.
LBP	PGS_T2D_gw	0.0400298	12.0309	882	Signif. w/ adj.
LBR	PGS_T2D_gw	0.0329148	8.13169	827	Signif. w/ adj.
LCAT	PGS_T2D_gw	0.0690088	33.9716	971	Signif. w/ adj.
LCN15	PGS_T2D_gw	-0.00279834	0.20996	151	Not Signif.
LCN2	PGS_T2D_gw	-0.00478811	0.409715	234	Not Signif.
LCP1	PGS_T2D_gw	0.0200574	3.39801	707	Not Signif.
LDLR	PGS_T2D_gw	0.0791183	44.2334	981	Signif. w/ adj.
LDLRAP1	PGS_T2D_gw	-0.00108904	0.072174	32	Not Signif.
LECT2	PGS_T2D_gw	0.0293455	8.49698	803	Signif. w/ adj.
LEFTY2	PGS_T2D_gw	-0.00554806	0.520546	374	Not Signif.
LEG1	PGS_T2D_gw	-0.0177429	2.73276	684	Not Signif.
LELP1	PGS_T2D_gw	-0.00569989	0.479372	343	Not Signif.
LEO1	PGS_T2D_gw	0.0133521	1.68989	576	Not Signif.
LEP	PGS_T2D_gw	0.0694426	44.5761	973	Signif. w/ adj.
LEPR	PGS_T2D_gw	-0.0652681	30.6959	974	Signif. w/ adj.
LETM1	PGS_T2D_gw	0.0165045	2.41037	631	Not Signif.
LGALS1	PGS_T2D_gw	0.0322749	8.28647	830	Signif. w/ adj.
LGALS3	PGS_T2D_gw	0.0139313	1.98595	619	Not Signif.
LGALS3BP	PGS_T2D_gw	0.0681735	32.6274	969	Signif. w/ adj.
LGALS4	PGS_T2D_gw	0.0580736	25.7747	949	Signif. w/ adj.
LGALS7_LGALS7B	PGS_T2D_gw	0.00136374	0.0986105	202	Not Signif.
LGALS8	PGS_T2D_gw	0.00161447	0.108294	21	Not Signif.
LGALS9	PGS_T2D_gw	0.0536706	23.3245	938	Signif. w/ adj.
LGMN	PGS_T2D_gw	0.0220676	3.93261	722	Not Signif.
LHB	PGS_T2D_gw	-0.00471372	0.411705	298	Not Signif.
LHPP	PGS_T2D_gw	0.015635	2.43561	669	Not Signif.
LIF	PGS_T2D_gw	0.0270177	5.42304	773	Not Signif.
LIFR	PGS_T2D_gw	0.0106633	1.20827	609	Not Signif.
LILRA2	PGS_T2D_gw	0.00515335	0.463906	359	Not Signif.
LILRA3	PGS_T2D_gw	0.0224721	4.11405	739	Not Signif.
LILRA4	PGS_T2D_gw	-0.00868843	0.860721	438	Not Signif.
LILRA5	PGS_T2D_gw	0.0368152	10.2304	865	Signif. w/ adj.
LILRA6	PGS_T2D_gw	0.0154437	2.49365	704	Not Signif.
LILRB1	PGS_T2D_gw	0.0276045	6.08779	866	Signif. w/ adj.
LILRB2	PGS_T2D_gw	0.0191087	3.11344	719	Not Signif.
LILRB4	PGS_T2D_gw	-0.00320641	0.257602	271	Not Signif.
LILRB5	PGS_T2D_gw	0.0108315	1.37759	571	Not Signif.
LIPF	PGS_T2D_gw	-0.000120561	0.00751175	144	Not Signif.
LMNB1	PGS_T2D_gw	0.0142819	1.93582	614	Not Signif.
LMNB2	PGS_T2D_gw	0.0257483	5.73616	780	Signif. w/ adj.
LMOD1	PGS_T2D_gw	-0.0113656	1.59226	554	Not Signif.
LMOD1	PGS_T2D_gw	-0.00717532	0.800925	415	Not Signif.
LMOD1	PGS_T2D_gw	-0.00975428	1.27093	497	Not Signif.
LMOD1	PGS_T2D_gw	-0.00848657	1.02814	446	Not Signif.
LMOD2	PGS_T2D_gw	-0.00511392	0.416141	277	Not Signif.
LONP1	PGS_T2D_gw	0.012905	1.59488	567	Not Signif.
LPA	PGS_T2D_gw	0.00295651	0.225002	214	Not Signif.
LPCAT2	PGS_T2D_gw	0.0215866	3.81844	723	Not Signif.
LPL	PGS_T2D_gw	-0.0869591	64.2387	989	Signif. w/ adj.
LPO	PGS_T2D_gw	0.0175863	2.75907	692	Not Signif.
LPP	PGS_T2D_gw	-0.00206659	0.142918	206	Not Signif.
LRCH4	PGS_T2D_gw	0.0252118	5.04529	757	Not Signif.
LRFN2	PGS_T2D_gw	-0.00348134	0.261676	157	Not Signif.
LRG1	PGS_T2D_gw	-0.0122793	1.63133	569	Not Signif.
LRIG1	PGS_T2D_gw	0.00296947	0.283832	470	Not Signif.
LRIG3	PGS_T2D_gw	0.0159503	2.31186	636	Not Signif.
LRP1	PGS_T2D_gw	-0.0244436	4.96321	763	Not Signif.
LRP11	PGS_T2D_gw	0.0288148	6.76466	810	Signif. w/ adj.
LRP2	PGS_T2D_gw	-0.00862964	0.860995	432	Not Signif.
LRP2BP	PGS_T2D_gw	0.00180103	0.125361	174	Not Signif.
LRPAP1	PGS_T2D_gw	0.0205419	4.47216	747	Not Signif.
LRRC25	PGS_T2D_gw	0.0173556	2.62864	687	Not Signif.
LRRC37A2	PGS_T2D_gw	0.00123972	0.113331	425	Not Signif.
LRRC38	PGS_T2D_gw	0.0112452	1.314	547	Not Signif.
LRRC59	PGS_T2D_gw	0.0155915	2.2432	629	Not Signif.
LRRFIP1	PGS_T2D_gw	0.00567438	0.518952	329	Not Signif.
LRRN1	PGS_T2D_gw	-0.00387627	0.303239	138	Not Signif.
LRTM1	PGS_T2D_gw	-0.000347087	0.0209329	2	Not Signif.
LRTM2	PGS_T2D_gw	-0.0459057	15.9768	906	Signif. w/ adj.
LSM1	PGS_T2D_gw	-0.0134379	1.68427	585	Not Signif.
LSM8	PGS_T2D_gw	0.000981284	0.0623229	50	Not Signif.
LSP1	PGS_T2D_gw	0.0380508	10.8144	864	Signif. w/ adj.
LTA	PGS_T2D_gw	-0.000571466	0.0364907	180	Not Signif.
LTA4H	PGS_T2D_gw	-0.00730526	0.729108	399	Not Signif.
LTB	PGS_T2D_gw	-0.00232275	0.165684	122	Not Signif.
LTBP2	PGS_T2D_gw	-0.0296635	9.33787	811	Signif. w/ adj.
LTBP3	PGS_T2D_gw	0.0375985	10.545	861	Not Signif.
LTBR	PGS_T2D_gw	-0.00428213	0.360623	60	Not Signif.
LTO1	PGS_T2D_gw	-0.000874237	0.0549766	72	Not Signif.
LUZP2	PGS_T2D_gw	-0.0259177	5.55609	775	Not Signif.
LXN	PGS_T2D_gw	-0.00472084	0.41362	250	Not Signif.
LY6D	PGS_T2D_gw	-0.0194238	3.32104	698	Not Signif.
LY75	PGS_T2D_gw	0.00248747	0.252219	527	Not Signif.
LY9	PGS_T2D_gw	0.0111034	1.27756	560	Not Signif.
LY96	PGS_T2D_gw	0.0293121	6.5139	823	Signif. w/ adj.
LYAR	PGS_T2D_gw	0.00357682	0.26821	212	Not Signif.
LYN	PGS_T2D_gw	0.00342293	0.258137	236	Not Signif.
LYPD1	PGS_T2D_gw	-0.00517754	0.421856	259	Not Signif.
LYPD3	PGS_T2D_gw	0.00190823	0.133069	252	Not Signif.
LYPD8	PGS_T2D_gw	0.00315224	0.233896	208	Not Signif.
LYPLA2	PGS_T2D_gw	0.000962382	0.0603182	45	Not Signif.
LYSMD3	PGS_T2D_gw	-0.00588656	0.507361	352	Not Signif.
LYVE1	PGS_T2D_gw	0.00564123	0.503145	381	Not Signif.
LYZL2	PGS_T2D_gw	-0.00345489	0.287756	206	Not Signif.
LZTFL1	PGS_T2D_gw	0.00932918	0.981849	494	Not Signif.
M6PR	PGS_T2D_gw	-0.00481453	0.386946	315	Not Signif.
MAD1L1	PGS_T2D_gw	0.0446603	15.0139	897	Signif. w/ adj.
MAEA	PGS_T2D_gw	0.00477404	0.38613	315	Not Signif.
MAG	PGS_T2D_gw	-0.0145598	1.94478	604	Not Signif.
MAGEA3	PGS_T2D_gw	0.000105547	0.00641315	34	Not Signif.
MAGED1	PGS_T2D_gw	-0.00550256	0.464885	340	Not Signif.
MAMDC2	PGS_T2D_gw	0.0167311	2.63728	671	Not Signif.
MAMDC4	PGS_T2D_gw	0.050406	18.6257	925	Signif. w/ adj.
MAN1A2	PGS_T2D_gw	-0.00625255	0.598602	155	Not Signif.
MAN2B2	PGS_T2D_gw	0.0532229	20.0717	935	Signif. w/ adj.
MANEAL	PGS_T2D_gw	0.000840803	0.0536266	16	Not Signif.
MANF	PGS_T2D_gw	-0.0014808	0.099297	88	Not Signif.
MANSC1	PGS_T2D_gw	-0.0395766	11.8011	893	Signif. w/ adj.
MANSC4	PGS_T2D_gw	-0.0105236	1.6109	900	Signif. w/o adj.
MAP1LC3A	PGS_T2D_gw	-0.00864286	0.8633	467	Not Signif.
MAP1LC3B2	PGS_T2D_gw	0.00221126	0.151882	176	Not Signif.
MAP2	PGS_T2D_gw	0.00593356	0.52313	354	Not Signif.
MAP2K1	PGS_T2D_gw	0.00413213	0.333917	251	Not Signif.
MAP2K6	PGS_T2D_gw	-0.00511794	0.429208	363	Not Signif.
MAP3K5	PGS_T2D_gw	-0.000593741	0.0382341	114	Not Signif.
MAP4K5	PGS_T2D_gw	0.00194832	0.13306	12	Not Signif.
MAPK13	PGS_T2D_gw	0.011572	1.35807	533	Not Signif.
MAPK9	PGS_T2D_gw	0.0150951	2.11361	613	Not Signif.
MAPKAPK2	PGS_T2D_gw	-0.00561053	0.486612	373	Not Signif.
MAPRE3	PGS_T2D_gw	-0.00894838	0.895361	515	Not Signif.
MAPT	PGS_T2D_gw	-0.001146	0.073457	59	Not Signif.
MARCO	PGS_T2D_gw	0.0316282	7.96455	824	Signif. w/ adj.
MARS1	PGS_T2D_gw	0.0068362	0.633545	373	Not Signif.
MASP1	PGS_T2D_gw	0.0499334	17.7149	929	Signif. w/ adj.
MATN2	PGS_T2D_gw	0.0128555	1.69586	608	Not Signif.
MATN3	PGS_T2D_gw	-0.060948	27.4505	958	Signif. w/ adj.
MAVS	PGS_T2D_gw	-5.81808e-05	0.00357201	44	Not Signif.
MAX	PGS_T2D_gw	-0.000482727	0.0293977	110	Not Signif.
MB	PGS_T2D_gw	0.0222556	5.25029	744	Signif. w/ adj.
MBL2	PGS_T2D_gw	-0.00635416	0.575014	377	Not Signif.
MCAM	PGS_T2D_gw	-0.0348461	9.91034	858	Signif. w/ adj.
MCEE	PGS_T2D_gw	-0.0156148	2.22538	642	Not Signif.
MCEMP1	PGS_T2D_gw	0.000249649	0.0152557	87	Not Signif.
MCFD2	PGS_T2D_gw	-0.00957616	1.01892	507	Not Signif.
MCTS1	PGS_T2D_gw	-0.000176138	0.0107037	63	Not Signif.
MDGA1	PGS_T2D_gw	0.0137299	2.00437	643	Not Signif.
MDH1	PGS_T2D_gw	0.0132731	1.72931	582	Not Signif.
MDK	PGS_T2D_gw	-0.00113901	0.0763185	24	Not Signif.
MDM1	PGS_T2D_gw	-0.000890859	0.0571995	103	Not Signif.
MECR	PGS_T2D_gw	0.00424081	0.334972	274	Not Signif.
MED18	PGS_T2D_gw	-0.000767259	0.048063	134	Not Signif.
MED21	PGS_T2D_gw	0.00327928	0.238521	184	Not Signif.
MEGF10	PGS_T2D_gw	-0.00642446	0.616841	423	Not Signif.
MEGF11	PGS_T2D_gw	-0.00417518	0.323877	268	Not Signif.
MEGF9	PGS_T2D_gw	0.0526172	19.5445	936	Signif. w/ adj.
MELTF	PGS_T2D_gw	-0.00199078	0.143033	190	Not Signif.
MENT	PGS_T2D_gw	-0.0589272	30.8047	970	Signif. w/ adj.
MEP1A	PGS_T2D_gw	0.0583966	24.7246	961	Signif. w/ adj.
MEP1B	PGS_T2D_gw	0.0498988	16.9991	926	Signif. w/ adj.
MEPE	PGS_T2D_gw	-0.0177708	3.03465	686	Not Signif.
MERTK	PGS_T2D_gw	-0.00423383	0.359411	482	Not Signif.
MESD	PGS_T2D_gw	0.000964146	0.061817	32	Not Signif.
MET	PGS_T2D_gw	-0.0680327	35.2035	975	Signif. w/ adj.
METAP1	PGS_T2D_gw	-0.00157417	0.103865	95	Not Signif.
METAP1D	PGS_T2D_gw	-0.00297493	0.21611	235	Not Signif.
METAP2	PGS_T2D_gw	0.0133863	1.73029	580	Not Signif.
MFAP3	PGS_T2D_gw	-0.00172541	0.113669	93	Not Signif.
MFAP3L	PGS_T2D_gw	-0.00145685	0.0949632	90	Not Signif.
MFAP4	PGS_T2D_gw	0.0190634	3.19318	702	Not Signif.
MFAP5	PGS_T2D_gw	0.035829	10.1641	860	Signif. w/ adj.
MFGE8	PGS_T2D_gw	0.04582	15.1649	907	Signif. w/ adj.
MGLL	PGS_T2D_gw	-0.00216375	0.151837	228	Not Signif.
MGMT	PGS_T2D_gw	-0.00191563	0.130222	195	Not Signif.
MIA	PGS_T2D_gw	-0.0303978	7.08104	823	Signif. w/ adj.
MICALL2	PGS_T2D_gw	0.00144155	0.0978411	89	Not Signif.
MICB_MICA	PGS_T2D_gw	0.0239778	4.76246	855	Signif. w/o adj.
MIF	PGS_T2D_gw	0.00499678	0.415513	301	Not Signif.
MILR1	PGS_T2D_gw	0.000876808	0.0555566	154	Not Signif.
MINDY1	PGS_T2D_gw	-0.00544083	0.472829	370	Not Signif.
MINK1	PGS_T2D_gw	0.00261868	0.191459	175	Not Signif.
MITD1	PGS_T2D_gw	0.00195452	0.134313	109	Not Signif.
MKI67	PGS_T2D_gw	-0.0103421	1.1113	503	Not Signif.
MLLT1	PGS_T2D_gw	0.00319663	0.229869	164	Not Signif.
MLN	PGS_T2D_gw	0.0305431	7.84939	886	Signif. w/ adj.
MME	PGS_T2D_gw	0.0647725	30.4653	962	Signif. w/ adj.
MMP1	PGS_T2D_gw	0.00454375	0.3582	270	Not Signif.
MMP10	PGS_T2D_gw	-0.00328561	0.246646	234	Not Signif.
MMP12	PGS_T2D_gw	0.0261093	6.2324	788	Signif. w/ adj.
MMP13	PGS_T2D_gw	-0.0248449	4.89837	759	Not Signif.
MMP15	PGS_T2D_gw	-0.00161749	0.107994	46	Not Signif.
MMP3	PGS_T2D_gw	-0.00122189	0.120725	119	Not Signif.
MMP7	PGS_T2D_gw	0.02899	7.62568	819	Signif. w/ adj.
MMP8	PGS_T2D_gw	0.0301972	7.04319	805	Signif. w/ adj.
MMP9	PGS_T2D_gw	0.0287205	6.47792	814	Signif. w/ adj.
MMUT	PGS_T2D_gw	-0.0113315	1.2704	546	Not Signif.
MN1	PGS_T2D_gw	-0.00651401	0.579838	350	Not Signif.
MNAT1	PGS_T2D_gw	0.000733383	0.0461272	29	Not Signif.
MNDA	PGS_T2D_gw	0.0204417	3.60834	686	Not Signif.
MOCS2	PGS_T2D_gw	0.0128742	1.72908	631	Not Signif.
MOG	PGS_T2D_gw	-0.0320536	8.88845	833	Signif. w/ adj.
MORC3	PGS_T2D_gw	-0.00823078	0.823531	423	Not Signif.
MORF4L1	PGS_T2D_gw	-0.0111423	1.2626	494	Not Signif.
MORF4L2	PGS_T2D_gw	-0.00320944	0.236142	231	Not Signif.
MORN4	PGS_T2D_gw	-0.00481067	0.383638	267	Not Signif.
MPHOSPH8	PGS_T2D_gw	0.00533061	0.448045	332	Not Signif.
MPI	PGS_T2D_gw	0.00572799	0.495422	335	Not Signif.
MPIG6B	PGS_T2D_gw	-0.00345853	0.261139	184	Not Signif.
MPO	PGS_T2D_gw	0.0331869	8.16089	845	Signif. w/ adj.
MPRIP	PGS_T2D_gw	0.0264878	5.45842	777	Not Signif.
MRC1	PGS_T2D_gw	0.0513382	20.2902	940	Signif. w/ adj.
MRI1	PGS_T2D_gw	0.0087026	0.912988	494	Not Signif.
MRPL24	PGS_T2D_gw	-0.00184037	0.124133	121	Not Signif.
MRPL28	PGS_T2D_gw	0.00364271	0.276285	220	Not Signif.
MRPL46	PGS_T2D_gw	-0.000400252	0.0244639	34	Not Signif.
MRPL52	PGS_T2D_gw	-0.00358108	0.269278	199	Not Signif.
MRPL58	PGS_T2D_gw	0.0106322	1.1825	521	Not Signif.
MRPS16	PGS_T2D_gw	-0.00983601	1.03312	489	Not Signif.
MSLN	PGS_T2D_gw	-0.00409605	0.332265	378	Not Signif.
MSLNL	PGS_T2D_gw	-0.0166634	2.343	625	Not Signif.
MSMB	PGS_T2D_gw	-0.0069404	0.70908	402	Not Signif.
MSR1	PGS_T2D_gw	0.0515796	21.4447	931	Signif. w/ adj.
MSRA	PGS_T2D_gw	0.00189974	0.130966	145	Not Signif.
MST1	PGS_T2D_gw	0.00452176	0.374858	407	Not Signif.
MSTN	PGS_T2D_gw	0.0153187	2.44439	658	Not Signif.
MTDH	PGS_T2D_gw	0.0171364	2.53721	655	Not Signif.
MTHFD2	PGS_T2D_gw	-0.00949734	1.01351	483	Not Signif.
MTHFSD	PGS_T2D_gw	0.00999275	1.11843	550	Not Signif.
MTIF3	PGS_T2D_gw	0.00174803	0.119238	126	Not Signif.
MTPN	PGS_T2D_gw	0.00300407	0.216396	161	Not Signif.
MTR	PGS_T2D_gw	0.00386157	0.292377	223	Not Signif.
MTSS1	PGS_T2D_gw	0.0151268	2.19183	578	Not Signif.
MTSS2	PGS_T2D_gw	0.00537685	0.468278	331	Not Signif.
MTUS1	PGS_T2D_gw	0.0488998	16.9009	915	Signif. w/ adj.
MUC13	PGS_T2D_gw	0.0338406	8.72344	843	Signif. w/ adj.
MUC16	PGS_T2D_gw	0.008563	0.897394	465	Not Signif.
MUC2	PGS_T2D_gw	0.00526794	0.490417	682	Not Signif.
MUCL3	PGS_T2D_gw	-0.00379711	0.288072	169	Not Signif.
MVK	PGS_T2D_gw	0.0501231	17.8952	923	Signif. w/ adj.
MXRA8	PGS_T2D_gw	-0.0810769	51.6253	983	Signif. w/ adj.
MYBPC1	PGS_T2D_gw	0.0247116	5.60227	770	Signif. w/ adj.
MYBPC2	PGS_T2D_gw	0.0104918	1.23118	517	Not Signif.
MYCBP2	PGS_T2D_gw	0.0139716	1.86513	590	Not Signif.
MYDGF	PGS_T2D_gw	0.0114744	1.3476	535	Not Signif.
MYH4	PGS_T2D_gw	-0.00990436	1.03851	506	Not Signif.
MYH7B	PGS_T2D_gw	-0.0113878	1.27396	508	Not Signif.
MYH9	PGS_T2D_gw	0.0148515	2.07447	609	Not Signif.
MYL1	PGS_T2D_gw	-0.00281067	0.20426	156	Not Signif.
MYL3	PGS_T2D_gw	0.0235861	5.0476	761	Not Signif.
MYL4	PGS_T2D_gw	0.026874	5.83545	786	Signif. w/ adj.
MYL6B	PGS_T2D_gw	-0.00514688	0.425179	472	Not Signif.
MYLPF	PGS_T2D_gw	0.0105059	1.2499	519	Not Signif.
MYO6	PGS_T2D_gw	0.00143793	0.0954665	85	Not Signif.
MYO9B	PGS_T2D_gw	-0.00417548	0.330657	283	Not Signif.
MYOC	PGS_T2D_gw	-0.0179258	3.03658	685	Not Signif.
MYOM1	PGS_T2D_gw	0.00326259	0.236805	185	Not Signif.
MYOM2	PGS_T2D_gw	0.00442151	0.360919	283	Not Signif.
MYOM3	PGS_T2D_gw	0.0184359	3.21318	696	Not Signif.
MZB1	PGS_T2D_gw	0.0336253	8.49848	844	Signif. w/ adj.
MZT1	PGS_T2D_gw	-0.00443854	0.361524	319	Not Signif.
NAA10	PGS_T2D_gw	-0.0001075	0.00653414	1	Not Signif.
NAA80	PGS_T2D_gw	0.00954918	1.01166	490	Not Signif.
NAAA	PGS_T2D_gw	-0.0150766	2.15169	631	Not Signif.
NACC1	PGS_T2D_gw	0.0117694	1.44371	519	Not Signif.
NADK	PGS_T2D_gw	0.0430065	13.628	896	Signif. w/ adj.
NAGA	PGS_T2D_gw	0.000428434	0.0261459	150	Not Signif.
NAGK	PGS_T2D_gw	0.00760739	0.749981	446	Not Signif.
NAGPA	PGS_T2D_gw	0.0572334	23.6524	948	Signif. w/ adj.
NAMPT	PGS_T2D_gw	0.0221146	3.85009	714	Not Signif.
NAP1L4	PGS_T2D_gw	-0.00240899	0.176948	121	Not Signif.
NAPRT	PGS_T2D_gw	0.00734291	0.729847	417	Not Signif.
NARS1	PGS_T2D_gw	0.00618454	0.557042	480	Not Signif.
NBL1	PGS_T2D_gw	0.00385298	0.322032	362	Not Signif.
NBN	PGS_T2D_gw	0.0157558	2.27454	628	Not Signif.
NCAM1	PGS_T2D_gw	-0.0244916	5.12991	760	Not Signif.
NCAM2	PGS_T2D_gw	-0.0513396	18.5905	926	Signif. w/ adj.
NCAN	PGS_T2D_gw	-0.062479	31.0063	963	Signif. w/ adj.
NCF2	PGS_T2D_gw	0.0244398	5.08119	749	Not Signif.
NCK2	PGS_T2D_gw	0.00240791	0.170816	41	Not Signif.
NCLN	PGS_T2D_gw	-0.00845742	0.82472	454	Not Signif.
NCR1	PGS_T2D_gw	0.00903439	0.985225	588	Not Signif.
NCR3LG1	PGS_T2D_gw	-0.0130326	1.95162	816	Not Signif.
NCS1	PGS_T2D_gw	0.0171421	3.14429	675	Not Signif.
NDRG1	PGS_T2D_gw	0.00537493	0.444608	301	Not Signif.
NDST1	PGS_T2D_gw	-0.00202437	0.13767	119	Not Signif.
NDUFA5	PGS_T2D_gw	0.00511613	0.421821	206	Not Signif.
NDUFB7	PGS_T2D_gw	0.000612356	0.0390311	10	Not Signif.
NDUFS6	PGS_T2D_gw	0.0179538	2.7011	656	Not Signif.
NEB	PGS_T2D_gw	0.0209132	3.46892	704	Not Signif.
NECAP2	PGS_T2D_gw	0.00127958	0.0831553	38	Not Signif.
NECTIN1	PGS_T2D_gw	0.00542293	0.455466	280	Not Signif.
NECTIN2	PGS_T2D_gw	0.0158709	2.42097	691	Not Signif.
NECTIN4	PGS_T2D_gw	-0.0215914	4.01974	728	Not Signif.
NEDD4L	PGS_T2D_gw	0.00280181	0.205049	172	Not Signif.
NEDD9	PGS_T2D_gw	0.0104642	1.15256	508	Not Signif.
NEFL	PGS_T2D_gw	-0.020149	4.56325	709	Not Signif.
NEK7	PGS_T2D_gw	-0.00486211	0.396141	325	Not Signif.
NELL1	PGS_T2D_gw	-0.0135251	1.76442	593	Not Signif.
NELL2	PGS_T2D_gw	-0.0144288	2.04524	657	Not Signif.
NENF	PGS_T2D_gw	-0.00286732	0.206155	265	Not Signif.
NEO1	PGS_T2D_gw	-0.0151327	2.17485	620	Not Signif.
NEXN	PGS_T2D_gw	-0.000382821	0.0244793	108	Not Signif.
NFASC	PGS_T2D_gw	0.0690738	37.4529	971	Signif. w/ adj.
NFAT5	PGS_T2D_gw	-0.00153573	0.104485	124	Not Signif.
NFATC1	PGS_T2D_gw	0.00633714	0.58763	357	Not Signif.
NFATC3	PGS_T2D_gw	0.0251238	4.68628	794	Signif. w/ adj.
NFE2	PGS_T2D_gw	0.00739379	0.714946	395	Not Signif.
NFIC	PGS_T2D_gw	0.00539198	0.459491	288	Not Signif.
NFKB1	PGS_T2D_gw	0.00215123	0.150588	132	Not Signif.
NFKB2	PGS_T2D_gw	0.00180396	0.119577	127	Not Signif.
NFKBIE	PGS_T2D_gw	0.0112237	1.29142	522	Not Signif.
NFU1	PGS_T2D_gw	-0.00257779	0.186763	97	Not Signif.
NFX1	PGS_T2D_gw	0.0097683	1.09116	492	Not Signif.
NFYA	PGS_T2D_gw	0.0177396	2.61416	664	Not Signif.
NGF	PGS_T2D_gw	0.00417031	0.328408	224	Not Signif.
NGFR	PGS_T2D_gw	-0.000811059	0.0527831	55	Not Signif.
NGRN	PGS_T2D_gw	0.0275207	5.79764	785	Signif. w/ adj.
NHLRC3	PGS_T2D_gw	0.0661633	30.9793	970	Signif. w/ adj.
NID1	PGS_T2D_gw	-0.00209332	0.146695	102	Not Signif.
NID2	PGS_T2D_gw	-0.000627774	0.0388843	70	Not Signif.
NINJ1	PGS_T2D_gw	0.00518439	0.433468	314	Not Signif.
NIT1	PGS_T2D_gw	0.00126555	0.0850945	217	Not Signif.
NIT2	PGS_T2D_gw	0.0269898	5.64882	779	Not Signif.
NLGN1	PGS_T2D_gw	-0.00421181	0.324054	200	Not Signif.
NLGN2	PGS_T2D_gw	-0.0121265	1.41567	546	Not Signif.
NME1	PGS_T2D_gw	-0.0207462	3.40642	702	Not Signif.
NME3	PGS_T2D_gw	-0.029617	6.70391	814	Signif. w/ adj.
NMI	PGS_T2D_gw	-0.00551142	0.508576	560	Not Signif.
NMNAT1	PGS_T2D_gw	0.0389026	11.2707	876	Signif. w/ adj.
NMRK2	PGS_T2D_gw	-0.0220636	3.80794	718	Not Signif.
NMT1	PGS_T2D_gw	-0.000433325	0.0268205	86	Not Signif.
NOMO1	PGS_T2D_gw	0.0655458	30.3368	964	Signif. w/ adj.
NOP56	PGS_T2D_gw	-0.00282583	0.199716	124	Not Signif.
NOS1	PGS_T2D_gw	0.0162225	2.5793	651	Not Signif.
NOS2	PGS_T2D_gw	0.0025109	0.176758	148	Not Signif.
NOS3	PGS_T2D_gw	0.0595929	24.9702	954	Signif. w/ adj.
NOTCH1	PGS_T2D_gw	0.0139648	1.91445	639	Not Signif.
NOTCH2	PGS_T2D_gw	-0.0309086	8.14852	852	Not Signif.
NOTCH3	PGS_T2D_gw	-0.0394225	12.7434	879	Signif. w/ adj.
NPC2	PGS_T2D_gw	0.035343	10.5832	858	Signif. w/ adj.
NPDC1	PGS_T2D_gw	0.00703577	0.741024	416	Not Signif.
NPHS1	PGS_T2D_gw	0.0103772	1.16662	531	Not Signif.
NPHS2	PGS_T2D_gw	-0.00412078	0.313955	237	Not Signif.
NPL	PGS_T2D_gw	0.0555696	27.7393	943	Signif. w/ adj.
NPPB	PGS_T2D_gw	-0.00805638	0.879469	450	Not Signif.
NPPC	PGS_T2D_gw	0.00978932	1.32313	506	Not Signif.
NPR1	PGS_T2D_gw	-0.0133969	1.62692	647	Not Signif.
NPTN	PGS_T2D_gw	-0.0161207	2.23087	623	Not Signif.
NPTX1	PGS_T2D_gw	-0.00748233	0.740892	456	Not Signif.
NPTX2	PGS_T2D_gw	-0.016709	3.22193	677	Not Signif.
NPTXR	PGS_T2D_gw	-0.0482464	17.0558	921	Signif. w/ adj.
NPY	PGS_T2D_gw	0.0607416	27.4688	956	Signif. w/ adj.
NRCAM	PGS_T2D_gw	0.0433076	13.7971	904	Signif. w/ adj.
NRGN	PGS_T2D_gw	-0.00114551	0.0758598	64	Not Signif.
NRN1	PGS_T2D_gw	-0.00356485	0.272595	186	Not Signif.
NRP1	PGS_T2D_gw	0.00489118	0.415345	417	Not Signif.
NRP2	PGS_T2D_gw	-0.0204257	3.64292	764	Not Signif.
NRTN	PGS_T2D_gw	0.00088655	0.0554919	8	Not Signif.
NRXN3	PGS_T2D_gw	-0.00228835	0.157766	96	Not Signif.
NSFL1C	PGS_T2D_gw	0.0147328	2.09905	603	Not Signif.
NT5C	PGS_T2D_gw	4.73743e-05	0.00313787	246	Not Signif.
NT5C1A	PGS_T2D_gw	0.0372434	11.9487	869	Signif. w/ adj.
NT5C3A	PGS_T2D_gw	-0.00540305	0.460306	363	Not Signif.
NT5E	PGS_T2D_gw	0.0468222	16.0269	903	Signif. w/ adj.
NTF3	PGS_T2D_gw	-0.0140704	1.82677	599	Not Signif.
NTF4	PGS_T2D_gw	-0.0124784	1.5045	556	Not Signif.
NTproBNP	PGS_T2D_gw	-0.0220604	4.88406	743	Not Signif.
NTRK2	PGS_T2D_gw	0.030543	7.61223	835	Signif. w/ adj.
NTRK3	PGS_T2D_gw	-0.0586854	26.1419	952	Signif. w/ adj.
NUB1	PGS_T2D_gw	0.00109954	0.0712114	69	Not Signif.
NUBP1	PGS_T2D_gw	-0.00794482	0.764811	468	Not Signif.
NUCB2	PGS_T2D_gw	0.000504704	0.0322577	54	Not Signif.
NUDC	PGS_T2D_gw	0.00554477	0.482465	316	Not Signif.
NUDT10	PGS_T2D_gw	-0.00741721	0.699467	384	Not Signif.
NUDT15	PGS_T2D_gw	-0.00259887	0.181637	200	Not Signif.
NUDT16	PGS_T2D_gw	0.0028934	0.213009	173	Not Signif.
NUDT2	PGS_T2D_gw	-0.00637294	0.587651	460	Not Signif.
NUDT5	PGS_T2D_gw	0.0124817	1.53715	592	Not Signif.
NUMB	PGS_T2D_gw	0.0106789	1.20464	514	Not Signif.
NUP50	PGS_T2D_gw	-0.00141334	0.0908247	71	Not Signif.
NXPE4	PGS_T2D_gw	-0.00433152	0.337435	247	Not Signif.
NXPH1	PGS_T2D_gw	-0.0186347	2.96172	670	Not Signif.
NXPH3	PGS_T2D_gw	-0.0399943	12.7577	892	Signif. w/ adj.
OBP2B	PGS_T2D_gw	-0.0299363	10.0404	841	Signif. w/ adj.
OCLN	PGS_T2D_gw	0.0498886	20.0769	925	Signif. w/ adj.
ODAM	PGS_T2D_gw	-0.0283027	6.12744	792	Signif. w/ adj.
OFD1	PGS_T2D_gw	-0.000386155	0.0235129	15	Not Signif.
OGA	PGS_T2D_gw	0.00115583	0.0766801	101	Not Signif.
OGFR	PGS_T2D_gw	0.00331942	0.258102	249	Not Signif.
OGN	PGS_T2D_gw	0.0112722	1.53282	564	Not Signif.
OGT	PGS_T2D_gw	-0.00915837	0.936666	433	Not Signif.
OLFM4	PGS_T2D_gw	0.0344408	8.22411	840	Signif. w/ adj.
OLR1	PGS_T2D_gw	0.0205077	3.5345	720	Not Signif.
OMD	PGS_T2D_gw	-0.0682973	34.7098	968	Signif. w/ adj.
OMG	PGS_T2D_gw	-0.0262926	5.49209	806	Signif. w/ adj.
OMP	PGS_T2D_gw	0.00683241	0.623672	426	Not Signif.
OPHN1	PGS_T2D_gw	-0.002357	0.171913	241	Not Signif.
OPLAH	PGS_T2D_gw	0.00476912	0.390522	305	Not Signif.
OPTC	PGS_T2D_gw	-0.0404208	12.6077	879	Signif. w/ adj.
ORM1	PGS_T2D_gw	0.0315527	7.48044	824	Signif. w/ adj.
OSBPL2	PGS_T2D_gw	-0.00891097	0.90346	443	Not Signif.
OSCAR	PGS_T2D_gw	-6.88348e-05	0.00441914	197	Not Signif.
OSM	PGS_T2D_gw	0.042342	13.0341	900	Signif. w/ adj.
OSMR	PGS_T2D_gw	0.0118838	1.49944	560	Not Signif.
OSTN	PGS_T2D_gw	0.0113032	1.2829	553	Not Signif.
OTOA	PGS_T2D_gw	0.0025148	0.17488	143	Not Signif.
OTUD6B	PGS_T2D_gw	-0.00224083	0.159638	125	Not Signif.
OTUD7B	PGS_T2D_gw	0.0104162	1.1794	508	Not Signif.
OXCT1	PGS_T2D_gw	-0.000127371	0.00767379	18	Not Signif.
OXT	PGS_T2D_gw	0.0743274	38.3946	976	Signif. w/ adj.
P4HB	PGS_T2D_gw	0.0317387	7.61838	821	Signif. w/ adj.
PACS2	PGS_T2D_gw	0.00277148	0.205633	166	Not Signif.
PADI2	PGS_T2D_gw	0.0143865	1.87809	615	Not Signif.
PADI4	PGS_T2D_gw	0.020415	3.47187	700	Not Signif.
PAEP	PGS_T2D_gw	0.00314233	0.301193	165	Not Signif.
PAFAH1B3	PGS_T2D_gw	0.00351334	0.265163	190	Not Signif.
PAFAH2	PGS_T2D_gw	0.000263849	0.0162068	75	Not Signif.
PAG1	PGS_T2D_gw	0.028918	6.16197	796	Signif. w/ adj.
PAGR1	PGS_T2D_gw	0.0144138	1.90943	660	Not Signif.
PAIP2B	PGS_T2D_gw	-0.00487002	0.391716	258	Not Signif.
PAK4	PGS_T2D_gw	0.00626902	0.546328	324	Not Signif.
PALLD	PGS_T2D_gw	-0.00297261	0.213864	153	Not Signif.
PALM	PGS_T2D_gw	0.0165876	2.68853	684	Not Signif.
PALM2	PGS_T2D_gw	0.0621521	29.8456	957	Signif. w/ adj.
PALM3	PGS_T2D_gw	0.00259369	0.181483	139	Not Signif.
PAM	PGS_T2D_gw	-0.00458368	0.41313	681	Not Signif.
PAMR1	PGS_T2D_gw	0.0699191	35.2067	970	Signif. w/ adj.
PAPPA	PGS_T2D_gw	-0.0192708	3.35728	695	Not Signif.
PARD3	PGS_T2D_gw	-0.00384533	0.294251	237	Not Signif.
PARK7	PGS_T2D_gw	0.00275599	0.20193	159	Not Signif.
PARP1	PGS_T2D_gw	0.0341952	8.77856	835	Signif. w/ adj.
PAXX	PGS_T2D_gw	0.021817	3.94436	722	Not Signif.
PBK	PGS_T2D_gw	-0.00126529	0.0825868	27	Not Signif.
PBLD	PGS_T2D_gw	0.0580474	23.2996	945	Signif. w/ adj.
PBXIP1	PGS_T2D_gw	0.0157878	2.39941	637	Not Signif.
PCARE	PGS_T2D_gw	-0.00537831	0.44667	313	Not Signif.
PCBD1	PGS_T2D_gw	0.0900518	56.7546	990	Signif. w/ adj.
PCBP2	PGS_T2D_gw	0.00293438	0.21751	173	Not Signif.
PCDH1	PGS_T2D_gw	0.00908759	1.01022	513	Not Signif.
PCDH12	PGS_T2D_gw	-0.00277376	0.203791	224	Not Signif.
PCDH17	PGS_T2D_gw	0.0248229	5.11096	796	Signif. w/ adj.
PCDH7	PGS_T2D_gw	0.000516922	0.0330818	20	Not Signif.
PCDH9	PGS_T2D_gw	0.0205091	3.57249	724	Not Signif.
PCDHB15	PGS_T2D_gw	0.005682	0.495131	414	Not Signif.
[truncated: 939 more rows]

## Sheet: Figure3CF
trait	protein	PP.H4.abf	label
CAD	PCSK9:Q8NBP7:OID20235:v1	1	PCSK9
CAD	CELSR2:Q9HCU4:OID30593:v1	0.992658	CELSR2
CAD	LMOD1:P29536:OID30212:v1	0.935536	LMOD1
CAD	FN1:P02751:OID30787:v1	0.99802	FN1
CAD	FGF5:P12034:OID20490:v1	0.996362	FGF5
CAD	C1S:P09871:OID30731:v1	0.976675	C1S
CAD	C1R:P00736:OID30753:v1	0.987697	C1R
CAD	FES:P07332:OID21207:v1	0.863261	FES
CAD	FURIN:P09958:OID21514:v1	0.98012	FURIN
CAD	TGFB1:P01137:OID20621:v1	0.997508	TGFB1
CAD	APOE:P02649:OID30727:v1	0.947364	APOE
CAD	SORT1:Q99523:OID20213:v1	0.976852	SORT1
CAD	LPA:P08519:OID30747:v1	1	LPA
CAD	APOC1:P02654:OID30749:v1	0.99609	APOC1
T2D	NOTCH2:Q04721:OID30407:v1	0.944368	NOTCH2
T2D	ABO:P16442:OID30675:v1	0.978853	ABO
T2D	NCR3LG1:Q68D85:OID31490:v1	0.862104	NCR3LG1
T2D	MANSC4:A6NHS7:OID30141:v1	0.924621	MANSC4
T2D	APOE:P02649:OID30727:v1	0.999849	APOE
T2D	ATRAID:Q6UW56:OID31451:v1	0.911531	ATRAID
T2D	PAM:P19021:OID20291:v1	1	PAM
T2D	OBP2B:Q9NPH6:OID20980:v1	0.94631	OBP2B
T2D	TIGAR:Q9NQ88:OID20894:v1	0.997584	TIGAR

## Sheet: Figure3AB
method	estimate	lower_95	upper_95	label	trait
Simple median	-0.115621	-0.16633	-0.064913	PAM*	T2D
Weighted median	-0.127246	-0.156456	-0.0980351	PAM*	T2D
IVW	-0.117169	-0.149925	-0.0844143	PAM*	T2D
MR-Egger	-0.1341	-0.181487	-0.086712	PAM*	T2D
Simple median	-0.135813	-0.220868	-0.0507582	ARG1	T2D
Weighted median	-0.182822	-0.2583	-0.107344	ARG1	T2D
IVW	-0.149687	-0.222228	-0.0771465	ARG1	T2D
MR-Egger	-0.197064	-0.306974	-0.0871548	ARG1	T2D
Simple median	-0.0660943	-0.101044	-0.0311447	NUCB2	T2D
Weighted median	-0.0697364	-0.100699	-0.0387741	NUCB2	T2D
IVW	-0.0662425	-0.0949937	-0.0374912	NUCB2	T2D
MR-Egger	0.37789	-0.983781	1.73956	NUCB2	T2D
Simple median	-0.0617478	-0.0879072	-0.0355884	MANSC4*	T2D
Weighted median	-0.061107	-0.0807306	-0.0414833	MANSC4*	T2D
IVW	-0.0622432	-0.0810075	-0.0434789	MANSC4*	T2D
MR-Egger	-0.0587362	-0.0987873	-0.0186852	MANSC4*	T2D
Simple median	-0.221107	-0.33968	-0.102533	GLRX5	T2D
Weighted median	-0.219899	-0.324027	-0.115771	GLRX5	T2D
IVW	-0.214095	-0.306952	-0.121238	GLRX5	T2D
MR-Egger	-0.182096	-0.473306	0.109115	GLRX5	T2D
Simple median	0.0242531	-0.115835	0.164341	NCR3LG1*	T2D
Weighted median	-0.130151	-0.175061	-0.0852406	NCR3LG1*	T2D
IVW	-0.118681	-0.177359	-0.0600033	NCR3LG1*	T2D
MR-Egger	-0.211734	-0.323981	-0.0994874	NCR3LG1*	T2D
MR-Link-2	-0.0245642	-0.0513476	0.00221926	ARG1	T2D
MR-Link-2	-0.0146966	-0.0528096	0.0234164	GLRX5	T2D
MR-Link-2	-0.0162314	-0.0230977	-0.00936503	MANSC4*	T2D
MR-Link-2	-0.0266162	-0.0420535	-0.0111789	NCR3LG1*	T2D
MR-Link-2	-0.00983061	-0.0263956	0.00673435	NUCB2	T2D
MR-Link-2	-0.0318609	-0.0398851	-0.0238366	PAM*	T2D
Simple median	0.174206	0.0993415	0.24907	PCSK9*	CAD
Weighted median	0.172909	0.130305	0.215512	PCSK9*	CAD
IVW	0.165478	0.125636	0.20532	PCSK9*	CAD
MR-Egger	0.162238	0.103127	0.22135	PCSK9*	CAD
Simple median	-0.479256	-0.592938	-0.365574	FES*	CAD
Weighted median	-0.476088	-0.570771	-0.381405	FES*	CAD
IVW	-0.476566	-0.557063	-0.39607	FES*	CAD
MR-Egger	-0.52598	-1.16873	0.116773	FES*	CAD
Simple median	0.210983	0.0866716	0.335295	RSPO3	CAD
Weighted median	0.162772	0.087646	0.237897	RSPO3	CAD
IVW	0.170455	0.101394	0.239516	RSPO3	CAD
MR-Egger	0.158926	0.0420561	0.275797	RSPO3	CAD
Simple median	-0.0801339	-0.125847	-0.0344212	GALNT2	CAD
Weighted median	-0.080853	-0.116312	-0.0453937	GALNT2	CAD
IVW	-0.0774893	-0.107395	-0.047584	GALNT2	CAD
MR-Egger	-0.0913337	-0.145605	-0.0370625	GALNT2	CAD
Simple median	-0.170447	-0.262449	-0.0784442	LMOD1*	CAD
Weighted median	-0.183198	-0.249666	-0.116731	LMOD1*	CAD
IVW	-0.178513	-0.244491	-0.112534	LMOD1*	CAD
MR-Egger	-0.509379	-0.995679	-0.0230791	LMOD1*	CAD
Simple median	0.0946378	0.0453002	0.143975	LPA*	CAD
Weighted median	0.208805	0.182297	0.235314	LPA*	CAD
IVW	0.19048	0.153655	0.227305	LPA*	CAD
MR-Egger	0.223096	0.159802	0.28639	LPA*	CAD
Simple median	-0.0788173	-0.123941	-0.033694	ARHGEF10	CAD
Weighted median	-0.0900141	-0.126588	-0.0534399	ARHGEF10	CAD
IVW	-0.0819926	-0.111878	-0.0521075	ARHGEF10	CAD
MR-Egger	-0.0923975	-0.151276	-0.0335192	ARHGEF10	CAD
Simple median	0.0242137	-0.0291946	0.0776219	PCDHB15	CAD
Weighted median	0.0679689	0.0331872	0.102751	PCDHB15	CAD
IVW	0.057902	0.0256536	0.0901504	PCDHB15	CAD
MR-Egger	0.0856049	0.0426437	0.128566	PCDHB15	CAD
MR-Link-2	-0.0254475	-0.0362389	-0.0146561	ARHGEF10	CAD
MR-Link-2	-0.132233	-0.175745	-0.0887205	FES*	CAD
MR-Link-2	-0.0247438	-0.0373753	-0.0121123	GALNT2	CAD
MR-Link-2	-0.0464087	-0.070667	-0.0221504	LMOD1*	CAD
MR-Link-2	0.0602447	0.0514006	0.0690889	LPA*	CAD
MR-Link-2	0.0157653	0.00599167	0.0255389	PCDHB15	CAD
MR-Link-2	0.0562726	0.0411733	0.071372	PCSK9*	CAD
MR-Link-2	0.0344736	0.0036882	0.0652591	RSPO3	CAD

## Sheet: Figure3DE
method	estimate	lower_95	upper_95	label	trait
Simple median	-0.083081	-0.172194	0.00603185	LGALS4	T2D
Weighted median	-0.0929288	-0.125768	-0.0600895	LGALS4	T2D
IVW	-0.0935661	-0.125376	-0.0617561	LGALS4	T2D
MR-Egger	-0.102544	-0.143638	-0.0614501	LGALS4	T2D
Simple median	-0.187264	-0.277737	-0.0967916	ARG1	T2D
Weighted median	-0.185783	-0.26085	-0.110716	ARG1	T2D
IVW	-0.205154	-0.293458	-0.11685	ARG1	T2D
MR-Egger	-0.18368	-0.345979	-0.0213809	ARG1	T2D
Simple median	-0.0715463	-0.10499	-0.0381026	NUCB2	T2D
Weighted median	-0.0698295	-0.101462	-0.0381965	NUCB2	T2D
IVW	-0.0685617	-0.102928	-0.034195	NUCB2	T2D
MR-Egger	-0.0209391	-0.0791795	0.0373014	NUCB2	T2D
Simple median	-0.553401	-0.843272	-0.263529	PPM1B	T2D
Weighted median	-0.545576	-0.780347	-0.310805	PPM1B	T2D
IVW	-0.619963	-0.789128	-0.450798	PPM1B	T2D
MR-Egger	-0.55808	-1.1523	0.036143	PPM1B	T2D
Simple median	-0.0678779	-0.135275	-0.000480685	MENT	T2D
Weighted median	-0.0872111	-0.119777	-0.0546453	MENT	T2D
IVW	-0.0794497	-0.112362	-0.0465372	MENT	T2D
MR-Egger	-0.0871785	-0.131134	-0.0432228	MENT	T2D
Simple median	0.225332	0.0970876	0.353575	PDIA5	T2D
Weighted median	0.22805	0.149311	0.306789	PDIA5	T2D
IVW	0.221916	0.146713	0.297119	PDIA5	T2D
MR-Egger	0.207441	0.0674053	0.347477	PDIA5	T2D
Simple median	0.176886	0.10834	0.245431	PCSK9*	CAD
Weighted median	0.172868	0.130849	0.214888	PCSK9*	CAD
IVW	0.181415	0.0834049	0.279426	PCSK9*	CAD
MR-Egger	0.153154	0.0190162	0.287292	PCSK9*	CAD
Simple median	-0.0984985	-0.153141	-0.043856	NRP1	CAD
Weighted median	-0.099238	-0.137016	-0.0614598	NRP1	CAD
IVW	-0.084724	-0.121274	-0.0481741	NRP1	CAD
MR-Egger	-0.116438	-0.182007	-0.0508699	NRP1	CAD
Simple median	0.157513	0.0814002	0.233625	CCL5	CAD
Weighted median	0.169668	0.102207	0.237129	CCL5	CAD
IVW	0.15867	0.0972615	0.220078	CCL5	CAD
MR-Egger	0.258055	0.118951	0.397159	CCL5	CAD
Simple median	0.241348	0.0690608	0.413636	FURIN*	CAD
Weighted median	0.330455	0.251999	0.408912	FURIN*	CAD
IVW	0.326552	0.254442	0.398663	FURIN*	CAD
MR-Egger	0.426536	0.266425	0.586647	FURIN*	CAD
Simple median	-0.195508	-0.28565	-0.105367	LMOD1*	CAD
Weighted median	-0.185522	-0.250751	-0.120293	LMOD1*	CAD
IVW	-0.191042	-0.272417	-0.109667	LMOD1*	CAD
MR-Egger	-0.0980318	-0.254416	0.0583527	LMOD1*	CAD
Simple median	0.0918622	0.037286	0.146438	C1S*	CAD
Weighted median	0.0843891	0.0553953	0.113383	C1S*	CAD
IVW	0.0829041	0.0561586	0.10965	C1S*	CAD
MR-Egger	0.0773616	0.0378791	0.116844	C1S*	CAD
Simple median	0.0712971	-0.00463155	0.147226	C1R*	CAD
Weighted median	0.113674	0.0719298	0.155418	C1R*	CAD
IVW	0.0935794	0.0553808	0.131778	C1R*	CAD
MR-Egger	0.120736	0.0614314	0.180041	C1R*	CAD
Simple median	-0.00392029	-0.124564	0.116723	FN1*	CAD
Weighted median	-0.103096	-0.138859	-0.0673334	FN1*	CAD
IVW	-0.096585	-0.140779	-0.0523907	FN1*	CAD
MR-Egger	-0.14449	-0.207251	-0.0817296	FN1*	CAD
Simple median	-0.0866579	-0.132682	-0.0406339	ARHGEF10	CAD
Weighted median	-0.0901989	-0.126793	-0.0536044	ARHGEF10	CAD
IVW	-0.0832698	-0.112942	-0.0535972	ARHGEF10	CAD
MR-Egger	-0.0853585	-0.141692	-0.0290245	ARHGEF10	CAD

## Sheet: Figure4AB
Model	N_Proteins	Timepoint	Outcome	Trial
Base	207	Baseline	Renal	EXSCEL
Base+Clinical	57	Baseline	Renal	EXSCEL
Base+Clinical+NTproBNP		Baseline	Renal	EXSCEL
Base	95	Baseline	MACE	EXSCEL
Base+Clinical	90	Baseline	MACE	EXSCEL
Base+Clinical+NTproBNP	20	Baseline	MACE	EXSCEL
Base	20	Baseline	HHF	EXSCEL
Base+Clinical	8	Baseline	HHF	EXSCEL
Base+Clinical+NTproBNP	3	Baseline	HHF	EXSCEL
Base	175	Timepoint 2	Renal	EXSCEL
Base+Clinical	107	Timepoint 2	Renal	EXSCEL
Base+Clinical+NTproBNP		Timepoint 2	Renal	EXSCEL
Base	56	Timepoint 2	MACE	EXSCEL
Base+Clinical	55	Timepoint 2	MACE	EXSCEL
Base+Clinical+NTproBNP	11	Timepoint 2	MACE	EXSCEL
Base	19	Timepoint 2	HHF	EXSCEL
Base+Clinical	12	Timepoint 2	HHF	EXSCEL
Base+Clinical+NTproBNP	4	Timepoint 2	HHF	EXSCEL
Base	19	Baseline	Renal	DECLARE
Base+Clinical	0	Baseline	Renal	DECLARE
Base+Clinical+NTproBNP		Baseline	Renal	DECLARE
Base	3	Baseline	MACE	DECLARE
Base+Clinical	2	Baseline	MACE	DECLARE
Base+Clinical+NTproBNP	0	Baseline	MACE	DECLARE
Base	5	Baseline	HHF	DECLARE
Base+Clinical	4	Baseline	HHF	DECLARE
Base+Clinical+NTproBNP	4	Baseline	HHF	DECLARE
Base	36	Timepoint 2	Renal	DECLARE
Base+Clinical	5	Timepoint 2	Renal	DECLARE
Base+Clinical+NTproBNP		Timepoint 2	Renal	DECLARE
Base	11	Timepoint 2	MACE	DECLARE
Base+Clinical	11	Timepoint 2	MACE	DECLARE
Base+Clinical+NTproBNP	0	Timepoint 2	MACE	DECLARE
Base	8	Timepoint 2	HHF	DECLARE
Base+Clinical	7	Timepoint 2	HHF	DECLARE
Base+Clinical+NTproBNP	7	Timepoint 2	HHF	DECLARE

## Sheet: Figure4C
GENE	HR	LOWER	UPPER	COHORT	MODEL
CD59	1.82225	1.36416	2.43418	EXSCEL	Model: Base+Clinical
IGFBP6	1.28651	0.999896	1.65527	EXSCEL	Model: Base+Clinical
CD93	1.6447	1.25136	2.16167	EXSCEL	Model: Base+Clinical
AMBP	1.66213	1.26169	2.18965	EXSCEL	Model: Base+Clinical
EPHB4	1.86372	1.41767	2.45011	EXSCEL	Model: Base+Clinical
COL18A1	1.96596	1.43258	2.69792	EXSCEL	Model: Base+Clinical
CST3	2.04869	1.44484	2.90491	EXSCEL	Model: Base+Clinical
TNFRSF1A	2.58401	1.83665	3.63548	EXSCEL	Model: Base+Clinical
CCL14	1.66995	1.30286	2.14047	EXSCEL	Model: Base+Clinical
MB	1.22645	0.934984	1.60877	EXSCEL	Model: Base+Clinical
RARRES2	1.47733	1.13978	1.91486	EXSCEL	Model: Base+Clinical
TNFRSF1B_APT1	1.92132	1.43036	2.58081	EXSCEL	Model: Base+Clinical
SPON1	1.6472	1.2895	2.10412	EXSCEL	Model: Base+Clinical
TFF3_APT1	1.91117	1.42884	2.55632	EXSCEL	Model: Base+Clinical
VASN	1.24422	0.949707	1.63007	EXSCEL	Model: Base+Clinical
ADM	1.44835	1.10014	1.90675	EXSCEL	Model: Base+Clinical
TFF3_APT2	1.70558	1.29679	2.24323	EXSCEL	Model: Base+Clinical
TNFRSF1B_APT2	2.00415	1.47942	2.715	EXSCEL	Model: Base+Clinical
IGFBP2	1.97021	1.48383	2.61603	EXSCEL	Model: Base+Clinical
EFEMP1	2.00963	1.49697	2.69786	EXSCEL	Model: Base+Clinical
HAVCR1	2.24628	1.72893	2.91844	EXSCEL	Model: Base+Clinical
CD59	3.71807	2.89151	4.78091	EXSCEL	Model: Base
IGFBP6	2.44086	1.94399	3.06472	EXSCEL	Model: Base
CD93	2.5764	2.0107	3.30126	EXSCEL	Model: Base
AMBP	3.12548	2.45746	3.97509	EXSCEL	Model: Base
EPHB4	3.13224	2.48056	3.95512	EXSCEL	Model: Base
COL18A1	3.83653	2.92195	5.03738	EXSCEL	Model: Base
CST3	4.56692	3.47377	6.00408	EXSCEL	Model: Base
TNFRSF1A	5.0634	3.7994	6.74793	EXSCEL	Model: Base
CCL14	2.62949	2.11767	3.26501	EXSCEL	Model: Base
MB	2.27702	1.81835	2.85138	EXSCEL	Model: Base
RARRES2	2.75989	2.18002	3.494	EXSCEL	Model: Base
TNFRSF1B_APT1	3.29393	2.60018	4.17277	EXSCEL	Model: Base
SPON1	1.78423	1.42644	2.23176	EXSCEL	Model: Base
TFF3_APT1	3.36298	2.65467	4.26028	EXSCEL	Model: Base
VASN	2.44772	1.93005	3.10423	EXSCEL	Model: Base
ADM	1.87046	1.51058	2.31608	EXSCEL	Model: Base
TFF3_APT2	2.86046	2.26318	3.61538	EXSCEL	Model: Base
TNFRSF1B_APT2	3.47227	2.72938	4.41736	EXSCEL	Model: Base
IGFBP2	2.49419	1.99171	3.12344	EXSCEL	Model: Base
EFEMP1	2.79996	2.1847	3.58849	EXSCEL	Model: Base
HAVCR1	3.04722	2.39441	3.878	EXSCEL	Model: Base
ADM	1.27228	0.768695	2.10576	DECLARE-TIMI58	Model: Base+Clinical
HAVCR1	1.5965	1.03085	2.47255	DECLARE-TIMI58	Model: Base+Clinical
AMBP	1.38804	0.880719	2.1876	DECLARE-TIMI58	Model: Base+Clinical
TNFRSF1B_APT1	1.1487	0.71791	1.83798	DECLARE-TIMI58	Model: Base+Clinical
EPHB4	1.56821	0.936451	2.62618	DECLARE-TIMI58	Model: Base+Clinical
TFF3_APT1	1.27048	0.775372	2.08175	DECLARE-TIMI58	Model: Base+Clinical
SPON1	1.34032	0.91223	1.96931	DECLARE-TIMI58	Model: Base+Clinical
MB	1.38853	0.882175	2.18552	DECLARE-TIMI58	Model: Base+Clinical
CD93	1.47625	0.940151	2.31806	DECLARE-TIMI58	Model: Base+Clinical
RARRES2	1.16776	0.761308	1.7912	DECLARE-TIMI58	Model: Base+Clinical
TNFRSF1A	1.58585	0.91879	2.73722	DECLARE-TIMI58	Model: Base+Clinical
IGFBP2	1.48158	0.948874	2.31336	DECLARE-TIMI58	Model: Base+Clinical
CCL14	1.42324	0.894021	2.26573	DECLARE-TIMI58	Model: Base+Clinical
CD59	1.46303	0.865476	2.47315	DECLARE-TIMI58	Model: Base+Clinical
COL18A1	1.24997	0.758044	2.06114	DECLARE-TIMI58	Model: Base+Clinical
CST3	1.57964	0.922089	2.70611	DECLARE-TIMI58	Model: Base+Clinical
EFEMP1	1.22607	0.808768	1.85868	DECLARE-TIMI58	Model: Base+Clinical
IGFBP6	1.8928	1.05574	3.39353	DECLARE-TIMI58	Model: Base+Clinical
VASN	1.39579	0.913473	2.13278	DECLARE-TIMI58	Model: Base+Clinical
ADM	1.77494	1.23402	2.55296	DECLARE-TIMI58	Model: Base
HAVCR1	1.81268	1.26787	2.59158	DECLARE-TIMI58	Model: Base
AMBP	1.67558	1.18683	2.36561	DECLARE-TIMI58	Model: Base
TNFRSF1B_APT1	1.65288	1.19545	2.28533	DECLARE-TIMI58	Model: Base
EPHB4	1.90057	1.35276	2.67023	DECLARE-TIMI58	Model: Base
TFF3_APT1	1.68702	1.19938	2.37292	DECLARE-TIMI58	Model: Base
SPON1	1.6096	1.14881	2.25524	DECLARE-TIMI58	Model: Base
MB	1.67864	1.19503	2.35797	DECLARE-TIMI58	Model: Base
CD93	1.88542	1.33836	2.65609	DECLARE-TIMI58	Model: Base
RARRES2	1.57214	1.11521	2.21628	DECLARE-TIMI58	Model: Base
TNFRSF1A	1.93508	1.38464	2.70434	DECLARE-TIMI58	Model: Base
IGFBP2	1.6601	1.18327	2.32907	DECLARE-TIMI58	Model: Base
CCL14	1.7354	1.23228	2.44394	DECLARE-TIMI58	Model: Base
CD59	1.73542	1.23713	2.43443	DECLARE-TIMI58	Model: Base
COL18A1	1.70847	1.22066	2.39124	DECLARE-TIMI58	Model: Base
CST3	1.77518	1.28005	2.46183	DECLARE-TIMI58	Model: Base
EFEMP1	1.52299	1.1007	2.10728	DECLARE-TIMI58	Model: Base
IGFBP6	1.82574	1.30423	2.55577	DECLARE-TIMI58	Model: Base
VASN	1.59836	1.15246	2.21679	DECLARE-TIMI58	Model: Base
TNFRSF1B_APT2	1.1487	0.71791	1.83798	DECLARE-TIMI58	Model: Base+Clinical
TNFRSF1B_APT2	1.65288	1.19545	2.28533	DECLARE-TIMI58	Model: Base
TFF3_APT2	1.27048	0.775372	2.08175	DECLARE-TIMI58	Model: Base+Clinical
TFF3_APT2	1.68702	1.19938	2.37292	DECLARE-TIMI58	Model: Base

[truncated: 5 more sheets: Figure4D, Figure4E, Figure5A, Figure5B, Figure5C]
